# Supplementary material for: Development of a human mitochondrial oligonucleotide microarray (h-MitoArray) and gene expression analysis of fibroblast cell lines from 13 patients with isolated F1Fo ATP synthase deficiency
Source: BMC Genomics. 2008 Jan 25;9:38. doi: 10.1186/1471-2164-9-38 (PMC2267714; doi:10.1186/1471-2164-9-38)
Supplement: Additional file 1 — Annotation of h-MitoArray. List of selected genes with corresponding symbols, accession and LocusLink codes. Probes showing hybridization signal with fluorescently labeled panomers and fluorescently labeled cDNA are presented as "signal detected". [file 1471-2164-9-38-S1.xls]

## Sheet: vyber_anotace
Gene_symbol	ID	Name	Accession	LocusLink	Signal detected
MTRNR1	H2012B08	12S RNA	NC_001807	4549	yes
DAP13	H2016A08	13kDa differentiation-associated protein	NM_018838	55967	yes
MTRNR2	H2012B10	16S RNA	NC_001807	4550	yes
DECR1	H2015E12	2.4-dienoyl CoA reductase 1. mitochondrial	NM_001359	1666	yes
HMGCS2	H2008G04	3-hydroxy-3-methylglutaryl-Coenzyme A synthase 2 (mitochondrial)	NM_005518	3158	yes
BDH	H2008B06	3-hydroxybutyrate dehydrogenase (heart. mitochondrial)	NM_004051	622	yes
HIBADH	H2011H04	3-hydroxyisobutyrate dehydrogenase	NM_152740	11112	yes
HIBCH	H2017C08	3-hydroxyisobutyryl-Coenzyme A hydrolase	NM_014362	26275	yes
HMGCL	H2007C09	3-hydroxymethyl-3-methylglutaryl-Coenzyme A lyase (hydroxymethylglutaricaciduria)	NM_000191	3155	yes
OXCT	H2015C02	3-oxoacid CoA transferase	NM_000436	5019	yes
PDPK1	H2015H10	3-phosphoinositide dependent protein kinase-1	NM_002613	5170	yes
ABAT	H2015C06	4-aminobutyrate aminotransferase	NM_000663	18	yes
NT5M	H2010G05	5'.3'-nucleotidase. mitochondrial	NM_020201	56953
MTRR	H2007H01	5-methyltetrahydrofolate-homocysteine methyltransferase reductase	NM_002454	4552	yes
OGG1	H2007H03	8-oxoguanine DNA glycosylase	NM_002542	4968	yes
ADAM10	H2002B12	a disintegrin and metalloproteinase domain 10	NM_001110	102	yes
AKAP1	H2008A06	A kinase (PRKA) anchor protein 1	NM_003488	8165	yes
AKAP10	H2009D03	A kinase (PRKA) anchor protein 10	NM_007202	11216	yes
BCAP31	H2005G10	accessory protein BAP31	NM_005745	10134	yes
ACAT1	H2017A07	acetyl-Coenzyme A acetyltransferase 1:acetyl-Coenzyme A acetyltransferase 1 (acetoacetyl Coenzyme A thiolase)	NM_000019	38	yes
ACAA1	H2015F04	acetyl-Coenzyme A acyltransferase 1 (peroxisomal 3-oxoacyl-Coenzyme A thiolase)	NM_001607	30	yes
ACAA2	H2017G08	acetyl-Coenzyme A acyltransferase 2 (mitochondrial 3-oxoacyl-Coenzyme A thiolase)	NM_006111	10449	yes
ACACB	H2015E02	acetyl-Coenzyme A carboxylase beta	NM_001093	32
ACADL	H2017B09	acetyl-Coenzyme A dehydrogenase. long-chain:acyl-Coenzyme A dehydrogenase. long chain	NM_001608	33	yes
ACADM	H2017D09	acetyl-Coenzyme A dehydrogenase. medium chain:acyl-Coenzyme A dehydrogenase. C-4 to C-12 straight chain	NM_000016	34	yes
ACAS2L	H2011F02	acetyl-Coenzyme A synthetase 2 (AMP forming)-like	NM_032501	84532
ACP2	H2012H03	acid phosphatase 2. lysosomal	NM_001610	53	yes
ACO2	H2015E03	aconitase 2. mitochondrial	NM_001098	50	yes
ACTB	H2002B11	actin. beta	NM_001101	60	yes
ACAD8	H2017A09	acyl-Coenzyme A dehydrogenase family. member 8	NM_014384	27034	yes
ACAD9	H2012A10	acyl-Coenzyme A dehydrogenase family. member 9	NM_014049	28976	yes
ACADS	H2017B08	acyl-Coenzyme A dehydrogenase. C-2 to C-3 short chain:acyl-Coenzyme A dehydrogenase. short chain	NM_000017	35	yes
ACADM	H2015A01	acyl-Coenzyme A dehydrogenase. C-4 to C-12 straight chain	NM_000016	34	yes
ACADSB	H2017E10	acyl-Coenzyme A dehydrogenase. short/branched chain	NM_001609	36	yes
ACADVL	H2017C09	acyl-Coenzyme A dehydrogenase. very long chain	NM_000018	37	yes
AP1G1	H2012G03	adaptor-related protein complex 1. gamma 1 subunit	NM_001128	164	yes
AP1G2	H2013C07	adaptor-related protein complex 1. gamma 2 subunit	NM_003917	8906	yes
AP1G2	H2014C02	adaptor-related protein complex 1. gamma 2 subunit	NM_080545	8906
AP1M1	H2014B08	adaptor-related protein complex 1. mu 1 subunit	NM_032493	8907	yes
AP1M2	H2013F02	adaptor-related protein complex 1. mu 2 subunit	NM_005498	10053
AP1S1	H2014C01	adaptor-related protein complex 1. sigma 1 subunit	NM_057089	1174	yes
AP1S1	H2012G07	adaptor-related protein complex 1. sigma 1 subunit	NM_001283	1174	yes
AP1S3	H2014E07	adaptor-related protein complex 1. sigma 3 subunit	XM_291023	130340	yes
AP2A1	H2013H07	adaptor-related protein complex 2. alpha 1 subunit	NM_014203	160	yes
AP2A1	H2014C06	adaptor-related protein complex 2. alpha 1 subunit	NM_130787	160	yes
AP2A2	H2013H03	adaptor-related protein complex 2. alpha 2 subunit	NM_012305	161	yes
AP2B1	H2012G06	adaptor-related protein complex 2. beta 1 subunit	NM_001282	163	yes
AP2M1	H2013C11	adaptor-related protein complex 2. mu 1 subunit	NM_004068	1173	yes
AP2S1	H2014B03	adaptor-related protein complex 2. sigma 1 subunit	NM_021575	1175	yes
AP2S1	H2013C12	adaptor-related protein complex 2. sigma 1 subunit	NM_004069	1175	yes
AP3B1	H2013C03	adaptor-related protein complex 3. beta 1 subunit	NM_003664	8546	yes
AP3B2	H2013D11	adaptor-related protein complex 3. beta 2 subunit	NM_004644	8120
AP3D1	H2013C08	adaptor-related protein complex 3. delta 1 subunit	NM_003938	8943	yes
AP3M1	H2013H01	adaptor-related protein complex 3. mu 1 subunit	NM_012095	26985	yes
AP3M2	H2013G06	adaptor-related protein complex 3. mu 2 subunit	NM_006803	10947
AP3S1	H2012G08	adaptor-related protein complex 3. sigma 1 subunit	NM_001284	1176	yes
AP3S2	H2013F07	adaptor-related protein complex 3. sigma 2 subunit	NM_005829	10239	yes
AP4B1	H2013G04	adaptor-related protein complex 4. beta 1 subunit	NM_006594	10717	yes
AP4E1	H2013G12	adaptor-related protein complex 4. epsilon 1 subunit	NM_007347	23431
AP4M1	H2013E01	adaptor-related protein complex 4. mu 1 subunit	NM_004722	9179	yes
AP4S1	H2013G07	adaptor-related protein complex 4. sigma 1 subunit	NM_007077	11154	yes
APC	H2015A07	adenomatosis polyposis coli	NM_000038	324	yes
ADORA1	H2002A07	adenosine A1 receptor	NM_000674	134
ADORA2A	H2002A08	adenosine A2a receptor	NM_000675	135
ADORA2B	H2002A09	adenosine A2b receptor	NM_000676	136
ADORA3	H2002A10	adenosine A3 receptor	NM_000677	140
ADA	H2001C09	adenosine deaminase	NM_000022	100	yes
ADK	H2001D07	adenosine kinase	NM_001123	132	yes
ADK	H2015E04	adenosine kinase	NM_001123	132	yes
AK1	H2007D12	adenylate kinase 1	NM_000476	203	yes
AK2	H2007F12	adenylate kinase 2	NM_001625	204	yes
AK3	H2009F10	adenylate kinase 3	NM_013410	205
AK3L1	H2010C08	adenylate kinase 3 like 1	NM_016282	50808	yes
ARFD1	H2012H04	ADP-ribosylation factor domain protein 1. 64kDa	NM_001656	373
ADPRT	H2015F05	ADP-ribosyltransferase (NAD+: poly (ADP-ribose) polymerase)	NM_001618	142	yes
AFG3L1	H2015E05	AFG3 ATPase family gene 3-like 1 (yeast)	NM_001132	172	yes
AFG3L1	H2016C06	AFG3 ATPase family gene 3-like 1 (yeast)	NM_001132	173	yes
AFG3L2	H2016D06	AFG3 ATPase family gene 3-like 2 (yeast)	NM_006796	10939	yes
AGMAT	H2011C06	agmatine ureohydrolase (agmatinase)	NM_024758	79814
AGXT	H2015A03	alanine-glyoxylate aminotransferase (oxalosis I: hyperoxaluria I: glycolicaciduria: serine-pyruvate aminotransferase)	NM_000030	189	yes
AGXT2	H2011D11	alanine-glyoxylate aminotransferase 2	NM_031900	64902
ALDH1A1	H2015C09	aldehyde dehydrogenase 1 family. member A1	NM_000689	216
ALDH1B1	H2015C11	aldehyde dehydrogenase 1 family. member B1	NM_000692	219	yes
ALDH2	H2015C10	aldehyde dehydrogenase 2 family (mitochondrial)	NM_000690	217	yes
ALDH4A1	H2008A10	aldehyde dehydrogenase 4 family. member A1	NM_003748	8659	yes
ALDH5A1	H2007F05	aldehyde dehydrogenase 5 family. member A1 (succinate-semialdehyde dehydrogenase)	NM_001080	7915
ALDH6A1	H2008G05	aldehyde dehydrogenase 6 family. member A1	NM_005589	4329	yes
ALDOA	H2015A06	aldolase A. fructose-bisphosphate	NM_000034	226	yes
AMACR	H2009H02	alpha-methylacyl-CoA racemase	NM_014324	23600	yes
ALAS1	H2015C07	aminolevulinate. delta-. synthase 1	NM_000688	211	yes
ALAS2	H2015A04	aminolevulinate. delta-. synthase 2 (sideroblastic/hypochromic anemia)	NM_000032	212	yes
AMT	H2007E01	aminomethyltransferase (glycine cleavage system protein T)	NM_000481	275	yes
OS-9	H2001C02	amplified in osteosarcoma	NM_006812	10956	yes
APP	H2007E02	amyloid beta (A4) precursor protein (protease nexin-II. Alzheimer disease)	NM_000484	351	yes
ANXA7	H2007B01	annexin A7	NM_001156	310	yes
ANXA7	H2015E08	annexin A7	NM_001156	310	yes
ANXA7	H2012A11	annexin A7	NM_004034	310	yes
APEX2	H2009H07	APEX nuclease (apurinic/apyrimidinic endonuclease) 2	NM_014481	27301	yes
APG5L	H2005A02	APG5 autophagy 5-like (S. cerevisiae)	NM_004849	9474
APOE	H2012D08	apolipoprotein E	NM_000041	348	yes
APOL3	H2001C04	apolipoprotein L. 3	NM_014349	80833	yes
AATF	H2006D11	apoptosis antagonizing transcription factor	NM_012138	26574	yes
AMID	H2011F09	apoptosis-inducing factor (AIF)-homologous mitochondrion-associated inducer of death	NM_032797	84883	yes
APAF1	H2006D12	apoptotic protease activating factor	NM_013229	317
AQP11	H2011H09	aquaporin 11	NM_173039	282679
ARG2	H2007F06	arginase. type II	NM_001172	384
ARSB	H2012D09	arylsulfatase B	NM_000046	411	yes
AGA	H2012D07	aspartylglucosaminidase	NM_000027	175	yes
ATM	H2006H09	ataxia telangiectasia mutated (includes complementation groups A. C and D)	NM_000051	472
MTATP6	H2016G04	ATP synthase 6	NC_001807	4508	yes
MTATP8	H2016A03	ATP synthase 8	NC_001807	4509	yes
ATPAF1	H2016E04	ATP synthase mitochondrial F1 complex assembly factor 1	XM_027313	64756	yes
ATPAF1	H2012A01	ATP synthase mitochondrial F1 complex assembly factor 1	XM_027313	64756	yes
ATPAF2	H2016B03	ATP synthase mitochondrial F1 complex assembly factor 2	NM_145691	91647	yes
ATP5B	H2016D01	ATP synthase. H+ transporting mitochondrial F1 complex. beta subunit:ATP synthase. H+ transporting. mitochondrial F1 complex. beta polypeptide	NM_001686	506	yes
ATP5F1	H2016G02	ATP synthase. H+ transporting. mitochondrial F0 complex. subunit b. isoform 1:ATP synthase. H+ transporting. mitochondrial F0 complex. subunit b. isoform 1	NM_001688	515	yes
ATP5G3	H2007G01	ATP synthase. H+ transporting. mitochondrial F0 complex. subunit c (subunit 9) isoform 3	NM_001689	518	yes
ATP5G1	H2016B01	ATP synthase. H+ transporting. mitochondrial F0 complex. subunit c (subunit 9). isoform 1	NM_005175	516	yes
ATP5G2	H2016F01	ATP synthase. H+ transporting. mitochondrial F0 complex. subunit c (subunit 9). isoform 2	NM_005176	517	yes
ATP5H	H2016F02	ATP synthase. H+ transporting. mitochondrial F0 complex. subunit d	NM_006356	10476	yes
ATP5I	H2016G01	ATP synthase. H+ transporting. mitochondrial F0 complex. subunit e	NM_007100	521	yes
ATP5J2	H2016H02	ATP synthase. H+ transporting. mitochondrial F0 complex. subunit f. isoform 2	NM_004889	9551	yes
ATP5J	H2016F04	ATP synthase. H+ transporting. mitochondrial F0 complex. subunit F:ATP synthase. H+ transporting. mitochondrial F0 complex. subunit F6	NM_001685	522	yes
ATP5L	H2016A01	ATP synthase. H+ transporting. mitochondrial F0 complex. subunit g	NM_006476	10632	yes
ATP5S	H2010A12	ATP synthase. H+ transporting. mitochondrial F0 complex. subunit s (factor B)	NM_015684	27109
ATP5A1	H2016H01	ATP synthase. H+ transporting. mitochondrial F1 complex. alpha subunit. isoform 1:ATP synthase. H+ transporting. mitochondrial F1 complex. alpha subunit. isoform 1. cardiac muscle	NM_004046	498
ATP5B	H2015G06	ATP synthase. H+ transporting. mitochondrial F1 complex. beta polypeptide	NM_001686	506	yes
ATP5D	H2016E01	ATP synthase. H+ transporting. mitochondrial F1 complex. delta subunit	NM_001687	513	yes
ATP5E	H2016C01	ATP synthase. H+ transporting. mitochondrial F1 complex. epsilon subunit	NM_006886	514
ATP5E	H2015H12	ATP synthase. H+ transporting. mitochondrial F1 complex. epsilon subunit	NM_006886	514	yes
ATP5E	H2015A08	ATP synthase. H+ transporting. mitochondrial F1 complex. epsilon subunit	NM_001687	513	yes
ATP5C1	H2016E02	ATP synthase. H+ transporting. mitochondrial F1 complex. gamma polypeptide 1	NM_005174	509	yes
ATP5O	H2015F07	ATP synthase. H+ transporting. mitochondrial F1 complex. O subunit (oligomycin sensitivity conferring protein)	NM_001697	539	yes
ATP5O	H2016D02	ATP synthase. H+ transporting. mitochondrial F1 complex. O subunit:ATP synthase. H+ transporting. mitochondrial F1 complex. O subunit (oligomycin sensitivity conferring protein)	NM_001697	539	yes
ATPIF1	H2016D03	ATPase inhibitory factor 1	NM_016311	93974	yes
ATP7B	H2015A09	ATPase. Cu++ transporting. beta polypeptide (Wilson disease)	NM_000053	540
ATP6V1G1	H2013E07	ATPase. H+ transporting. lysosomal 13kDa. V1 subunit G isoform 1	NM_004888	9550	yes
ATP6V1G2	H2014C09	ATPase. H+ transporting. lysosomal 13kDa. V1 subunit G isoform 2	NM_138282	534
ATP6V1G2	H2014C05	ATPase. H+ transporting. lysosomal 13kDa. V1 subunit G isoform 2	NM_130463	534
ATP6V1G3	H2014C08	ATPase. H+ transporting. lysosomal 13kDa. V1 subunit G isoform 3	NM_133262	127124
ATP6V1F	H2013D03	ATPase. H+ transporting. lysosomal 14kDa. V1 subunit F	NM_004231	9296	yes
ATP6V0C	H2012H08	ATPase. H+ transporting. lysosomal 16kDa. V0 subunit c	NM_001694	527	yes
ATP6V0B	H2013C10	ATPase. H+ transporting. lysosomal 21kDa. V0 subunit c''	NM_004047	533	yes
ATP6V1E2	H2014C04	ATPase. H+ transporting. lysosomal 31kDa. V1 subunit E isoform 2	NM_080653	90423
ATP6V1D	H2013H12	ATPase. H+ transporting. lysosomal 34kDa. V1 subunit D	NM_015994	51382	yes
ATP6V0D1	H2013D12	ATPase. H+ transporting. lysosomal 38kDa. V0 subunit d isoform 1	NM_004691	9114	yes
ATP6V0D2	H2014D08	ATPase. H+ transporting. lysosomal 38kDa. V0 subunit d isoform 2	NM_152565	245972
ATP6V1C2	H2014C12	ATPase. H+ transporting. lysosomal 42kDa. V1 subunit C isoform 2	NM_144583	245973	yes
ATP6V1C1	H2012H09	ATPase. H+ transporting. lysosomal 42kDa. V1 subunit C. isoform 1	NM_001695	528
ATP6V1H	H2013H11	ATPase. H+ transporting. lysosomal 50/57kDa. V1 subunit H	NM_015941	51606	yes
ATP6V1B1	H2012H06	ATPase. H+ transporting. lysosomal 56/58kDa. V1 subunit B. isoform 1 (Renal tubular acidosis with deafness)	NM_001692	525	yes
ATP6V1B2	H2012H07	ATPase. H+ transporting. lysosomal 56/58kDa. V1 subunit B. isoform 2	NM_001693	526	yes
ATP6V1A	H2012H05	ATPase. H+ transporting. lysosomal 70kDa. V1 subunit A	NM_001690	523	yes
ATP6V0E	H2013C09	ATPase. H+ transporting. lysosomal 9kDa. V0 subunit e	NM_003945	8992	yes
ATP6V0A1	H2013E12	ATPase. H+ transporting. lysosomal V0 subunit a isoform 1	NM_005177	535	yes
ATP6V0A2	H2013H06	ATPase. H+ transporting. lysosomal V0 subunit a isoform 2	NM_012463	23545
ATP6V0A4	H2014C07	ATPase. H+ transporting. lysosomal V0 subunit a isoform 4	NM_130840	50617
ATP6V0A4	H2014B01	ATPase. H+ transporting. lysosomal V0 subunit a isoform 4	NM_020632	50617	yes
ABCB10	H2009D12	ATP-binding cassette. sub-family B (MDR/TAP). member 10	NM_012089	23456
ABCB6	H2008G07	ATP-binding cassette. sub-family B (MDR/TAP). member 6	NM_005689	10058	yes
ABCB7	H2008C12	ATP-binding cassette. sub-family B (MDR/TAP). member 7	NM_004299	22	yes
ABCB8	H2009D02	ATP-binding cassette. sub-family B (MDR/TAP). member 8	NM_007188	11194	yes
ABCB9	H2014A08	ATP-binding cassette. sub-family B (MDR/TAP). member 9	NM_019624	23457
ABCC1	H2005A12	ATP-binding cassette. sub-family C (CFTR/MRP). member 1	NM_004996	4363	yes
ABCC2	H2015B12	ATP-binding cassette. sub-family C (CFTR/MRP). member 2 (MRP2)	NM_000392	1244	yes
ABCD1	H2015A05	ATP-binding cassette. sub-family D (ALD). member 1	NM_000033	215
ABCE1	H2007H06	ATP-binding cassette. sub-family E (OABP). member 1	NM_002940	6059	yes
ABCF1	H2015E01	ATP-binding cassette. sub-family F (GCN20). member 1	NM_001090	23	yes
ABCF2	H2008G09	ATP-binding cassette. sub-family F (GCN20). member 2	NM_005692	10061	yes
ABCB1	H2015D04	ATP-binding cassette.sub-family B(MDR/TAP).member 1	NM_000927	5243
AUH	H2007G02	AU RNA binding protein/enoyl-Coenzyme A hydratase	NM_001698	549	yes
AXL	H2006F07	AXL receptor tyrosine kinase	NM_021913	558	yes
BMI1	H2005B11	B lymphoma Mo-MLV insertion region (mouse)	NM_005180	648	yes
BIRC1	H2004G12	baculoviral IAP repeat-containing 1	NM_004536	4671
BIRC2	H2002C01	baculoviral IAP repeat-containing 2	NM_001166	329	yes
BIRC3	H2001A07	baculoviral IAP repeat-containing 3	NM_001165	330
BIRC4	H2002C02	baculoviral IAP repeat-containing 4	NM_001167	331	yes
BIRC5	H2002C03	baculoviral IAP repeat-containing 5 (survivin)	NM_001168	332	yes
BAIAP3	H2004D08	BAI1-associated protein 3	NM_003933	8938	yes
BHLHB2	H2008A09	basic helix-loop-helix domain containing. class B. 2	NM_003670	8553	yes
BCL10	H2004D07	B-cell CLL/lymphoma 10	NM_003921	8915	yes
BCL2	H2002A02	B-cell CLL/lymphoma 2	NM_000633	596
BCL3	H2005B10	B-cell CLL/lymphoma 3	NM_005178	602	yes
BNIP1	H2006E03	BCL2/adenovirus E1B 19kDa interacting protein 1	NM_013979	662
BNIP2	H2004F05	BCL2/adenovirus E1B 19kDa interacting protein 2	NM_004330	663	yes
BNIP3	H2008B07	BCL2/adenovirus E1B 19kDa interacting protein 3	NM_004052	664	yes
BNIP3L	H2008D01	BCL2/adenovirus E1B 19kDa interacting protein 3-like	NM_004331	665	yes
BAD	H2004F03	BCL2-antagonist of cell death	NM_004322	572
BAK1	H2002C04	BCL2-antagonist/killer 1	NM_001188	578	yes
BAX	H2004F04	BCL2-associated X protein	NM_004324	581	yes
BIK	H2002C07	BCL2-interacting killer (apoptosis-inducing)	NM_001197	638
BCL2L1	H2002C05	BCL2-like 1	NM_001191	598	yes
BCL2L10	H2010G09	BCL2-like 10 (apoptosis facilitator)	NM_020396	10017	yes
BCL2L11	H2006B05	BCL2-like 11 (apoptosis facilitator)	NM_006538	10018
BCL2L13	H2010A10	BCL2-like 13 (apoptosis facilitator)	NM_015367	23786	yes
BCL2L2	H2004E03	BCL2-like 2	NM_004050	599	yes
BOK	H2006E04	BCL2-related ovarian killer	NM_032515	666	yes
BCL2A1	H2004E02	BCL2-related protein A1	NM_004049	597
BCS1L	H2016F03	BCS1-like (yeast)	AF026849	617	yes
BECN1	H2004C04	beclin 1 (coiled-coil. myosin-like BCL2 interacting protein)	NM_003766	8678	yes
BZRP	H2007E08	benzodiazapine receptor (peripheral)	NM_000714	706	yes
BZRAP1	H2008E03	benzodiazapine receptor (peripheral) associated protein 1	NM_004758	9256	yes
BID	H2002C06	BH3 interacting domain death agonist	NM_001196	637	yes
BCKDK	H2008H04	branched chain alpha-ketoacid dehydrogenase kinase	NM_005881	10295	yes
BCAT2	H2015E09	branched chain aminotransferase 2. mitochondrial	NM_001190	587	yes
BCKDHA	H2015C08	branched chain keto acid dehydrogenase E1. alpha polypeptide (maple syrup urine disease)	NM_000709	593	yes
BCKDHB	H2015A10	branched chain keto acid dehydrogenase E1. beta polypeptide (maple syrup urine disease)	NM_000056	594	yes
BCCIP	H2006E09	BRCA2 and CDKN1A interacting protein	NM_016567	56647
BRCA1	H2006D06	breast cancer 1. early onset	NM_007295	672
BRCA2	H2015A11	breast cancer 2. early onset	NM_000059	675
BBOX1	H2008B05	butyrobetaine (gamma). 2-oxoglutarate dioxygenase (gamma-butyrobetaine hydroxylase) 1	NM_003986	8424	yes
BUCS1	H2017A10	butyryl Coenzyme A synthetase 1	NM_052956	116285	yes
CDH1	H2004F12	cadherin 1. type 1. E-cadherin (epithelial)	NM_004360	999	yes
CACNA2D2	H2008H10	calcium channel. voltage-dependent. alpha 2/delta subunit 2	NM_006030	9254	yes
CAMLG	H2007G04	calcium modulating ligand	NM_001745	819	yes
CALM1	H2006C04	calmodulin 1 (phosphorylase kinase. delta)	NM_006888	801	yes
CAPN1	H2005B12	calpain 1. (mu/I) large subunit	NM_005186	823	yes
CAPN11	H2006C11	calpain 11	NM_007058	11131	yes
CAPN3	H2001E12	calpain 3:calpain 3. (p94)	NM_000070	825	yes
CAPN5	H2004E04	calpain 5	NM_004055	726
CAPN7	H2006E06	calpain 7	NM_014296	23473
CAPN9	H2006B10	calpain 9 (nCL-4)	NM_006615	10753
CAPNS1	H2002F11	calpain. small subunit 1	NM_001749	826	yes
CALR	H2004F07	calreticulin	NM_004343	811	yes
CASQ1	H2007F08	calsequestrin 1 (fast-twitch. skeletal muscle)	NM_001231	844	yes
CPS1	H2015F10	carbamoyl-phosphate synthetase 1. mitochondrial	NM_001875	1373	yes
CAD	H2008D02	carbamoyl-phosphate synthetase 2. aspartate transcarbamylase. and dihydroorotase	NM_004341	790	yes
CA5A	H2007G03	carbonic anhydrase VA. mitochondrial	NM_001739	763	yes
CA5B	H2009D07	carbonic anhydrase VB. mitochondrial	NM_007220	11238	yes
CEACAM7	H2006C05	carcinoembryonic antigen-related cell adhesion molecule 7	NM_006890	1087	yes
CRAT	H2017C10	carnitine acetyltransferase	NM_000755	1384	yes
CROT	H2010H12	carnitine O-octanoyltransferase	NM_021151	54677
CPT1A	H2017D10	carnitine palmitoyltransferase 1. liver:carnitine palmitoyltransferase 1A (liver)	NM_001876	1374	yes
CPT1B	H2017H11	carnitine palmitoyltransferase 1. muscle:carnitine palmitoyltransferase 1B (muscle)	NM_004377	1375	yes
CPT2	H2017B10	carnitine palmitoyltransferase 2:carnitine palmitoyltransferase II	NM_000098	1376	yes
CBL	H2005C01	Cas-Br-M (murine) ecotropic retroviral transforming sequence	NM_005188	867
CBLB	H2004F10	Cas-Br-M (murine) ecotropic retroviral transforming sequence b	NM_004351	868	yes
CSNK1A1	H2002G12	casein kinase 1. alpha 1	NM_001892	1452	yes
CSNK1D	H2002H01	casein kinase 1. delta	NM_001893	1453	yes
CSNK1E	H2002H02	casein kinase 1. epsilon	NM_001894	1454	yes
CSNK1G2	H2002D12	casein kinase 1. gamma 2	NM_001319	1455	yes
CSNK2A1	H2002H03	casein kinase 2. alpha 1 polypeptide	NM_001895	1457	yes
CSNK2A2	H2002H04	casein kinase 2. alpha prime polypeptide	NM_001896	1459	yes
CRADD	H2004C09	CASP2 and RIPK1 domain containing adaptor with death domain	NM_003805	8738	yes
CFLAR	H2007A10	CASP8 and FADD-like apoptosis regulator	NM_003879	8837
CASP1	H2006G10	caspase 1. apoptosis-related cysteine protease (interleukin 1. beta. convertase)	NM_033292	834	yes
CASP10	H2006G06	caspase 10. apoptosis-related cysteine protease	NM_032977	843	yes
CASP14	H2006D10	caspase 14. apoptosis-related cysteine protease	NM_012114	23581
CASP2	H2006G07	caspase 2. apoptosis-related cysteine protease (neural precursor cell expressed. developmentally down-regulated 2)	NM_032982	835
CASP3	H2004F08	caspase 3. apoptosis-related cysteine protease	NM_004346	836
CASP4	H2006G11	caspase 4. apoptosis-related cysteine protease	NM_033306	837
CASP5	H2004F09	caspase 5. apoptosis-related cysteine protease	NM_004347	838
CASP6	H2002C08	caspase 6. apoptosis-related cysteine protease	NM_001226	839
CASP7	H2002C09	caspase 7. apoptosis-related cysteine protease	NM_001227	840
CASP8	H2007A08	caspase 8. apoptosis-related cysteine protease	NM_001228	841	yes
CASP9	H2002C10	caspase 9. apoptosis-related cysteine protease	NM_001229	842	yes
CARD4	H2005H08	caspase recruitment domain family. member 4	NM_006092	10392
CECR1	H2006H03	cat eye syndrome chromosome region. candidate 1	NM_177405	51816	yes
CAT	H2015F08	catalase	NM_001752	847	yes
CTSB	H2013A03	cathepsin B	NM_001908	1508	yes
CTSB	H2014D03	cathepsin B	NM_147781	1508	yes
CTSB	H2014D02	cathepsin B	NM_147780	1508	yes
CTSB	H2014D05	cathepsin B	NM_147783	1508	yes
CTSB	H2014D04	cathepsin B	NM_147782	1508	yes
CTSC	H2014D06	cathepsin C	NM_148170	1075	yes
CTSC	H2012H12	cathepsin C	NM_001814	1075	yes
CTSD	H2013A04	cathepsin D (lysosomal aspartyl protease)	NM_001909	1509	yes
CTSF	H2013C06	cathepsin F	NM_003793	8722	yes
CTSG	H2013A05	cathepsin G	NM_001911	1511	yes
CTSH	H2014D07	cathepsin H	NM_148979	1512
CTSH	H2013D06	cathepsin H	NM_004390	1512
CTSK	H2012F03	cathepsin K (pycnodysostosis)	NM_000396	1513	yes
CTSL	H2014D01	cathepsin L	NM_145918	1514	yes
CTSL	H2013A06	cathepsin L	NM_001912	1514	yes
CTSL2	H2012G09	cathepsin L2	NM_001333	1515
CTSO	H2012G10	cathepsin O	NM_001334	1519	yes
CTSS	H2013D01	cathepsin S	NM_004079	1520	yes
CTSW	H2012G11	cathepsin W (lymphopain)	NM_001335	1521	yes
CTSZ	H2012G12	cathepsin Z	NM_001336	1522
CAV1	H2012H10	caveolin 1. caveolae protein. 22kDa	NM_001753	857	yes
CAV2	H2012G04	caveolin 2	NM_001233	858	yes
CAV3	H2014B12	caveolin 3	NM_033337	859
CAV3	H2012G05	caveolin 3	NM_001234	859
CEBPA	H2017F05	CCAAT/enhancer binding protein (C/EBP). alpha	NM_004364	1050	yes
CEBPB	H2017E06	CCAAT/enhancer binding protein (C/EBP). beta	NM_005194	1051	yes
CTCF	H2006B07	CCCTC-binding factor (zinc finger protein)	NM_006565	10664	yes
CD24	H2006E01	CD24 antigen (small cell lung carcinoma cluster 4 antigen)	NM_013230	934	yes
SIVA	H2006B03	CD27-binding (Siva) protein	NM_006427	10572	yes
CD63	H2012H11	CD63 antigen (melanoma 1 antigen)	NM_001780	967	yes
CDC10	H2002G04	CDC10 cell division cycle 10 homolog (S. cerevisiae)	NM_001788	989	yes
CDC16	H2004D06	CDC16 cell division cycle 16 homolog (S. cerevisiae)	NM_003903	8881	yes
CDC23	H2004H07	CDC23 (cell division cycle 23. yeast. homolog)	NM_004661	8697	yes
CDC37	H2006C12	CDC37 cell division cycle 37 homolog (S. cerevisiae)	NM_007065	11140	yes
CDC42BPB	H2008H11	CDC42 binding protein kinase beta (DMPK-like)	NM_006035	9578	yes
CDC6	H2002D04	CDC6 cell division cycle 6 homolog (S. cerevisiae)	NM_001254	990
CDC7L1	H2004B05	CDC7 cell division cycle 7-like 1 (S. cerevisiae)	NM_003503	8317	yes
CLK1	H2001B07	CDC-like kinase 1	NM_004071	1195	yes
CLK2	H2004D11	CDC-like kinase 2	NM_003993	1196	yes
CLK3	H2004D10	CDC-like kinase 3	NM_003992	1198	yes
CDK2AP1	H2004H06	CDK2-associated protein 1	NM_004642	8099	yes
CDS1	H2007F09	CDP-diacylglycerol synthase (phosphatidate cytidylyltransferase) 1	NM_001263	1040	yes
CDS2	H2008A12	CDP-diacylglycerol synthase (phosphatidate cytidylyltransferase) 2	NM_003818	8760	yes
GRIM19	H2016H09	cell death-regulatory protein GRIM19	NM_015965	51079	yes
CDC2	H2002G03	cell division cycle 2. G1 to S and G2 to M	NM_001786	983	yes
CDC25A	H2002G05	cell division cycle 25A	NM_001789	993	yes
CDC25B	H2006F05	cell division cycle 25B	NM_021874	994	yes
CDC25C	H2002G06	cell division cycle 25C	NM_001790	995
CDC27	H2002D05	cell division cycle 27	NM_001256	996
CDC2L5	H2004C03	cell division cycle 2-like 5 (cholinesterase-related cell division controller)	NM_003718	8621
CLN2	H2012F02	ceroid-lipofuscinosis. neuronal 2. late infantile (Jansky-Bielschowsky disease)	NM_000391	1200	yes
CLN3	H2012D11	ceroid-lipofuscinosis. neuronal 3. juvenile (Batten. Spielmeyer-Vogt disease)	NM_000086	1201	yes
CLN3	H2015B02	ceroid-lipofuscinosis. neuronal 3. juvenile (Batten. Spielmeyer-Vogt disease)	NM_000086	1201	yes
CLN5	H2013G03	ceroid-lipofuscinosis. neuronal 5	NM_006493	1203	yes
CLN6	H2014A04	ceroid-lipofuscinosis. neuronal 6. late infantile. variant	NM_017882	54982	yes
CLN8	H2014A07	ceroid-lipofuscinosis. neuronal 8 (epilepsy. progressive with mental retardation)	NM_018941	2055	yes
CGI-04	H2010B03	CGI-04 protein	NM_015936	51067	yes
CIA30	H2010B09	CGI-65 protein	NM_016013	51103	yes
CGI-69	H2010B10	CGI-69 protein	NM_016016	51629	yes
CS	H2008B09	citrate synthase	NM_004077	1431	yes
CLTC	H2013E05	clathrin. heavy polypeptide (Hc)	NM_004859	1213	yes
CLTA	H2013A01	clathrin. light polypeptide (Lca)	NM_001833	1211	yes
CLTA	H2013G08	clathrin. light polypeptide (Lca)	NM_007096	1211	yes
CLTB	H2013A02	clathrin. light polypeptide (Lcb)	NM_001834	1212	yes
CLTB	H2013G09	clathrin. light polypeptide (Lcb)	NM_007097	1212	yes
CLPP	H2008H09	ClpP caseinolytic protease. ATP-dependent. proteolytic subunit homolog (E. coli)	NM_006012	8192	yes
CLPX	H2009B09	ClpX caseinolytic protease X homolog (E. coli)	NM_006660	10845	yes
CLU	H2002G10	clusterin (complement lysis inhibitor. SP-40.40. sulfated glycoprotein 2. testosterone-repressed prostate message 2. apolipoprotein J)	NM_001831	1191	yes
MYCBP	H2009E09	c-myc binding protein	NM_012333	26292
COQ3	H2010D04	coenzyme Q3 homolog. methyltransferase (yeast)	NM_017421	51805
COQ7	H2010C06	coenzyme Q7 homolog. ubiquinone (yeast)	NM_016138	10229
CSF1R	H2005C06	colony stimulating factor 1 receptor. formerly McDonough feline sarcoma viral (v-fms) oncogene homolog	NM_005211	1436
C1QBP	H2007F07	complement component 1. q subcomponent binding protein	NM_001212	708	yes
CNK2	H2010A03	connector enhancer of KSR2	NM_014927	22866
COPS5	H2006C01	COP9 constitutive photomorphogenic homolog subunit 5 (Arabidopsis)	NM_006837	10987	yes
CPO	H2015B03	coproporphyrinogen oxidase (coproporphyria. harderoporphyria)	NM_000097	1371	yes
COX10	H2016C12	COX10 homolog. cytochrome c oxidase assembly protein. heme A: farnesyltransferase (yeast)	NM_001303	1352	yes
COX11	H2016B12	COX11 homolog. cytochrome c oxidase assembly protein (yeast)	NM_004375	1353	yes
COX15	H2017G02	COX15 homolog. cytochrome c oxidase assembly protein (yeast)	NM_004376	1355	yes
COX15	H2017H02	COX15 homolog. cytochrome c oxidase assembly protein (yeast)	NM_078470	1355	yes
COX17	H2016A12	COX17 homolog. cytochrome c oxidase assembly protein (yeast):cytochrome c oxidase. subunit XVII assembly protein homolog (yeast)	NM_005694	10063	yes
CKMT1	H2010H04	creatine kinase. mitochondrial 1 (ubiquitous)	NM_020990	1159
CKMT2	H2015F09	creatine kinase. mitochondrial 2 (sarcomeric)	NM_001825	1160
CREBBP	H2016B05	CREB binding protein:CREB binding protein (Rubinstein-Taybi syndrome)	NM_004380	1387	yes
CRY1	H2008B08	cryptochrome 1 (photolyase-like)	NM_004075	1407	yes
CRYAB	H2002G11	crystallin. alpha B	NM_001885	1410	yes
CRYM	H2015F11	crystallin. mu	NM_001888	1428
CRYZ	H2015F12	crystallin. zeta (quinone reductase)	NM_001889	1429	yes
CSE1L	H2002D11	CSE1 chromosome segregation 1-like (yeast)	NM_001316	1434	yes
CTBP1	H2002E01	C-terminal binding protein 1	NM_001328	1487	yes
CUGBP1	H2001A08	CUG triplet repeat. RNA binding protein 1	NM_006560	10658	yes
CUL2	H2004B08	cullin 2	NM_003591	8453	yes
CUL3	H2004B07	cullin 3	NM_003590	8452
CCNA2	H2002C11	cyclin A2	NM_001237	890	yes
CCNB1	H2001E05	cyclin B1	NM_031966	891	yes
CCNC	H2005C02	cyclin C	NM_005190	892	yes
CCND1	H2006H01	cyclin D1 (PRAD1: parathyroid adenomatosis 1)	NM_053056	595	yes
CCND2	H2002F12	cyclin D2	NM_001759	894	yes
CCND3	H2002G01	cyclin D3	NM_001760	896	yes
CCNE1	H2001E09	cyclin E1	NM_001238	898	yes
CCNG1	H2004E05	cyclin G1	NM_004060	900	yes
CCNG2	H2004F11	cyclin G2	NM_004354	901	yes
CCNH	H2002C12	cyclin H	NM_001239	902	yes
CNNM4	H2010G03	cyclin M4	NM_020184	26504
CDK10	H2004B12	cyclin-dependent kinase (CDC2-like) 10	NM_052988	8558	yes
CDK2	H2002G07	cyclin-dependent kinase 2	NM_001798	1017	yes
CDK4	H2001F01	cyclin-dependent kinase 4	NM_000075	1019	yes
CDK5	H2005A06	cyclin-dependent kinase 5	NM_004935	1020	yes
CDK5R1	H2004D04	cyclin-dependent kinase 5. regulatory subunit 1 (p35)	NM_003885	8851
CDK5R2	H2004D09	cyclin-dependent kinase 5. regulatory subunit 2 (p39)	NM_003936	8941	yes
CDK6	H2002D06	cyclin-dependent kinase 6	NM_001259	1021	yes
CDK7	H2002G08	cyclin-dependent kinase 7 (MO15 homolog. Xenopus laevis. cdk-activating kinase)	NM_001799	1022	yes
CDK8	H2002D07	cyclin-dependent kinase 8	NM_001260	1024	yes
CDK9	H2002D08	cyclin-dependent kinase 9 (CDC2-related kinase)	NM_001261	1025	yes
CDKN1A	H2001G04	cyclin-dependent kinase inhibitor 1A (P21):cyclin-dependent kinase inhibitor 1A (p21. Cip1)	NM_000389	1026	yes
CDKN1B	H2001C06	cyclin-dependent kinase inhibitor 1B (P27):cyclin-dependent kinase inhibitor 1B (p27. Kip1)	NM_004064	1027	yes
CDKN1C	H2015B01	cyclin-dependent kinase inhibitor 1C (p57. Kip2)	NM_000076	1028
CDKN2A	H2001F02	cyclin-dependent kinase inhibitor 2A:cyclin-dependent kinase inhibitor 2A (melanoma. p16. inhibits CDK4)	NM_000077	1029	yes
CDKN2B	H2001D03	cyclin-dependent kinase inhibitor 2B (p15. inhibits CDK4)	NM_078487	1030	yes
CDKN2D	H2002G09	cyclin-dependent kinase inhibitor 2D (p19. inhibits CDK4)	NM_001800	1032	yes
CDKL1	H2004E10	cyclin-dependent kinase-like 1 (CDC2-related kinase)	NM_004196	8814
CTNS	H2013E10	cystinosis. nephropathic	NM_004937	1497	yes
MTCYB	H2012D04	cytochrome b	NC_001807	4519	yes
MTCYB	H2017E02	cytochrome b	NC_001807	4519	yes
CYBA	H2007C01	cytochrome b-245. alpha polypeptide	NM_000101	1535	yes
CYBB	H2007D08	cytochrome b-245. beta polypeptide (chronic granulomatous disease)	NM_000397	1536
CYB5	H2007G05	cytochrome b-5	NM_001914	1528	yes
CYB5-M	H2011C12	cytochrome b5 outer mitochondrial membrane precursor	NM_030579	80777	yes
MTCO1	H2016H03	cytochrome c oxidase I	NC_001807	4512	yes
MTCO2	H2016A02	cytochrome c oxidase II	NC_001807	4513	yes
MTCO3	H2017C01	cytochrome c oxidase III	NC_001807	4514	yes
MTCO3	H2017C12	cytochrome c oxidase III	NC_001807	4514	yes
COX4I1	H2016G09	cytochrome c oxidase subunit IV isoform 1	NM_001861	1327	yes
COX4I2	H2011F04	cytochrome c oxidase subunit IV isoform 2	NM_032609	84701	yes
COX5A	H2016F09	cytochrome c oxidase subunit Va:cytochrome c oxidase. subunit Va	NM_004255	9377	yes
COX5B	H2016B02	cytochrome c oxidase subunit Vb:cytochrome c oxidase. subunit Vb	NM_001862	1329	yes
COX6A1	H2016E09	cytochrome c oxidase subunit VIa polypeptide 1:cytochrome c oxidase. subunit VI a. polypeptide 1	NM_004373	1337	yes
COX6A2	H2016D09	cytochrome c oxidase subunit VIa polypeptide 2:cytochrome c oxidase. subunit VI a. polypeptide 2	NM_005205	1339	yes
COX6B	H2016C09	cytochrome c oxidase subunit VIb:cytochrome c oxidase. subunit VIb	NM_001863	1340	yes
COX6C	H2016B09	cytochrome c oxidase subunit VIc:cytochrome c oxidase. subunit VIc	NM_004374	1345	yes
COX7A1	H2017B12	cytochrome c oxidase subunit VIIa polypeptide 1 (muscle):cytochrome c oxidase. subunit VIIa 1	NM_001864	1346	yes
COX7A1	H2017B01	cytochrome c oxidase subunit VIIa polypeptide 1 (muscle):cytochrome c oxidase. subunit VIIa 1	NM_001864	1346	yes
COX7A2	H2016G12	cytochrome c oxidase subunit VIIa polypeptide 2 (liver):cytochrome c oxidase. subunit VIIa 2	NM_001865	1347	yes
COX7A2L	H2017A12	cytochrome c oxidase subunit VIIa polypeptide 2 like:cytochrome c oxidase subunit VIIa polypeptide 2-like	NM_004718	9167	yes
COX7A2L	H2017A01	cytochrome c oxidase subunit VIIa polypeptide 2 like:cytochrome c oxidase subunit VIIa polypeptide 2-like	NM_004718	9167	yes
COX7B	H2016F12	cytochrome c oxidase subunit VIIb	NM_001866	1349	yes
COX7C	H2016E12	cytochrome c oxidase subunit VIIc:cytochrome c oxidase. subunit VIIc	NM_001867	1350	yes
COX8	H2016D12	cytochrome c oxidase subunit VIII	NM_004074	1351	yes
CYCS	H2001D06	cytochrome c. somatic	NM_018947	54205	yes
CYC1	H2017G12	cytochrome c-1	NM_001916	1537	yes
CYC1	H2017G01	cytochrome c-1	NM_001916	1537	yes
CYP11A1	H2007E11	cytochrome P450. family 11. subfamily A. polypeptide 1	NM_000781	1583	yes
CYP11B1	H2007E03	cytochrome P450. family 11. subfamily B. polypeptide 1	NM_000497	1584	yes
CYP11B2	H2007E04	cytochrome P450. family 11. subfamily B. polypeptide 2	NM_000498	1585	yes
CYP2E1	H2007E09	cytochrome P450. family 2. subfamily E. polypeptide 1	NM_000773	1571
CYP24A1	H2007E12	cytochrome P450. family 24. subfamily A. polypeptide 1	NM_000782	1591
CYP27A1	H2007F01	cytochrome P450. family 27. subfamily A. polypeptide 1	NM_000784	1593
CYP27B1	H2007F02	cytochrome P450. family 27. subfamily B. polypeptide 1	NM_000785	1594
CYP7A1	H2007E10	cytochrome P450. family 7. subfamily A. polypeptide 1	NM_000780	1581
DDB1	H2002H05	damage-specific DNA binding protein 1. 127kDa	NM_001923	1642	yes
DDX41	H2010C07	DEAD (Asp-Glu-Ala-Asp) box polypeptide 41	NM_016222	51428	yes
DDX42	H2009D10	DEAD (Asp-Glu-Ala-Asp) box polypeptide 42	NM_007372	11325	yes
DDX50	H2011B11	DEAD (Asp-Glu-Ala-Asp) box polypeptide 50	NM_024045	79009	yes
RIG-I	H2009G12	DEAD/H (Asp-Glu-Ala-Asp/His) box polypeptide	NM_014314	23586
DDX1	H2008E09	DEAD/H (Asp-Glu-Ala-Asp/His) box polypeptide 1	NM_004939	1653	yes
DDX10	H2008D04	DEAD/H (Asp-Glu-Ala-Asp/His) box polypeptide 10 (RNA helicase)	NM_004398	1662	yes
DDX11	H2007B03	DEAD/H (Asp-Glu-Ala-Asp/His) box polypeptide 11 (CHL1-like helicase homolog. S. cerevisiae)	NM_030653	1663
DDX16	H2008A07	DEAD/H (Asp-Glu-Ala-Asp/His) box polypeptide 16	NM_003587	8449	yes
DDX17	H2009A12	DEAD/H (Asp-Glu-Ala-Asp/His) box polypeptide 17. 72kDa	NM_006386	10521	yes
DDX18	H2009B12	DEAD/H (Asp-Glu-Ala-Asp/His) box polypeptide 18 (Myc-regulated)	NM_006773	8886
DDX19	H2009D08	DEAD/H (Asp-Glu-Ala-Asp/His) box polypeptide 19 (DBP5 homolog. yeast)	NM_007242	11269	yes
DDX20	H2009D04	DEAD/H (Asp-Glu-Ala-Asp/His) box polypeptide 20. 103kDa	NM_007204	11218	yes
DDX21	H2008E02	DEAD/H (Asp-Glu-Ala-Asp/His) box polypeptide 21	NM_004728	9188	yes
DDX24	H2010G11	DEAD/H (Asp-Glu-Ala-Asp/His) box polypeptide 24	NM_020414	57062	yes
DDX25	H2009F06	DEAD/H (Asp-Glu-Ala-Asp/His) box polypeptide 25	NM_013264	29118
DDX26	H2009E04	DEAD/H (Asp-Glu-Ala-Asp/His) box polypeptide 26	NM_012141	26512	yes
DDX27	H2010E02	DEAD/H (Asp-Glu-Ala-Asp/His) box polypeptide 27	NM_017895	55661	yes
DDX28	H2010F02	DEAD/H (Asp-Glu-Ala-Asp/His) box polypeptide 28	NM_018380	55794	yes
DDX3	H2015E10	DEAD/H (Asp-Glu-Ala-Asp/His) box polypeptide 3	NM_001356	1654	yes
DDX30	H2007B06	DEAD/H (Asp-Glu-Ala-Asp/His) box polypeptide 30	NM_014966	22907
DDX31	H2011B04	DEAD/H (Asp-Glu-Ala-Asp/His) box polypeptide 31	NM_022779	64794	yes
DDX32	H2010E09	DEAD/H (Asp-Glu-Ala-Asp/His) box polypeptide 32	NM_018180	55760	yes
DDX33	H2010G01	DEAD/H (Asp-Glu-Ala-Asp/His) box polypeptide 33	NM_020162	56919	yes
DDX34	H2009H09	DEAD/H (Asp-Glu-Ala-Asp/His) box polypeptide 34	NM_014681	9704
DDX35	H2011A05	DEAD/H (Asp-Glu-Ala-Asp/His) box polypeptide 35	NM_021931	60625
DDX36	H2010H02	DEAD/H (Asp-Glu-Ala-Asp/His) box polypeptide 36	NM_020865	170506	yes
DDX37	H2011F06	DEAD/H (Asp-Glu-Ala-Asp/His) box polypeptide 37	NM_032656	57647	yes
DDX38	H2009F11	DEAD/H (Asp-Glu-Ala-Asp/His) box polypeptide 38	NM_014003	9785	yes
DDX39	H2008G12	DEAD/H (Asp-Glu-Ala-Asp/His) box polypeptide 39	NM_005804	10212	yes
DDX4	H2010F07	DEAD/H (Asp-Glu-Ala-Asp/His) box polypeptide 4	NM_019039	54514
DDX5	H2008D03	DEAD/H (Asp-Glu-Ala-Asp/His) box polypeptide 5 (RNA helicase. 68kDa)	NM_004396	1655	yes
DDX6	H2004G02	DEAD/H (Asp-Glu-Ala-Asp/His) box polypeptide 6 (RNA helicase. 54kDa)	NM_004397	1656
DDX8	H2008E10	DEAD/H (Asp-Glu-Ala-Asp/His) box polypeptide 8 (RNA helicase)	NM_004941	1659	yes
DDX9	H2015E11	DEAD/H (Asp-Glu-Ala-Asp/His) box polypeptide 9 (RNA helicase A. nuclear DNA helicase II: leukophysin)	NM_001357	1660	yes
DBY	H2008E01	DEAD/H (Asp-Glu-Ala-Asp/His) box polypeptide. Y chromosome	NM_004660	8653	yes
DAP3	H2004H05	death associated protein 3	NM_004632	7818	yes
DEDD	H2006G08	death effector domain containing	NM_032998	9191	yes
DAP	H2004G01	death-associated protein	NM_004394	1611	yes
DAXX	H2002E04	death-associated protein 6	NM_001350	1616	yes
DAPK1	H2005A07	death-associated protein kinase 1	NM_004938	1612
DAPK3	H2002E03	death-associated protein kinase 3	NM_001348	1613	yes
DAD1	H2002E02	defender against cell death 1	NM_001344	1603	yes
DEK	H2004B03	DEK oncogene (DNA binding)	NM_003472	7913	yes
DCC	H2005C07	deleted in colorectal carcinoma	NM_005215	1630
DGUOK	H2007B02	deoxyguanosine kinase	NM_080915	1716
DNASE2	H2012H01	deoxyribonuclease II. lysosomal	NM_001375	1777	yes
DNASE1L3	H2005A08	deoxyribonuclease I-like 3	NM_004944	1776
DIA1	H2007D09	diaphorase (NADH) (cytochrome b-5 reductase)	NM_000398	1727	yes
DIA1	H2012B01	diaphorase (NADH) (cytochrome b-5 reductase)	NM_007326	1727	yes
DBT	H2007G06	dihydrolipoamide branched chain transacylase (E2 component of branched chain keto acid dehydrogenase complex: maple syrup urine disease)	NM_001918	1629
DLD	H2015B04	dihydrolipoamide dehydrogenase (E3 component of pyruvate dehydrogenase complex. 2-oxo-glutarate complex. branched chain keto acid dehydrogenase complex)	NM_000108	1738	yes
DLAT	H2015G01	dihydrolipoamide S-acetyltransferase (E2 component of pyruvate dehydrogenase complex)	NM_001931	1737	yes
DLST	H2006H05	dihydrolipoamide S-succinyltransferase (E2 component of 2-oxo-glutarate complex)	NM_001933	1743	yes
DLST	H2015G02	dihydrolipoamide S-succinyltransferase (E2 component of 2-oxo-glutarate complex)	NM_001933	1743	yes
DHODH	H2015F02	dihydroorotate dehydrogenase	NM_001361	1723
DMGDH	H2009F09	dimethylglycine dehydrogenase precursor	NM_013391	29958
DPH2L1	H2002E05	diptheria toxin resistance protein required for diphthamide biosynthesis-like 1 (S. cerevisiae)	NM_001383	1801	yes
DLG1	H2004E07	discs. large (Drosophila) homolog 1	NM_004087	1739
DFFB	H2004G04	DNA fragmentation factor. 40kDa. beta polypeptide (caspase-activated DNase)	NM_004402	1677
DFFA	H2004G03	DNA fragmentation factor. 45kDa. alpha polypeptide	NM_004401	1676	yes
D10S170	H2005F06	DNA segment on chromosome 10 (unique) 170	NM_005436	8030
DDIT3	H2004E06	DNA-damage-inducible transcript 3	NM_004083	1649	yes
DNAJA1	H2007F11	DnaJ (Hsp40) homolog. subfamily A. member 1	NM_001539	3301	yes
DNAJA3	H2005B06	DnaJ (Hsp40) homolog. subfamily A. member 3	NM_005147	9093	yes
DNAJB1	H2005H10	DnaJ (Hsp40) homolog. subfamily B. member 1	NM_006145	3337	yes
DNAJC9	H2010A08	DnaJ (Hsp40) homolog. subfamily C. member 9	NM_015190	23234	yes
DCI	H2017E08	dodecenoyl-Coenzyme A delta isomerase (3.2 trans-enoyl-Coenyme A isomerase):dodecenoyl-Coenzyme A delta isomerase (3.2 trans-enoyl-Coenzyme A isomerase)	NM_001919	1632	yes
DPAGT1	H2012H02	dolichyl-phosphate (UDP-N-acetylglucosamine) N-acetylglucosaminephosphotransferase 1 (GlcNAc-1-P transferase)	NM_001382	1798	yes
DUT	H2015G03	dUTP pyrophosphatase	NM_001948	1854	yes
DCTN6	H2009B06	dynactin 6	NM_006571	10671	yes
DNM1L	H2008G08	dynamin 1-like	NM_005690	10059	yes
DNAH17	H2012A08	dynein. axonemal. heavy polypeptide 17	XM_290733	8632	yes
EP300	H2002E10	E1A binding protein p300	NM_001429	2033	yes
ETS1	H2001B06	E26 avian leukemia oncogene 1. 5' domain:v-ets erythroblastosis virus E26 oncogene homolog 1 (avian)	NM_005238	2113	yes
E2F1	H2005C08	E2F transcription factor 1	NM_005225	1869	yes
PDX1	H2008A05	E3-binding protein	NM_003477	8050	yes
ELF3	H2004G05	E74-like factor 3 (ets domain transcription factor. epithelial-specific )	NM_004433	1999
EVI1	H2006H07	ecotropic viral integration site 1	NM_005241	2122	yes
ENC1	H2004B10	ectodermal-neural cortex (with BTB-like domain)	NM_003633	8507
ENPP2	H2005H12	ectonucleotide pyrophosphatase/phosphodiesterase 2 (autotaxin)	NM_006209	5168	yes
ETFA	H2017F11	electron transferring flavoprotein. alpha polypeptide:electron-transfer-flavoprotein. alpha polypeptide (glutaric aciduria II)	NM_000126	2108	yes
ETFB	H2017E11	electron transferring flavoprotein. beta polypeptide:electron-transfer-flavoprotein. beta polypeptide	NM_001985	2109	yes
ETFDH	H2017G11	electron transferring flavoprotein. dehydrogenase:electron-transferring-flavoprotein dehydrogenase	NM_004453	2110	yes
ELK1	H2005C10	ELK1. member of ETS oncogene family	NM_005229	2002	yes
ELK3	H2005C11	ELK3. ETS-domain protein (SRF accessory protein 2)	NM_005230	2004
EMS1	H2005C12	ems1 sequence (mammary tumor and squamous cell carcinoma-associated (p80/85 src substrate)	NM_005231	2017	yes
ENDOG	H2008D05	endonuclease G	NM_004435	2021	yes
ECGF1	H2007G07	endothelial cell growth factor 1 (platelet-derived)	NM_001953	1890	yes
ECH1	H2015F01	enoyl Coenzyme A hydratase 1. peroxisomal	NM_001398	1891	yes
ECHS1	H2017H08	enoyl Coenzyme A hydratase. short chain. 1. mitochondrial	NM_004092	1892	yes
EHHADH	H2017F10	enoyl-Coenzyme A. hydratase/3-hydroxyacyl Coenzyme A dehydrogenase	NM_001966	1962	yes
EPHA3	H2001B01	Eph receptor A3:EphA3	NM_005233	2042	yes
EPHB2	H2001A04	Eph receptor B2:EphB2	NM_004442	2048	yes
EPHA1	H2005D01	EphA1	NM_005232	2041
EGFR	H2005C09	epidermal growth factor receptor (erythroblastic leukemia viral (v-erb-b) oncogene homolog. avian)	NM_005228	1956
EMP1	H2002E08	epithelial membrane protein 1	NM_001423	2012	yes
EMP2	H2002E09	epithelial membrane protein 2	NM_001424	2013	yes
EPB41L3	H2001A01	erythrocyte membrane protein band 4.1-like 3	NM_012307	23136
EI24	H2005A04	etoposide induced 2.4 mRNA	NM_004879	9538	yes
ETV3	H2001C03	ets variant gene 3	NM_005240	2117	yes
ETV6	H2002H08	ets variant gene 6 (TEL oncogene)	NM_001987	2120	yes
EEF1D	H2002H06	eukaryotic translation elongation factor 1 delta (guanine nucleotide exchange protein)	NM_001960	1936	yes
EIF3S6	H2002F06	eukaryotic translation initiation factor 3. subunit 6 48kDa	NM_001568	3646	yes
EIF4G2	H2002E07	eukaryotic translation initiation factor 4 gamma. 2	NM_001418	1982	yes
EIF4A1	H2002E06	eukaryotic translation initiation factor 4A. isoform 1	NM_001416	1973	yes
EWSR1	H2005D05	Ewing sarcoma breakpoint region 1	NM_005243	2130	yes
FAF1	H2006C10	Fas (TNFRSF6) associated factor 1	NM_007051	11124	yes
FASTK	H2006G03	FAST kinase	NM_025096	10922	yes
FAT	H2005D06	FAT tumor suppressor homolog 1 (Drosophila)	NM_005245	2195	yes
FACL3	H2017C11	fatty acid Coenzyme A ligase. long chain 3:fatty-acid-Coenzyme A ligase. long-chain 3	NM_004457	2181	yes
FACL5	H2017A11	fatty acid Coenzyme A ligase. long chain 5:fatty-acid-Coenzyme A ligase. long-chain 5	NM_016234	51703	yes
FACL6	H2017H12	fatty acid Coenzyme A ligase. long chain 6:fatty-acid-Coenzyme A ligase. long-chain 6	NM_015256	23305	yes
FACL4	H2017B11	fatty acid-Coenzyme A ligase. long chain 4:fatty-acid-Coenzyme A ligase. long-chain 4	NM_004458	2182	yes
FACL1	H2017D11	fatty-acid-Coenzyme A ligase. long-chain 1	NM_001995	2179	yes
FACL2	H2010H07	fatty-acid-Coenzyme A ligase. long-chain 2	NM_021122	2180	yes
FES	H2002H09	feline sarcoma oncogene	NM_002005	2242	yes
FER	H2005D07	fer (fps/fes related) tyrosine kinase (phosphoprotein NCP94)	NM_005246	2241	yes
FDX1	H2008B11	ferredoxin 1	NM_004109	2230	yes
FDXR	H2008B12	ferredoxin reductase	NM_004110	2232	yes
FECH	H2015B05	ferrochelatase (protoporphyria)	NM_000140	2235	yes
FGFR1OP	H2006C09	FGFR1 oncogene partner	NM_007045	11116
FAP	H2004G09	fibroblast activation protein. alpha	NM_004460	2191	yes
FIBP	H2008C08	fibroblast growth factor (acidic) intracellular binding protein	NM_004214	9158	yes
FGF3	H2005D08	fibroblast growth factor 3 (murine mammary tumor virus integration site (v-int-2) oncogene homolog)	NM_005247	2248	yes
FGF4	H2001D11	fibroblast growth factor 4:fibroblast growth factor 4 (heparin secretory transforming protein 1. Kaposi sarcoma oncogene)	NM_002007	2249	yes
FGF6	H2006F01	fibroblast growth factor 6	NM_020996	2251	yes
FGFR1	H2006F12	fibroblast growth factor receptor 1 (fms-related tyrosine kinase 2. Pfeiffer syndrome)	NM_023109	2260
FGFR2	H2006F11	fibroblast growth factor receptor 2 (bacteria-expressed kinase. keratinocyte growth factor receptor. craniofacial dysostosis 1. Crouzon syndrome. Pfeiffer syndrome. Jackson-Weiss syndrome)	NM_023028	2263
FRAP1	H2005A10	FK506 binding protein 12-rapamycin associated protein 1	NM_004958	2475	yes
FLJ20859	H2011B02	FLJ20859 gene	NM_022734	64745	yes
	H2016G03	FLJ38991: hypothetical protein FLJ38991	NM_173827	285521	yes
FLN29	H2006B11	FLN29 gene product	NM_006700	10906	yes
FLT1	H2002H11	fms-related tyrosine kinase 1 (vascular endothelial growth factor/vascular permeability factor receptor)	NM_002019	2321
FPGS	H2008E11	folylpolyglutamate synthase	NM_004957	2356	yes
FOXG1B	H2005D10	forkhead box G1B	NM_005249	2290
FS	H2014B04	Forssman glycolipid synthetase	NM_021996	26301
FOSL1	H2005F08	FOS-like antigen 1	NM_005438	8061	yes
FOSL2	H2001B08	FOS-like antigen 2:fos-like antigen 2	NM_005253	2355	yes
FXC1	H2009E05	fracture callus 1 homolog (rat)	NM_012192	26515	yes
FMR1	H2006H04	fragile X mental retardation 1	NM_002024	2332	yes
FRDA	H2007C03	Friedreich ataxia	NM_000144	2395
FLI1	H2002H10	Friend leukemia virus integration 1	NM_002017	2313
FUCA1	H2012D12	fucosidase. alpha-L- 1. tissue	NM_000147	2517	yes
FH	H2015B06	fumarate hydratase	NM_000143	2271	yes
FURIN	H2003D04	furin (paired basic amino acid cleaving enzyme)	NM_002569	5045	yes
SIAHBP1	H2006E05	fuse-binding protein-interacting repressor	NM_014281	22827	yes
FXYD3	H2006F06	FXYD domain containing ion transport regulator 3	NM_021910	5349	yes
FYN	H2001D04	FYN oncogene related to SRC. FGR. YES:Fyn proto-oncogene	NM_002037	2534	yes
GABPA	H2007G08	GA binding protein transcription factor. alpha subunit 60kDa	NM_002040	2551
GABPB2	H2007G09	GA binding protein transcription factor. beta subunit 2. 47kDa	NM_002041	2553
GABPB2	H2012B02	GA binding protein transcription factor. beta subunit 2. 47kDa	NM_005254	2553	yes
GALNS	H2012F07	galactosamine (N-acetyl)-6-sulfate sulfatase (Morquio syndrome. mucopolysaccharidosis type IVA)	NM_000512	2588	yes
GLA	H2014G03	galactosidase. alpha	NM_000169	2717	yes
GLB1	H2012F04	galactosidase. beta 1	NM_000404	2720	yes
GALC	H2012E02	galactosylceramidase (Krabbe disease)	NM_000153	2581
FGR	H2005D09	Gardner-Rasheed feline sarcoma viral (v-fgr) oncogene homolog	NM_005248	2268
GSN	H2001F05	gelsolin:gelsolin (amyloidosis. Finnish type)	NM_000177	2934	yes
CAB56184	H2014B09	GlcNAc-phosphotransferase gamma-subunit	NM_032520	84572	yes
GLI3	H2001F04	GLI-Kruppel family member GLI3:GLI-Kruppel family member GLI3 (Greig cephalopolysyndactyly syndrome)	NM_000168	2737	yes
GLI	H2005D12	glioma-associated oncogene homolog (zinc finger protein)	NM_005269	2735
GCK	H2001F03	glucokinase:glucokinase (hexokinase 4. maturity onset diabetes of the young 2)	NM_000162	2645	yes
GNS	H2013A07	glucosamine (N-acetyl)-6-sulfatase (Sanfilippo disease IIID)	NM_002076	2799	yes
G6PD	H2015C01	glucose-6-phosphate dehydrogenase	NM_000402	2539	yes
GAA	H2012E01	glucosidase. alpha: acid (Pompe disease. glycogen storage disease type II)	NM_000152	2548	yes
GBA2	H2014B02	glucosidase. beta (bile acid) 2	NM_020944	57704	yes
GBA	H2012E03	glucosidase. beta: acid (includes glucosylceramidase)	NM_000157	2629	yes
GUSB	H2012E04	glucuronidase. beta	NM_000181	2990	yes
GLUD1	H2008F06	glutamate dehydrogenase 1	NM_005271	2746	yes
GLUD2	H2009D11	glutamate dehydrogenase 2	NM_012084	2747	yes
GOT1	H2015G05	glutamic-oxaloacetic transaminase 1. soluble (aspartate aminotransferase 1)	NM_002079	2805	yes
GOT2	H2015G07	glutamic-oxaloacetic transaminase 2. mitochondrial (aspartate aminotransferase 2)	NM_002080	2806	yes
GPT	H2008F08	glutamic-pyruvate transaminase (alanine aminotransferase)	NM_005309	2875
GLS	H2010A02	glutaminase	NM_014905	2744	yes
QARS	H2008F03	glutaminyl-tRNA synthetase	NM_005051	5859	yes
EPRS	H2004G06	glutamyl-prolyl-tRNA synthetase	NM_004446	2058	yes
GCDH	H2017A08	glutaryl-Coenzyme A dehydrogenase	NM_000159	2639	yes
GPX1	H2001H04	glutathione peroxidase 1	NM_000581	2876	yes
GPX4	H2015G08	glutathione peroxidase 4 (phospholipid hydroperoxidase)	NM_002085	2879	yes
GSR	H2002A03	glutathione reductase	NM_000637	2936	yes
GSTA2	H2001B12	glutathione S-transferase A2:glutathione S-transferase. alpha 2 (Yc2)	NM_000846	2939	yes
GSTM1	H2001G12	glutathione S-transferase M1:glutathione S-transferase. mu 1	NM_000561	2944	yes
GSTP1	H2002A11	glutathione S-transferase pi	NM_000852	2950	yes
GSTTLp28	H2005A01	glutathione-S-transferase like: glutathione transferase omega	NM_004832	9446	yes
GAPD	H2015G04	glyceraldehyde-3-phosphate dehydrogenase	NM_002046	2597	yes
KIAA1560	H2010H03	glycerol 3-phosphate acyltransferase. mitochondrial	NM_020918	57678	yes
GK	H2007C04	glycerol kinase	NM_000167	2710	yes
GK2	H2011F11	glycerol kinase 2	NM_033214	2712
GPD2	H2017C07	glycerol phosphate dehydrogenase 2. mitochondrial:glycerol-3-phosphate dehydrogenase 2 (mitochondrial)	NM_000408	2820	yes
GPD1	H2008F07	glycerol-3-phosphate dehydrogenase 1 (soluble)	NM_005276	2819	yes
GPD1	H2017C03	glycerol-3-phosphate dehydrogenase 1 (soluble)	NM_005276	2819	yes
GPD2	H2017D03	glycerol-3-phosphate dehydrogenase 2 (mitochondrial)	NM_000408	2820	yes
GATM	H2007F10	glycine amidinotransferase (L-arginine:glycine amidinotransferase)	NM_001482	2628
GCAT	H2009G10	glycine C-acetyltransferase (2-amino-3-ketobutyrate coenzyme A ligase)	NM_014291	23464	yes
GCSH	H2008D06	glycine cleavage system protein H (aminomethyl carrier)	NM_004483	2653	yes
GLDC	H2007C05	glycine dehydrogenase (decarboxylating: glycine decarboxylase. glycine cleavage system protein P)	NM_000170	2731
GLYAT	H2008H03	glycine-N-acyltransferase	NM_005838	10249	yes
GYPA	H2007G10	glycophorin A (includes MN blood group)	NM_002099	2993	yes
GM2A	H2012F05	GM2 ganglioside activator protein	NM_000405	2760	yes
GNAS	H2007E05	GNAS complex locus	NM_000516	2778
GNLY	H2009B02	granulysin	NM_006433	10578
GADD45A	H2001E02	growth arrest and DNA-damage-inducible 45 alpha:growth arrest and DNA-damage-inducible. alpha	NM_001924	1647	yes
GAS1	H2002H12	growth arrest-specific 1	NM_002048	2619	yes
GRB10	H2001D10	growth factor receptor bound protein 10:growth factor receptor-bound protein 10	NM_005311	2887	yes
GRB2	H2003A01	growth factor receptor-bound protein 2	NM_002086	2885	yes
GFER	H2008F05	growth factor. augmenter of liver regeneration (ERV1 homolog. S. cerevisiae)	NM_005262	2671	yes
GRPEL1	H2011C11	GrpE-like 1. mitochondrial (E. coli)	NM_025196	80273	yes
H1FX	H2005H05	H1 histone family. member X	NM_006026	8971	yes
	H2014G02	H2014G02	XM_172410	255555
ATP5S	H2016D04	H2016D04	NM_015684	27109	yes
H2AFX	H2003A04	H2A histone family. member X	NM_002105	3014	yes
HSPE1	H2007G12	heat shock 10kDa protein 1 (chaperonin 10)	NM_002157	3336	yes
HSPB1	H2002F01	heat shock 27kDa protein 1	NM_001540	3315	yes
HSPD1	H2001C11	heat shock 60kDa protein 1 (chaperonin):heat shock protein 1 (chaperonin)	NM_002156	3329	yes
HSPA4	H2001A02	heat shock 70kDa protein 4:heat shock protein 4	XM_114482	3308	yes
HSPA5	H2007A07	heat shock 70kDa protein 5 (glucose-regulated protein. 78kDa)	NM_005347	3309	yes
HSPA6	H2003A07	heat shock 70kDa protein 6 (HSP70B')	NM_002155	3310
HSPA8	H2006B09	heat shock 70kDa protein 8	NM_006597	3312	yes
HSPA9B	H2008C01	heat shock 70kDa protein 9B (mortalin-2)	NM_004134	3313	yes
HSPCA	H2005E02	heat shock 90kDa protein 1. alpha	NM_005348	3320	yes
HSPCB	H2006D09	heat shock 90kDa protein 1. beta	NM_007355	3326	yes
TRAP1	H2010C09	heat shock protein 75	NM_016292	10131	yes
HSF1	H2005F10	heat shock transcription factor 1	NM_005526	3297	yes
HCLS1	H2008F11	hematopoietic cell-specific Lyn substrate 1	NM_005335	3059
HMOX1	H2015G09	heme oxygenase (decycling) 1	NM_002133	3162	yes
HMOX2	H2015G10	heme oxygenase (decycling) 2	NM_002134	3163	yes
HCK	H2003A05	hemopoietic cell kinase	NM_002110	3055
HPS1	H2012E05	Hermansky-Pudlak syndrome 1	NM_000195	3257
HPS3	H2014B07	Hermansky-Pudlak syndrome 3	NM_032383	84343
HNRPU	H2006G04	heterogeneous nuclear ribonucleoprotein U (scaffold attachment factor A)	NM_031844	3192	yes
HK1	H2007C07	hexokinase 1	NM_000188	3098	yes
HK2	H2007C08	hexokinase 2	NM_000189	3099	yes
HEXA	H2012F08	hexosaminidase A (alpha polypeptide)	NM_000520	3073	yes
HEXB	H2012F09	hexosaminidase B (beta polypeptide)	NM_000521	3074	yes
HMGB1	H2001B11	high mobility group box 1:high-mobility group box 1	NM_002128	3146	yes
HDAC2	H2002E12	histone deacetylase 2	NM_001527	3066	yes
HDAC3	H2004D03	histone deacetylase 3	NM_003883	8841	yes
HRBL	H2009A01	HIV-1 Rev binding protein-like	NM_006076	3268	yes
HTATIP2	H2006B02	HIV-1 Tat interactive protein 2. 30kDa	NM_006410	10553	yes
HLCS	H2007D10	holocarboxylase synthetase (biotin-[proprionyl-Coenzyme A-carboxylase (ATP-hydrolysing)] ligase)	NM_000411	3141
HCCS	H2008F10	holocytochrome c synthase (cytochrome c heme-lyase)	NM_005333	3052	yes
ADA	H2015A02	Homo sapiens adenosine deaminase (ADA). mRNA	NM_000022	100	yes
TOM7	H2010F10	homolog of Tom7 (S. cerevisiae)	NM_019059	54543	yes
NPR2L	H2006B06	homologous to yeast nitrogen permease (candidate tumor suppressor)	NM_006545	10641
HRD1	H2011E08	HRD1 protein	NM_032431	84447	yes
HAX1	H2009A04	HS1 binding protein	NM_006118	10456	yes
HYAL1	H2014D12	hyaluronoglucosaminidase 1	NM_153283	3373
HYAL1	H2014E02	hyaluronoglucosaminidase 1	NM_153285	3373	yes
HYAL1	H2014D11	hyaluronoglucosaminidase 1	NM_153282	3373
HYAL1	H2013G11	hyaluronoglucosaminidase 1	NM_007312	3373
HYAL1	H2014E03	hyaluronoglucosaminidase 1	NM_153286	3373	yes
HYAL1	H2014D10	hyaluronoglucosaminidase 1	NM_153281	3373
HYAL1	H2014B11	hyaluronoglucosaminidase 1	NM_033159	3373
HYAL1	H2014E01	hyaluronoglucosaminidase 1	NM_153284	3373	yes
HYAL2	H2013C05	hyaluronoglucosaminidase 2	NM_003773	8692	yes
HYAL2	H2014B10	hyaluronoglucosaminidase 2	NM_033158	8692	yes
HYAL3	H2013C01	hyaluronoglucosaminidase 3	NM_003549	8372
HYAL4	H2013H02	hyaluronoglucosaminidase 4	NM_012269	23553
HADHB	H2017H10	hydroxyacyl-Coenzyme A dehydrogenase/3-ketoacyl-Coenzyme A thiolase/enoyl-Coenzyme A hydratase (trifunctional protein). beta subunit:hydroxyacyl-Coenzyme A dehydrogenase/3-ketoacyl-Coenzyme A thiolase/enoyl-Coenzyme A hydratase (trifunctional protein). b	NM_000183	3032	yes
HADHA	H2017G10	hydroxyacyl-Coenzyme A dehydrogenase/3-ketoacyl-Coenzyme A thiolase/enoyl-Coenzyme A hydratase (trifunctional protein). alpha subunit	NM_000182	3030	yes
HSD3B1	H2015C12	hydroxy-delta-5-steroid dehydrogenase. 3 beta- and steroid delta-isomerase 1	NM_000862	3283
HSD3B2	H2007C10	hydroxy-delta-5-steroid dehydrogenase. 3 beta- and steroid delta-isomerase 2	NM_000198	3284
LOC91137	H2011G07	hypothetical protein BC017169	NM_138773	91137	yes
DKFZP434N1235	H2011D08	hypothetical protein DKFZp434N1235	NM_031291	83447	yes
DKFZp547P234	H2011H06	hypothetical protein DKFZp547P234	NM_153045	203197	yes
FLJ10618	H2010E08	hypothetical protein FLJ10618	NM_018155	55186
FLJ11743	H2011C02	hypothetical protein FLJ11743	NM_024527	79575	yes
FLJ12687	H2011C08	hypothetical protein FLJ12687	NM_024917	79979	yes
FLJ12770	H2011E05	hypothetical protein FLJ12770	NM_032174	84134	yes
FLJ13171	H2011B07	hypothetical protein FLJ13171	NM_023923	65979	yes
FLJ20130	H2010D08	hypothetical protein FLJ20130	NM_017681	54830
FLJ20551	H2010D12	hypothetical protein FLJ20551	NM_017875	54977	yes
FLJ22021	H2011C03	hypothetical protein FLJ22021	NM_024535	79585	yes
FLJ30092	H2012A09	hypothetical protein FLJ30092	AK054654	196515	yes
FLJ33918	H2011H03	hypothetical protein FLJ33918	NM_152407	134266	yes
LOC51319	H2010D02	hypothetical protein LOC51319	NM_016625	51319	yes
LOC57143	H2010G12	hypothetical protein LOC57143	NM_020421	57143	yes
MGC19531	H2005B09	hypothetical protein MGC19531	NM_005167	333926	yes
MGC2615	H2011C01	hypothetical protein MGC2615	NM_024103	79085	yes
MGC34725	H2011H10	hypothetical protein MGC34725	NM_173637	284427
MGC48986	H2006H02	hypothetical protein MGC48986	NM_175881	161753	yes
MGC14836	H2011G01	hypothetical protein similar to CG7943	NM_033412	92014
HPRT1	H2015B07	hypoxanthine phosphoribosyltransferase 1 (Lesch-Nyhan syndrome)	NM_000194	3251	yes
CABC1	H2010G08	chaperone. ABC1 activity of bc1 complex like (S. pombe)	NM_020247	56997	yes
CCT6A	H2002G02	chaperonin containing TCP1. subunit 6A (zeta 1)	NM_001762	908	yes
CHES1	H2005C03	checkpoint suppressor 1	NM_005197	1112	yes
CHS1	H2012D10	Chediak-Higashi syndrome 1	NM_000081	1130	yes
CXCL1	H2002E11	chemokine (C-X-C motif) ligand 1 (melanoma growth stimulating activity. alpha)	NM_001511	2919	yes
CXCL2	H2003A02	chemokine (C-X-C motif) ligand 2	NM_002089	2920	yes
CXCL3	H2003A03	chemokine (C-X-C motif) ligand 3	NM_002090	2921
CHIT1	H2013B12	chitinase 1 (chitotriosidase)	NM_003465	1118
CHI3L1	H2002D09	chitinase 3-like 1 (cartilage glycoprotein-39)	NM_001276	1116
CTBS	H2013D05	chitobiase. di-N-acetyl-	NM_004388	1486	yes
C10orf2	H2011A04	chromosome 10 open reading frame 2	NM_021830	56652	yes
C11orf13	H2004B04	chromosome 11 open reading frame 13	NM_003475	8045	yes
C14orf2	H2008E06	chromosome 14 open reading frame 2	NM_004894	9556	yes
C14orf69	H2011H02	chromosome 14 open reading frame 69	NM_152333	123096	yes
C15orf12	H2010E11	chromosome 15 open reading frame 12	NM_018285	55272	yes
C20orf14	H2009F03	chromosome 20 open reading frame 14	NM_012469	24148	yes
C21orf2	H2008E08	chromosome 21 open reading frame 2	NM_004928	755	yes
C21orf33	H2008D12	chromosome 21 open reading frame 33	NM_004649	8209	yes
IDS	H2014G05	iduronate 2-sulfatase (Hunter syndrome)	NM_000202	3423
IDUA	H2012E07	iduronidase. alpha-L-	NM_000203	3425	yes
IER3	H2004D05	immediate early response 3	NM_003897	8870	yes
IMPDH1	H2002B02	IMP (inosine monophosphate) dehydrogenase 1	NM_000883	3614	yes
IPO11	H2001A10	importin 11	NM_016338	51194	yes
ID1	H2003A08	inhibitor of DNA binding 1. dominant negative helix-loop-helix protein	NM_002165	3397	yes
ING1	H2005F12	inhibitor of growth family. member 1	NM_005537	3621	yes
IKBKG	H2004B11	inhibitor of kappa light polypeptide gene enhancer in B-cells. kinase gamma	NM_003639	8517	yes
IMMT	H2006C02	inner membrane protein. mitochondrial (mitofilin)	NM_006839	10989	yes
IMMP2L	H2011F03	inner mitochondrial membrane peptidase 2 like	NM_032549	83943
IGF1	H2007A02	insulin-like growth factor 1 (somatomedin C)	NM_000618	3479	yes
IGF2	H2007A01	insulin-like growth factor 2 (somatomedin A)	NM_000612	3481	yes
IGF2R	H2015D01	insulin-like growth factor 2 receptor	NM_000876	3482	yes
IGFBP2	H2002A01	insulin-like growth factor binding protein 2. 36kDa	NM_000597	3485
IGFBP3	H2001E07	insulin-like growth factor binding protein 3	NM_000598	3486	yes
IGFBP4	H2002F02	insulin-like growth factor binding protein 4	NM_001552	3487	yes
IGFBP6	H2003A09	insulin-like growth factor binding protein 6	NM_002178	3489	yes
INSM1	H2003B02	insulinoma-associated 1	NM_002196	3642
IRF1	H2003B03	interferon regulatory factor 1	NM_002198	3659	yes
IRF4	H2003C07	interferon regulatory factor 4	NM_002460	3662
IFNG	H2007E07	interferon. gamma	NM_000619	3458
IFI30	H2013G01	interferon. gamma-inducible protein 30	NM_006332	10437	yes
IL1A	H2001E04	interleukin 1 alpha:interleukin 1. alpha	NM_000575	3552	yes
IL1B	H2001H03	interleukin 1 beta:interleukin 1. beta	NM_000576	3553	yes
IL1R1	H2002A12	interleukin 1 receptor. type I	NM_000877	3554	yes
IL10	H2001H02	interleukin 10	NM_000572	3586	yes
IL11	H2002A05	interleukin 11	NM_000641	3589
IL11RA	H2004G11	interleukin 11 receptor. alpha	NM_004512	3590	yes
IL12RB2	H2002F04	interleukin 12 receptor. beta 2	NM_001559	3595
IL13	H2003A12	interleukin 13	NM_002188	3596
IL13RA1	H2002F05	interleukin 13 receptor. alpha 1	NM_001560	3597	yes
IL15	H2001H06	interleukin 15	NM_000585	3600
IL15RA	H2003B01	interleukin 15 receptor. alpha	NM_002189	3601	yes
IL2	H2001H07	interleukin 2	NM_000586	3558
IL2RA	H2001G05	interleukin 2 receptor. alpha:interleukin 2 receptor. alpha chain	NM_000417	3559	yes
IL2RB	H2002B01	interleukin 2 receptor. beta	NM_000878	3560
IL3RA	H2001E10	interleukin 3 receptor. alpha (low affinity):interleukin 3 receptor. alpha chain	M74782	3563	yes
IL3	H2001H08	interleukin 3:interleukin 3 (colony-stimulating factor. multiple)	NM_000588	3562	yes
IL4	H2001H09	interleukin 4	NM_000589	3565	yes
IL4R	H2001G06	interleukin 4 receptor	NM_000418	3566	yes
IL6R	H2001H01	interleukin 6 receptor	NM_000565	3570	yes
IL6ST	H2003A10	interleukin 6 signal transducer (gp130. oncostatin M receptor)	NM_002184	3572
IL8	H2001H05	interleukin 8	NM_000584	3576	yes
IL8RB	H2002F03	interleukin 8 receptor. beta	NM_001557	3579	yes
IL9	H2001H10	interleukin 9	NM_000590	3578
IL9R	H2003A11	interleukin 9 receptor	NM_002186	3581	yes
IRAK1	H2002F07	interleukin-1 receptor-associated kinase 1	NM_001569	3654	yes
IDH2	H2015G11	isocitrate dehydrogenase 2 (NADP+). mitochondrial	NM_002168	3418	yes
IDH3A	H2005F11	isocitrate dehydrogenase 3 (NAD+) alpha	NM_005530	3419	yes
IDH3B	H2007B04	isocitrate dehydrogenase 3 (NAD+) beta	NM_174856	3420
IDH3G	H2008C02	isocitrate dehydrogenase 3 (NAD+) gamma	NM_174869	3421	yes
IVD	H2017E09	isovaleryl Coenzyme A dehydrogenase:isovaleryl coenzyme A dehydrogenase	NM_002225	3712	yes
JAK2	H2005A11	Janus kinase 2 (a protein tyrosine kinase)	NM_004972	3717
JUNB	H2003B04	jun B proto-oncogene	NM_002229	3726	yes
JUND	H2005E03	jun D proto-oncogene	NM_005354	3727	yes
JUN	H2016F05	Jun oncogene:v-jun sarcoma virus 17 oncogene homolog (avian)	NM_002228	3725	yes
KLK3	H2002F08	kallikrein 3. (prostate specific antigen)	NM_001648	354
KAI1	H2003B05	kangai 1 (suppression of tumorigenicity 6. prostate: CD82 antigen (R2 leukocyte antigen. antigen detected by monoclonal and antibody IA4))	NM_002231	3732	yes
ch-TOG	H2001D08	KIAA0097 gene product	NM_014756	9793	yes
KIAA0423	H2012A07	KIAA0423 protein	XM_113781	23116	yes
KIAA0446	H2012A04	KIAA0446 gene product	XM_044155	9673	yes
KIF1B	H2010A05	kinesin family member 1B	NM_015074	23095
KRAS2	H2001E08	Kirsten rat sarcoma oncogene 2. expressed:v-Ki-ras2 Kirsten rat sarcoma 2 viral oncogene homolog	NM_033360	3845	yes
KIT	H2001F07	kit oncogene:v-kit Hardy-Zuckerman 4 feline sarcoma viral oncogene homolog	NM_000222	3815	yes
KL	H2014E04	klotho	NM_153683	9365	yes
KL	H2013E04	klotho	NM_004795	9365
HADHSC	H2008F09	L-3-hydroxyacyl-Coenzyme A dehydrogenase. short chain	NM_005327	3033	yes
LACTB	H2011F10	lactamase. beta	NM_032857	114294	yes
LDHA	H2005G01	lactate dehydrogenase A	NM_005566	3939	yes
LMNA	H2005G03	lamin A/C	NM_005572	4000	yes
LMNB1	H2005G04	lamin B1	NM_005573	4001	yes
LMNB2	H2011F08	lamin B2	NM_032737	84823	yes
LATS1	H2004H09	LATS. large tumor suppressor. homolog 1 (Drosophila)	NM_004690	9113
LCAT	H2007C11	lecithin-cholesterol acyltransferase	NM_000229	3931
LGALS8	H2001E03	lectin. galactose binding. soluble 8:lectin. galactoside-binding. soluble. 8 (galectin 8)	NM_006499	3964	yes
LGALS3	H2015G12	lectin. galactoside-binding. soluble. 3 (galectin 3)	NM_002306	3958	yes
LGALS3BP	H2005G02	lectin. galactoside-binding. soluble. 3 binding protein	NM_005567	3959	yes
LUZP1	H2011G02	leucine zipper protein 1	NM_033631	7798
LGI1	H2005B05	leucine-rich. glioma inactivated 1	NM_005097	9211
LARS2	H2010A09	leucyl-tRNA synthetase. mitochondrial	NM_015340	23395	yes
LENG4	H2006G01	leukocyte receptor cluster (LRC) member 4	NM_024298	79143	yes
ACATE2	H2009E08	likely ortholog of mouse acyl-Coenzyme A thioesterase 2. mitochondrial	NM_012332	23597
LMO4	H2006B12	LIM domain only 4	NM_006769	8543	yes
LIPA	H2012E08	lipase A. lysosomal acid. cholesterol esterase (Wolman disease)	NM_000235	3988	yes
LIAS	H2009C05	lipoic acid synthetase	NM_006859	11019	yes
LITAF	H2005A03	lipopolysaccharide-induced TNF factor	NM_004862	9516	yes
LIPT1	H2010B02	lipoyltransferase	NM_015929	51601	yes
GA	H2009F07	liver mitochondrial glutaminase	NM_013267	27165
QP-C	H2017F01	low molecular mass ubiquinone-binding protein (9.5kD)	NM_014402	27089	yes
QP-C	H2017F12	low molecular mass ubiquinone-binding protein (9.5kD)	NM_014402	27089	yes
LCK	H2005E04	lymphocyte-specific protein tyrosine kinase	NM_005356	3932
LTA	H2001H12	lymphotoxin A:lymphotoxin alpha (TNF superfamily. member 1)	NM_000595	4049	yes
LTB	H2003B06	lymphotoxin beta (TNF superfamily. member 3)	NM_002341	4050	yes
LTBR	H2003B07	lymphotoxin beta receptor (TNFR superfamily. member 3)	NM_002342	4055	yes
LPAAT-delta	H2014A09	lysophosphatidic acid acyltransferase-delta	NM_020133	56895
ACP6	H2014A03	lysophosphatidic acid phosphatase	NM_016361	51205
LYPLA3	H2013H04	lysophospholipase 3 (lysosomal phospholipase A2)	NM_012320	23659	yes
LYPLA1	H2013F12	lysophospholipase I	NM_006330	10434	yes
LYPLA2	H2013G10	lysophospholipase II	NM_007260	11313	yes
LYSAL1	H2013E09	lysosomal apyrase-like 1	NM_004901	9583	yes
LALP1	H2014A10	lysosomal apyrase-like protein 1	NM_020354	57089
LAPTM4B	H2014A06	lysosomal associated protein transmembrane 4 beta	NM_018407	55353	yes
LAMP1	H2013F05	lysosomal-associated membrane protein 1	NM_005561	3916	yes
LAMP3	H2014F01	lysosomal-associated membrane protein 3	NM_014398	27074
LAMP3	H2013H09	lysosomal-associated membrane protein 3	NM_014398	27074	yes
LAPTM5	H2013G05	Lysosomal-associated multispanning membrane protein-5	NM_006762	7805	yes
LAPTM4A	H2013H10	lysosomal-associated protein transmembrane 4 alpha	NM_014713	9741	yes
LYZ	H2012E09	lysozyme (renal amyloidosis)	NM_000239	4069
LOC57151	H2014A11	lysozyme homolog	NM_020426	57151
MST1R	H2003C05	macrophage stimulating 1 receptor (c-met-related tyrosine kinase)	NM_002447	4486	yes
MADH2	H2005H01	MAD. mothers against decapentaplegic homolog 2 (Drosophila)	NM_005901	4087	yes
MADH4	H2005E05	MAD. mothers against decapentaplegic homolog 4 (Drosophila)	NM_005359	4089	yes
HLA-C	H2003A06	major histocompatibility complex. class I. C	NM_002117	3107	yes
MDH1	H2005H02	malate dehydrogenase 1. NAD (soluble)	NM_005917	4190	yes
MDH2	H2008H05	malate dehydrogenase 2. NAD (mitochondrial)	NM_005918	4191	yes
ME2	H2015H01	malic enzyme 2. NAD(+)-dependent. mitochondrial	NM_002396	4200
ME3	H2009B10	malic enzyme 3. NADP(+)-dependent. mitochondrial	NM_006680	10873
MLYCD	H2009E06	malonyl-CoA decarboxylase	NM_012213	23417	yes
MPI	H2015H03	mannose phosphate isomerase	NM_002435	4351	yes
MRC1	H2013A09	mannose receptor. C type 1	NM_002438	4360	yes
MRC2	H2013F09	mannose receptor. C type 2	NM_006039	9902	yes
M6PR	H2013A08	mannose-6-phosphate receptor (cation dependent)	NM_002355	4074	yes
MPDU1	H2013E06	mannose-P-dolichol utilization defect 1	NM_004870	9526	yes
MAN2B1	H2012F10	mannosidase. alpha. class 2B. member 1	NM_000528	4125	yes
MANBAL	H2014B05	mannosidase. beta A. lysosomal-like	NM_022077	63905	yes
MADD	H2004C01	MAP-kinase activating death domain	NM_003682	8567
MAS1	H2003B12	MAS1 oncogene	NM_002377	4142
MAX	H2001C08	MAX protein:Max protein	NM_145113	4149	yes
MCF2	H2001C01	MCF.2 cell line derived transforming sequence:mcf.2 transforming sequence	NM_005369	4168
MDM2	H2003C02	Mdm2. transformed 3T3 cell double minute 2. p53 binding protein (mouse)	NM_002392	4193	yes
MDM4	H2003C03	Mdm4. transformed 3T3 cell double minute 4. p53 binding protein (mouse)	NM_002393	4194
MAGED1	H2006C07	melanoma antigen. family D. 1	NM_006986	9500	yes
MCAM	H2006B04	melanoma cell adhesion molecule	NM_006500	4162
MDA5	H2011A11	melanoma differentiation associated protein-5	NM_022168	64135
MNAT1	H2003C04	menage a trois 1 (CAK assembly factor)	NM_002431	4331	yes
MPST	H2010H08	mercaptopyruvate sulfurtransferase	NM_021126	4357	yes
MET	H2001F09	met proto-oncogene:met proto-oncogene (hepatocyte growth factor receptor)	NM_000245	4233	yes
MT1H	H2005H04	metallothionein 1H	NM_005951	4496
MT1L	H2003C06	metallothionein 1L	NM_002450	4500	yes
MT2A	H2001D05	metallothionein 2A	NM_005953	4502	yes
MTX1	H2007H02	metaxin 1	NM_002455	4580	yes
MTX2	H2009B04	metaxin 2	NM_006554	10651	yes
MtFMT	H2011G09	methionyl-tRNA formyltransferase. mitochondrial	NM_139242	123263	yes
MCCC1	H2010G02	methylcrotonoyl-Coenzyme A carboxylase 1 (alpha)	NM_020166	56922
MCCC2	H2011A09	methylcrotonoyl-Coenzyme A carboxylase 2 (beta)	NM_022132	64087
MTHFD2	H2009B08	methylene tetrahydrofolate dehydrogenase (NAD+ dependent). methenyltetrahydrofolate cyclohydrolase	NM_006636	10797	yes
MTHFD1	H2008H07	methylenetetrahydrofolate dehydrogenase (NADP+ dependent). methenyltetrahydrofolate cyclohydrolase. formyltetrahydrofolate synthetase	NM_005956	4522	yes
MMAA	H2011H07	methylmalonic aciduria (cobalamin deficiency) type A	NM_172250	166785
MMAB	H2011G03	methylmalonic aciduria (cobalamin deficiency) type B	NM_052845	326625
MCEE	H2017D08	methylmalonyl CoA epimerase	NM_032601	84693	yes
MUT	H2017F08	methylmalonyl Coenzyme A mutase:methylmalonyl-Coenzyme A mutase	NM_000255	4594	yes
MGST1	H2006E12	microsomal glutathione S-transferase 1	NM_020300	4257	yes
MFN1	H2010E03	mitofusin 1	NM_017927	55669	yes
MFN2	H2010A01	mitofusin 2	NM_014874	9927	yes
MAP2K2	H2001E01	mitogen activated protein kinase kinase 2:mitogen-activated protein kinase kinase 2	NM_030662	5605	yes
MAP3K1	H2001A05	mitogen activated protein kinase kinase kinase 1:mitogen-activated protein kinase kinase kinase 1	XM_042066	4214
MAPK1	H2007A12	mitogen-activated protein kinase 1	NM_002745	5594	yes
MAPK10	H2003E11	mitogen-activated protein kinase 10	NM_002753	5602
MAPK12	H2003G03	mitogen-activated protein kinase 12	NM_002969	6300	yes
MAPK14	H2002D10	mitogen-activated protein kinase 14	NM_001315	1432	yes
MAPK3	H2007A03	mitogen-activated protein kinase 3	XM_055766	5595	yes
MAPK4	H2003E07	mitogen-activated protein kinase 4	NM_002747	5596
MAPK6	H2003E08	mitogen-activated protein kinase 6	NM_002748	5597	yes
MAPK7	H2003E09	mitogen-activated protein kinase 7	NM_002749	5598	yes
MAPK8	H2003E10	mitogen-activated protein kinase 8	NM_002750	5599	yes
MAP2K1	H2003E12	mitogen-activated protein kinase kinase 1	NM_002755	5604	yes
MAP2K5	H2003F01	mitogen-activated protein kinase kinase 5	NM_002757	5607
MAP2K6	H2003F02	mitogen-activated protein kinase kinase 6	NM_002758	5608	yes
MAP3K3	H2015H02	mitogen-activated protein kinase kinase kinase 3	NM_002401	4215	yes
MAP3K4	H2005H03	mitogen-activated protein kinase kinase kinase 4	NM_005922	4216	yes
MAP3K7IP1	H2005H09	mitogen-activated protein kinase kinase kinase 7 interacting protein 1	NM_006116	10454	yes
MAP3K8	H2005C04	mitogen-activated protein kinase kinase kinase 8	NM_005204	1326
MAPKAPK2	H2004H11	mitogen-activated protein kinase-activated protein kinase 2	NM_004759	9261	yes
Magmas	H2010C03	mitochondria-associated protein involved in granulocyte-macrophage colony-stimulating factor signal transduction	NM_016069	51025	yes
MCSC	H2012A02	mitochondrial Ca2+-dependent solute carrier	XM_027668	114789	yes
MCSP	H2011D01	mitochondrial capsule selenoprotein	NM_030663	4184
MCFP	H2010F04	mitochondrial carrier family protein	NM_018843	55972
MTCH1	H2009H03	mitochondrial carrier homolog 1 (C. elegans)	NM_014341	23787	yes
MTCH2	H2009H04	mitochondrial carrier homolog 2 (C. elegans)	NM_014342	23788	yes
MGC4399	H2011E06	mitochondrial carrier protein	NM_032315	84275	yes
EFG1	H2011C09	mitochondrial elongation factor G1	NM_024996	85476	yes
EFG2	H2007B12	mitochondrial elongation factor G2	NM_032380	84340	yes
EFG2	H2012A12	mitochondrial elongation factor G2	NM_170681	84340
MTF	H2011H11	mitochondrial ferritin	NM_177478	94033
MFTC	H2011D02	mitochondrial folate transporter/carrier	NM_030780	81034	yes
GTPBG3	H2011F05	mitochondrial GTP binding protein	NM_032620	84705	yes
MIPEP	H2008H06	mitochondrial intermediate peptidase	NM_005932	4285	yes
MIRO-1	H2010E12	mitochondrial Rho 1	NM_018307	55288
MRP63	H2011B10	mitochondrial ribosomal protein 63	NM_024026	78988
MRPL1	H2010G06	mitochondrial ribosomal protein L1	NM_020236	65008
MRPL10	H2011G11	mitochondrial ribosomal protein L10	NM_145255	124995
MRPL11	H2007B08	mitochondrial ribosomal protein L11	NM_016050	65003	yes
MRPL12	H2007H07	mitochondrial ribosomal protein L12	NM_002949	6182	yes
MRPL13	H2009G03	mitochondrial ribosomal protein L13	NM_014078	28998	yes
MRPL14	H2011E04	mitochondrial ribosomal protein L14	NM_032111	64928	yes
MRPL15	H2009G05	mitochondrial ribosomal protein L15	NM_014175	29088	yes
MRPL16	H2010D11	mitochondrial ribosomal protein L16	NM_017840	54948	yes
MRPL17	H2011A06	mitochondrial ribosomal protein L17	NM_022061	63875	yes
MRPL18	H2009G04	mitochondrial ribosomal protein L18	NM_014161	29074	yes
MRPL19	H2009H10	mitochondrial ribosomal protein L19	NM_014763	9801	yes
MRPL2	H2010B04	mitochondrial ribosomal protein L2	NM_015950	51069	yes
MRPL20	H2010E04	mitochondrial ribosomal protein L20	NM_017971	55052	yes
MRPL22	H2009G06	mitochondrial ribosomal protein L22	NM_014180	29093	yes
MRPL23	H2010H11	mitochondrial ribosomal protein L23	NM_021134	6150	yes
MRPL24	H2011C04	mitochondrial ribosomal protein L24	NM_024540	79590	yes
MRPL27	H2007B10	mitochondrial ribosomal protein L27	NM_016504	51264	yes
MRPL28	H2009B01	mitochondrial ribosomal protein L28	NM_006428	10573	yes
MRPL3	H2009D05	mitochondrial ribosomal protein L3	NM_007208	11222	yes
MRPL3	H2014H01	mitochondrial ribosomal protein L3	NM_007208	11222	yes
MRPL30	H2014H02	mitochondrial ribosomal protein L30	NM_016503	51263
MRPL30	H2007B09	mitochondrial ribosomal protein L30	NM_016503	51263	yes
MRPL32	H2011E01	mitochondrial ribosomal protein L32	NM_031903	64983	yes
MRPL32	H2014H03	mitochondrial ribosomal protein L32	NM_031903	64983	yes
MRPL33	H2008E05	mitochondrial ribosomal protein L33	NM_004891	9553	yes
MRPL33	H2014H04	mitochondrial ribosomal protein L33	NM_004891	9553	yes
MRPL34	H2014H05	mitochondrial ribosomal protein L34	NM_023937	64981	yes
MRPL34	H2011B09	mitochondrial ribosomal protein L34	NM_023937	64981	yes
MRPL35	H2010D01	mitochondrial ribosomal protein L35	NM_016622	51318
MRPL35	H2014H06	mitochondrial ribosomal protein L35	NM_016622	51318
MRPL36	H2011E12	mitochondrial ribosomal protein L36	NM_032479	64979	yes
MRPL36	H2014H07	mitochondrial ribosomal protein L36	NM_032479	64979	yes
MRPL37	H2010C10	mitochondrial ribosomal protein L37	NM_016491	51253	yes
MRPL37	H2014H08	mitochondrial ribosomal protein L37	NM_016491	51253	yes
MRPL38	H2011E11	mitochondrial ribosomal protein L38	NM_032478	64978	yes
MRPL38	H2014H09	mitochondrial ribosomal protein L38	NM_032478	64978	yes
MRPL39	H2014H10	mitochondrial ribosomal protein L39	NM_017446	54148	yes
MRPL39	H2010D06	mitochondrial ribosomal protein L39	NM_017446	54148	yes
MRPL4	H2010B05	mitochondrial ribosomal protein L4	NM_146387	51073	yes
MRPL4	H2014H11	mitochondrial ribosomal protein L4	NM_146387	51073	yes
MRPL40	H2014H12	mitochondrial ribosomal protein L40	NM_003776	64976	yes
MRPL40	H2008A11	mitochondrial ribosomal protein L40	NM_003776	64976	yes
MRPL41	H2011E10	mitochondrial ribosomal protein L41	NM_032477	64975	yes
MRPL42	H2009G02	mitochondrial ribosomal protein L42	NM_014050	28977	yes
MRPL43	H2007B11	mitochondrial ribosomal protein L43	NM_032112	84545	yes
MRPL44	H2011B06	mitochondrial ribosomal protein L44	NM_022915	65080
MRPL45	H2011E07	mitochondrial ribosomal protein L45	NM_032351	84311	yes
MRPL46	H2011A10	mitochondrial ribosomal protein L46	NM_022163	26589	yes
MRPL47	H2010G10	mitochondrial ribosomal protein L47	NM_020409	57129	yes
MRPL48	H2010B12	mitochondrial ribosomal protein L48	NM_016055	51642	yes
MRPL49	H2008E07	mitochondrial ribosomal protein L49	NM_004927	740	yes
MRPL50	H2010F08	mitochondrial ribosomal protein L50	NM_019051	54534	yes
MRPL51	H2010C11	mitochondrial ribosomal protein L51	NM_016497	51258	yes
MRPL53	H2011G06	mitochondrial ribosomal protein L53	NM_053050	116540	yes
MRPL54	H2011H08	mitochondrial ribosomal protein L54	NM_172251	116541	yes
MRPL9	H2011D09	mitochondrial ribosomal protein L9	NM_031420	65005	yes
MRPS10	H2010E07	mitochondrial ribosomal protein S10	NM_018141	55173	yes
MRPS11	H2011B05	mitochondrial ribosomal protein S11	NM_022839	64963	yes
MRPS12	H2010H06	mitochondrial ribosomal protein S12	NM_021107	6183
MRPS14	H2011A07	mitochondrial ribosomal protein S14	NM_022100	63931
MRPS15	H2011D07	mitochondrial ribosomal protein S15	NM_031280	64960	yes
MRPS16	H2010C01	mitochondrial ribosomal protein S16	NM_016065	51021	yes
MRPS17	H2010B06	mitochondrial ribosomal protein S17	NM_015969	51373	yes
MRPS18A	H2010E06	mitochondrial ribosomal protein S18A	NM_018135	55168	yes
MRPS18B	H2009G01	mitochondrial ribosomal protein S18B	NM_014046	28973	yes
MRPS18C	H2010C02	mitochondrial ribosomal protein S18C	NM_016067	51023
MRPS2	H2010B11	mitochondrial ribosomal protein S2	NM_016034	51116	yes
MRPS21	H2010F05	mitochondrial ribosomal protein S21	NM_018997	54460	yes
MRPS22	H2010G04	mitochondrial ribosomal protein S22	NM_020191	56945	yes
MRPS23	H2010C04	mitochondrial ribosomal protein S23	NM_016070	51649	yes
MRPS24	H2011E03	mitochondrial ribosomal protein S24	NM_032014	64951	yes
MRPS25	H2011B01	mitochondrial ribosomal protein S25	NM_022497	64432	yes
MRPS26	H2011D03	mitochondrial ribosomal protein S26	NM_030811	64949	yes
MRPS27	H2010A06	mitochondrial ribosomal protein S27	NM_015084	23107	yes
MRPS28	H2009F12	mitochondrial ribosomal protein S28	NM_014018	28957	yes
MRPS30	H2010D03	mitochondrial ribosomal protein S30	NM_016640	10884	yes
MRPS31	H2008H01	mitochondrial ribosomal protein S31	NM_005830	10240	yes
MRPS33	H2010C05	mitochondrial ribosomal protein S33	NM_016071	51650	yes
MRPS34	H2011B08	mitochondrial ribosomal protein S34	NM_023936	65993	yes
MRPS35	H2011A03	mitochondrial ribosomal protein S35	NM_021821	60488	yes
MRPS36	H2011F12	mitochondrial ribosomal protein S36	NM_033281	92259	yes
MRPS5	H2011D12	mitochondrial ribosomal protein S5	NM_031902	64969	yes
MRPS6	H2011E09	mitochondrial ribosomal protein S6	NM_032476	64968	yes
MRPS7	H2010B07	mitochondrial ribosomal protein S7	NM_015971	51081	yes
MRPS9	H2012A06	mitochondrial ribosomal protein S9	XM_086953	64965	yes
MRRF	H2011G08	mitochondrial ribosome recycling factor	NM_138777	92399	yes
MSCP	H2010C12	mitochondrial solute carrier protein	NM_016612	51312	yes
TOP1MT	H2011G05	mitochondrial topoisomerase I	NM_052963	116447
MTO1	H2009E02	mitochondrial translation optimization 1 homolog (S. cerevisiae)	NM_012123	25821	yes
MTIF2	H2015H04	mitochondrial translational initiation factor 2	NM_002453	4528	yes
MTIF3	H2011H05	mitochondrial translational initiation factor 3	NM_152912	219402
MTRF1	H2008C11	mitochondrial translational release factor 1	NM_004294	9617
MAOA	H2007C12	monoamine oxidase A	NM_000240	4128
MAOB	H2007F03	monoamine oxidase B	NM_000898	4129
MUC1	H2001D12	mucin 1. transmembrane	NM_002456	4582	yes
MCOLN1	H2014A12	mucolipin 1	NM_020533	57192	yes
MCOLN2	H2014D09	mucolipin 2	NM_153259	255231
MCOLN3	H2014A05	mucolipin 3	NM_018298	55283
MEN1	H2001F08	multiple endocrine neoplasia 1:multiple endocrine neoplasia I	NM_000244	4221	yes
MCC	H2003C01	mutated in colorectal cancers	NM_002387	4163
MLH1	H2001F10	mutL homolog 1 (E. coli):mutL homolog 1. colon cancer. nonpolyposis type 2 (E. coli)	NM_000249	4292	yes
MSH2	H2001F11	mutS homolog 2 (E. coli):mutS homolog 2. colon cancer. nonpolyposis type 1 (E. coli)	NM_000251	4436	yes
MSH6	H2001F06	mutS homolog 6 (E. coli)	NM_000179	2956	yes
MYEF2	H2016E05	myelin basic protein expression factor 2. repressor:myelin expression factor 2	NM_016132	50804	yes
MCL1	H2001A12	myeloid cell leukemia sequence 1:myeloid cell leukemia sequence 1 (BCL2-related)	NM_021960	4170	yes
MPO	H2007D01	myeloperoxidase	NM_000250	4353
NAGA	H2014G04	N-acetylgalactosaminidase. alpha-	NM_000262	4668	yes
NAGPA	H2014A02	N-acetylglucosamine-1-phosphodiester alpha-N-acetylglucosaminidase	NM_016256	51172	yes
NAGLU	H2012E10	N-acetylglucosaminidase. alpha- (Sanfilippo disease IIIB)	NM_000263	4669	yes
ASAH1	H2013D04	N-acylsphingosine amidohydrolase (acid ceramidase) 1	NM_004315	427	yes
ASAH2	H2010F12	N-acylsphingosine amidohydrolase (non-lysosomal ceramidase) 2	NM_019893	56624
NDUFA10	H2016D11	NADH dehydrogenase (ubiquinone) 1 alpha subcomplex 10:NADH dehydrogenase (ubiquinone) 1 alpha subcomplex. 10. 42kDa	NM_004544	4705	yes
NDUFA1	H2016D10	NADH dehydrogenase (ubiquinone) 1 alpha subcomplex. 1:NADH dehydrogenase (ubiquinone) 1 alpha subcomplex. 1. 7.5kDa	NM_004541	4694	yes
NDUFA2	H2016C10	NADH dehydrogenase (ubiquinone) 1 alpha subcomplex. 2:NADH dehydrogenase (ubiquinone) 1 alpha subcomplex. 2. 8kDa	NM_002488	4695	yes
NDUFA3	H2016B10	NADH dehydrogenase (ubiquinone) 1 alpha subcomplex. 3:NADH dehydrogenase (ubiquinone) 1 alpha subcomplex. 3. 9kDa	NM_004542	4696	yes
NDUFA4	H2016A10	NADH dehydrogenase (ubiquinone) 1 alpha subcomplex. 4:NADH dehydrogenase (ubiquinone) 1 alpha subcomplex. 4. 9kDa	NM_002489	4697	yes
NDUFA5	H2017D02	NADH dehydrogenase (ubiquinone) 1 alpha subcomplex. 5:NADH dehydrogenase (ubiquinone) 1 alpha subcomplex. 5. 13kDa	NM_005000	4698	yes
NDUFA6	H2016H11	NADH dehydrogenase (ubiquinone) 1 alpha subcomplex. 6 (B14):NADH dehydrogenase (ubiquinone) 1 alpha subcomplex. 6. 14kDa	NM_002490	4700	yes
NDUFA7	H2016G11	NADH dehydrogenase (ubiquinone) 1 alpha subcomplex. 7 (B14.5a):NADH dehydrogenase (ubiquinone) 1 alpha subcomplex. 7. 14.5kDa	NM_005001	4701	yes
NDUFA8	H2016F11	NADH dehydrogenase (ubiquinone) 1 alpha subcomplex. 8:NADH dehydrogenase (ubiquinone) 1 alpha subcomplex. 8. 19kDa	NM_014222	4702	yes
NDUFA9	H2016E11	NADH dehydrogenase (ubiquinone) 1 alpha subcomplex. 9:NADH dehydrogenase (ubiquinone) 1 alpha subcomplex. 9. 39kDa	NM_005002	4704	yes
NDUFB3	H2016A11	NADH dehydrogenase (ubiquinone) 1 beta subcomplex 3:NADH dehydrogenase (ubiquinone) 1 beta subcomplex. 3. 12kDa	NM_002491	4709	yes
NDUFB4	H2016H12	NADH dehydrogenase (ubiquinone) 1 beta subcomplex 4:NADH dehydrogenase (ubiquinone) 1 beta subcomplex. 4. 15kDa	NM_004547	4710	yes
NDUFB8	H2017G03	NADH dehydrogenase (ubiquinone) 1 beta subcomplex 8:NADH dehydrogenase (ubiquinone) 1 beta subcomplex. 8. 19kDa	NM_005004	4714	yes
NDUFB1	H2017C02	NADH dehydrogenase (ubiquinone) 1 beta subcomplex. 1. 7kDa	NM_004545	4707	yes
NDUFB10	H2017E05	NADH dehydrogenase (ubiquinone) 1 beta subcomplex. 10:NADH dehydrogenase (ubiquinone) 1 beta subcomplex. 10. 22kDa	NM_004548	4716	yes
NDUFB2	H2016B11	NADH dehydrogenase (ubiquinone) 1 beta subcomplex. 2:NADH dehydrogenase (ubiquinone) 1 beta subcomplex. 2. 8kDa	NM_004546	4708	yes
NDUFB5	H2017B02	NADH dehydrogenase (ubiquinone) 1 beta subcomplex. 5:NADH dehydrogenase (ubiquinone) 1 beta subcomplex. 5. 16kDa	NM_002492	4711	yes
NDUFB6	H2017A02	NADH dehydrogenase (ubiquinone) 1 beta subcomplex. 6. 17kDa	NM_002493	4712	yes
NDUFB7	H2017H03	NADH dehydrogenase (ubiquinone) 1 beta subcomplex. 7:NADH dehydrogenase (ubiquinone) 1 beta subcomplex. 7. 18kDa	NM_004146	4713	yes
NDUFB9	H2017F03	NADH dehydrogenase (ubiquinone) 1 beta subcomplex. 9:NADH dehydrogenase (ubiquinone) 1 beta subcomplex. 9. 22kDa	NM_005005	4715	yes
NDUFAB1	H2016C11	NADH dehydrogenase (ubiquinone) 1. alpha/beta subcomplex. 1:NADH dehydrogenase (ubiquinone) 1. alpha/beta subcomplex. 1. 8kDa	NM_005003	4706	yes
NDUFC1	H2017B04	NADH dehydrogenase (ubiquinone) 1. subcomplex unknown. 1:NADH dehydrogenase (ubiquinone) 1. subcomplex unknown. 1. 6kDa	NM_002494	4717	yes
NDUFC2	H2017D05	NADH dehydrogenase (ubiquinone) 1. subcomplex unknown. 2:NADH dehydrogenase (ubiquinone) 1. subcomplex unknown. 2. 14.5kDa	NM_004549	4718	yes
NDUFS1	H2017G06	NADH dehydrogenase (ubiquinone) Fe-S protein 1:NADH dehydrogenase (ubiquinone) Fe-S protein 1. 75kDa (NADH-coenzyme Q reductase)	NM_005006	4719	yes
NDUFS2	H2017C05	NADH dehydrogenase (ubiquinone) Fe-S protein 2:NADH dehydrogenase (ubiquinone) Fe-S protein 2. 49kDa (NADH-coenzyme Q reductase)	NM_004550	4720	yes
NDUFS3	H2017B05	NADH dehydrogenase (ubiquinone) Fe-S protein 3:NADH dehydrogenase (ubiquinone) Fe-S protein 3. 30kDa (NADH-coenzyme Q reductase)	NM_004551	4722	yes
NDUFS4	H2017A04	NADH dehydrogenase (ubiquinone) Fe-S protein 4:NADH dehydrogenase (ubiquinone) Fe-S protein 4. 18kDa (NADH-coenzyme Q reductase)	NM_002495	4724	yes
NDUFS5	H2017A05	NADH dehydrogenase (ubiquinone) Fe-S protein 5:NADH dehydrogenase (ubiquinone) Fe-S protein 5. 15kDa (NADH-coenzyme Q reductase)	NM_004552	4725	yes
NDUFS6	H2017H06	NADH dehydrogenase (ubiquinone) Fe-S protein 6:NADH dehydrogenase (ubiquinone) Fe-S protein 6. 13kDa (NADH-coenzyme Q reductase)	NM_004553	4726	yes
NDUFS7	H2017F07	NADH dehydrogenase (ubiquinone) Fe-S protein 7:NADH dehydrogenase (ubiquinone) Fe-S protein 7. 20kDa (NADH-coenzyme Q reductase)	NM_024407	4727	yes
NDUFS8	H2017H05	NADH dehydrogenase (ubiquinone) Fe-S protein 8:NADH dehydrogenase (ubiquinone) Fe-S protein 8. 23kDa (NADH-coenzyme Q reductase)	NM_002496	4728	yes
NDUFV1	H2017B06	NADH dehydrogenase (ubiquinone) flavoprotein 1:NADH dehydrogenase (ubiquinone) flavoprotein 1. 51kDa	NM_007103	4723	yes
NDUFV2	H2017H07	NADH dehydrogenase (ubiquinone) flavoprotein 2:NADH dehydrogenase (ubiquinone) flavoprotein 2. 24kDa	NM_021074	4729	yes
NDUFV3	H2017G07	NADH dehydrogenase (ubiquinone) flavoprotein 3:NADH dehydrogenase (ubiquinone) flavoprotein 3. 10kDa	NM_021075	4731	yes
MTND1	H2017F04	NADH dehydrogenase 1	NC_001807	4535	yes
MTND2	H2017E04	NADH dehydrogenase 2	NC_001807	4536	yes
MTND3	H2017B03	NADH dehydrogenase 3	NC_001807	4537	yes
MTND4	H2017H04	NADH dehydrogenase 4	NC_001807	4538	yes
MTND4L	H2017A03	NADH dehydrogenase 4L	NC_001807	4539	yes
MTND5	H2017G04	NADH dehydrogenase 5	NC_001807	4540	yes
MTND6	H2017D04	NADH dehydrogenase 6	NC_001807	4541	yes
NOC4	H2008H12	neighbor of COX4	NM_006067	10328	yes
NOV	H2003D01	nephroblastoma overexpressed gene	NM_002514	4856	yes
NGFR	H2003C10	nerve growth factor receptor (TNFR superfamily. member 16)	NM_002507	4804
NRAS	H2003D02	neuroblastoma RAS viral (v-ras) oncogene homolog	NM_002524	4893	yes
NBL1	H2005E08	neuroblastoma. suppression of tumorigenicity 1	NM_005380	4681	yes
NET1	H2001C12	neuroepithelial cell transforming gene 1	NM_005863	10276	yes
NF1	H2001F12	neurofibromatosis 1:neurofibromin 1 (neurofibromatosis. von Recklinghausen disease. Watson disease)	NM_000267	4763
NF2	H2001B03	neurofibromatosis 2:neurofibromin 2 (bilateral acoustic neuroma)	NM_000268	4771	yes
NLN	H2010H01	neurolysin (metallopeptidase M3 family)	NM_020726	57486	yes
P17.3	H2010F09	neuronal protein 17.3	NM_019056	54539	yes
NTRK1	H2003D03	neurotrophic tyrosine kinase. receptor. type 1	NM_002529	4914
NSMAF	H2004B06	neutral sphingomyelinase (N-SMase) activation associated factor	NM_003580	8439	yes
NFS1	H2010H05	NFS1 nitrogen fixation 1 (S. cerevisiae)	NM_021100	9054	yes
NNT	H2009E10	nicotinamide nucleotide transhydrogenase	NM_012343	23530	yes
NPC1	H2012E11	Niemann-Pick disease. type C1	NM_000271	4864	yes
NPC2	H2013G02	Niemann-Pick disease. type C2	NM_006432	10577	yes
NOS1	H2017C04	nitric oxide synthase 1 (neuronal):nitric oxide synthase 1. neuronal	NM_000620	4842	yes
NOS2A	H2016G08	nitric oxide synthase 2A (inducible. hepatocytes)	NM_000625	4843	yes
NOS3	H2016H08	nitric oxide synthase 3 (endothelial cell):nitric oxide synthase 3. endothelial cell	NM_000603	4846	yes
NIFU	H2009G11	nitrogen fixation cluster-like	NM_014301	23479	yes
NME2	H2003C11	non-metastatic cells 2. protein (NM23B) expressed in	NM_002512	4831	yes
NME3	H2003C12	non-metastatic cells 3. protein expressed in	NM_002513	4832	yes
NME4	H2008E12	non-metastatic cells 4. protein expressed in	NM_005009	4833	yes
SGSH	H2012E06	N-sulfoglucosamine sulfohydrolase (sulfamidase)	NM_000199	6448	yes
NFE2L2	H2017C06	nuclear factor (erythroid-derived 2)-like 2:nuclear. factor. erythroid derived 2. like 2	NM_006164	4780	yes
NFATC1	H2006H12	nuclear factor of activated T-cells. cytoplasmic. calcineurin-dependent 1	NM_172387	4772
NFKB1	H2004D12	nuclear factor of kappa light polypeptide gene enhancer in B-cells 1 (p105)	NM_003998	4790	yes
NFKB2	H2006H06	nuclear factor of kappa light polypeptide gene enhancer in B-cells 2 (p49/p100)	NM_002502	4791	yes
NCOA4	H2005F07	nuclear receptor coactivator 4	NM_005437	8031	yes
NR2F6	H2005D02	nuclear receptor subfamily 2. group F. member 6	NM_005234	2063	yes
NR3C1	H2007C06	nuclear receptor subfamily 3. group C. member 1 (glucocorticoid receptor)	NM_000176	2908	yes
NR4A1	H2007G11	nuclear receptor subfamily 4. group A. member 1	NM_002135	3164
NRF1	H2016A05	nuclear respiratory factor 1	NM_005011	4899	yes
NUP214	H2005B04	nucleoporin 214kDa	NM_005085	8021	yes
NUP50	H2007B05	nucleoporin 50kDa	NM_153684	10762
NUP54	H2010D05	nucleoporin 54kDa	NM_017426	53371	yes
NUP98	H2008F12	nucleoporin 98kDa	NM_139132	4928	yes
NUP98	H2012B05	nucleoporin 98kDa	NM_139131	4928	yes
Nup37	H2011B12	nucleoporin Nup37	NM_024057	79023	yes
NLP_1	H2009D09	nucleoporin-like protein 1	NM_007342	11097	yes
OPA1	H2007B07	optic atrophy 1 (autosomal dominant)	NM_015560	4976
OPA3	H2011C10	optic atrophy 3 (autosomal recessive. with chorea and spastic paraplegia)	NM_025136	80207
OAT	H2015B08	ornithine aminotransferase (gyrate atrophy)	NM_000274	4942	yes
OTC	H2015C05	ornithine carbamoyltransferase	NM_000531	5009
ORNT2	H2011E02	ornithine transporter 2	NM_031947	83884
OXA1L	H2008F01	oxidase (cytochrome c) assembly 1-like	NM_005015	5018	yes
OGDH	H2015H05	oxoglutarate (alpha-ketoglutarate) dehydrogenase (lipoamide)	NM_002541	4967	yes
POR	H2001B02	P450 (cytochrome) oxidoreductase	NM_000941	5447	yes
P53AIP1	H2011A08	p53-regulated apoptosis-inducing protein 1	NM_022112	63970
PPT1	H2012F01	palmitoyl-protein thioesterase 1 (ceroid-lipofuscinosis. neuronal 1. infantile)	NM_000310	5538	yes
PPT2	H2014C10	palmitoyl-protein thioesterase 2	NM_138717	9374	yes
PPT2	H2013E11	palmitoyl-protein thioesterase 2	NM_005155	9374	yes
PPT2	H2014C11	palmitoyl-protein thioesterase 2	NM_138934	9374	yes
PTCH	H2006H10	patched homolog (Drosophila)	NM_000264	5727
PCTK1	H2006G09	PCTAIRE protein kinase 1	NM_033018	5127
PCTK2	H2003D08	PCTAIRE protein kinase 2	NM_002595	5128
PNUTL2	H2008D09	peanut-like 2 (Drosophila)	NM_004574	5414	yes
PEPP-2	H2011F01	PEPP subfamily gene 2	NM_032498	84528
PMPCA	H2010A07	peptidase (mitochondrial processing) alpha	NM_015160	23203	yes
PMPCB	H2008C10	peptidase (mitochondrial processing) beta	NM_004279	9512	yes
PDF	H2011A12	peptide deformylase-like protein	NM_022341	64146	yes
PPID	H2017F06	peptidylprolyl isomerase D (cyclophilin D)	NM_005038	5481	yes
PPIF	H2008G11	peptidylprolyl isomerase F (cyclophilin F)	NM_005729	10105	yes
PRF1	H2005B01	perforin 1 (pore forming protein)	NM_005041	5551
PCNT1	H2011C07	pericentrin 1	NM_024844	79902	yes
PRDX3	H2009C01	peroxiredoxin 3	NM_006793	10935	yes
PRDX5	H2009E01	peroxiredoxin 5	NM_012094	25824	yes
PECI	H2009A03	peroxisomal D3.D2-enoyl-CoA isomerase	NM_006117	10455	yes
LONP	H2011D10	peroxisomal lon protease	NM_031490	83752	yes
PPARA	H2016G05	peroxisome proliferative activated receptor. alpha:peroxisome proliferator activated receptor alpha	NM_005036	5465	yes
PPARD	H2016H05	peroxisome proliferative activated receptor. delta:peroxisome proliferator activator receptor delta	NM_006238	5467	yes
PPARGC1	H2017E03	peroxisome proliferative activated receptor. gamma. coactivator 1	NM_013261	10891	yes
PPARG	H2016A04	peroxisome proliferative activated receptor. gamma:peroxisome proliferator activated receptor gamma	NM_005037	5468	yes
PPARG	H2016B04	peroxisome proliferative activated receptor. gamma:peroxisome proliferator activated receptor gamma	NM_015869	5468	yes
PET112L	H2008D08	PET112-like (yeast)	NM_004564	5188	yes
FARS1	H2009B05	phenylalanine-tRNA synthetase 1 (mitochondrial)	NM_006567	10667	yes
FARSL	H2004G10	phenylalanine-tRNA synthetase-like	NM_004461	2193	yes
PTEN	H2001G01	phosphatase and tensin homolog:phosphatase and tensin homolog (mutated in multiple advanced cancers 1)	NM_000314	5728	yes
PPAP2A	H2004C02	phosphatidic acid phosphatase type 2A	NM_003711	8611	yes
PEMT	H2009D01	phosphatidylethanolamine N-methyltransferase	NM_007169	10400	yes
PCK1	H2015H06	phosphoenolpyruvate carboxykinase 1 (soluble)	NM_002591	5105
PCK2	H2008D07	phosphoenolpyruvate carboxykinase 2 (mitochondrial)	NM_004563	5106	yes
PGK1	H2015B10	phosphoglycerate kinase 1	NM_000291	5230	yes
PGAM1	H2003D11	phosphoglycerate mutase 1 (brain)	NM_002629	5223	yes
PLA2G1B	H2007F04	phospholipase A2. group IB (pancreas)	NM_000928	5319
PEA15	H2004C05	phosphoprotein enriched in astrocytes 15	NM_003768	8682	yes
PYGB	H2007H05	phosphorylase. glycogen: brain	NM_002862	5834	yes
PIM1	H2003D12	pim-1 oncogene	NM_002648	5292	yes
PDGFB	H2003D09	platelet-derived growth factor beta polypeptide (simian sarcoma viral (v-sis) oncogene homolog)	NM_002608	5155
PMS2	H2001G09	PMS2 postmeiotic segregation increased 2 (S. cerevisiae):postmeiotic segregation increased 2 (S. cerevisiae)	NM_000535	5395	yes
POLG	H2015H11	polymerase (DNA directed). gamma	NM_002693	5428	yes
POLG2	H2009D06	polymerase (DNA directed). gamma 2. accessory subunit	NM_007215	11232
POLR1B	H2010F06	polymerase (RNA) I polypeptide B. 128kDa	NM_019014	84172	yes
POLR2J	H2006A02	polymerase (RNA) II (DNA directed) polypeptide J. 13.3kDa	NM_006234	5439	yes
POLRMT	H2008F02	polymerase (RNA) mitochondrial (DNA directed)	NM_005035	5442	yes
POP4	H2009B07	POP4 (processing of precursor . S. cerevisiae) homolog	NM_006627	10775	yes
POU2F1	H2013A10	POU domain. class 2. transcription factor 1	NM_002697	5451
POU2F2	H2013A11	POU domain. class 2. transcription factor 2	NM_002698	5452	yes
POU2F3	H2013H08	POU domain. class 2. transcription factor 3	NM_014352	25833	yes
POU3F1	H2013A12	POU domain. class 3. transcription factor 1	NM_002699	5453	yes
POU3F2	H2013F06	POU domain. class 3. transcription factor 2	NM_005604	5454	yes
POU3F3	H2013F10	POU domain. class 3. transcription factor 3	NM_006236	5455	yes
POU4F1	H2013F11	POU domain. class 4. transcription factor 1	NM_006237	5457
POU4F2	H2013D07	POU domain. class 4. transcription factor 2	NM_004575	5458
POU4F3	H2013B01	POU domain. class 4. transcription factor 3	NM_002700	5459
POU5F1	H2013B02	POU domain. class 5. transcription factor 1	NM_002701	5460
POU6F1	H2013B03	POU domain. class 6. transcription factor 1	NM_002702	5463	yes
PBX2	H2003D06	pre-B-cell leukemia transcription factor 2	NM_002586	5089	yes
PBX3	H2005H11	pre-B-cell leukemia transcription factor 3	NM_006195	5090	yes
PFDN5	H2003D10	prefoldin 5	NM_002624	5204	yes
PSEN2	H2001G07	presenilin 2:presenilin 2 (Alzheimer disease 4)	NM_000447	5664	yes
PAWR	H2003D05	PRKC. apoptosis. WT1. regulator	NM_002583	5074
POP1	H2010A04	processing of precursors 1	NM_015029	10940
PDCD10	H2006D05	programmed cell death 10	NM_007217	11235
PDCD5	H2004H10	programmed cell death 5	NM_004708	9141	yes
PDCD6	H2006E02	programmed cell death 6	NM_013232	10016	yes
PDCD8	H2004E11	programmed cell death 8 (apoptosis-inducing factor)	NM_004208	9131
PCNA	H2003D07	proliferating cell nuclear antigen	NM_002592	5111	yes
PRODH	H2008H08	proline dehydrogenase (oxidase) 1	NM_005974	5625	yes
PRODH2	H2011A02	proline dehydrogenase (oxidase) 2	NM_021232	58510
PCCA	H2017F09	propionyl Coenzyme A carboxylase. alpha polypeptide:propionyl-Coenzyme A carboxylase. alpha polypeptide	NM_000282	5095	yes
PCCA	H2017G09	propionyl Coenzyme A carboxylase. alpha polypeptide:propionyl-Coenzyme A carboxylase. alpha polypeptide	NM_000282	5095	yes
PCCB	H2017H09	propionyl Coenzyme A carboxylase. beta polypeptide	NM_000532	5096	yes
PSAP	H2013B04	prosaposin (variant Gaucher disease and variant metachromatic leukodystrophy)	NM_002778	5660	yes
PRSS15	H2008E04	protease. serine. 15	NM_004793	9361	yes
PRSS25	H2009F05	protease. serine. 25	NM_013247	27429	yes
PSMD2	H2003F03	proteasome (prosome. macropain) 26S subunit. non-ATPase. 2	NM_002808	5708	yes
PPGB	H2012E12	protective protein for beta-galactosidase (galactosialidosis)	NM_000308	5476	yes
PIN1	H2006A01	protein (peptidyl-prolyl cis/trans isomerase) NIMA-interacting 1	NM_006221	5300	yes
PIN4	H2009A05	protein (peptidyl-prolyl cis/trans isomerase) NIMA-interacting. 4 (parvulin)	NM_006223	5303
PDIP	H2006C03	protein disulfide isomerase. pancreatic	NM_006849	64714	yes
PRKCA	H2003E01	protein kinase C. alpha	NM_002737	5578
PRKCB1	H2003E02	protein kinase C. beta 1	NM_002738	5579
PRKCD	H2006A03	protein kinase C. delta	NM_006254	5580	yes
PRKCE	H2005E09	protein kinase C. epsilon	NM_005400	5581
PRKCH	H2006A04	protein kinase C. eta	NM_006255	5583
PRKCG	H2003E03	protein kinase C. gamma	NM_002739	5582	yes
PRKCI	H2003E04	protein kinase C. iota	NM_002740	5584	yes
PRKCQ	H2006A05	protein kinase C. theta	NM_006257	5588
PRKCZ	H2003E06	protein kinase C. zeta	NM_002744	5590	yes
PRKCL1	H2003E05	protein kinase C-like 1	NM_002741	5585	yes
PRKDC	H2006H11	protein kinase. DNA-activated. catalytic polypeptide	NM_006904	5591	yes
PPP1R15A	H2006E07	protein phosphatase 1. regulatory (inhibitor) subunit 15A	NM_014330	23645	yes
PPP3CC	H2005G05	protein phosphatase 3 (formerly 2B). catalytic subunit. gamma isoform (calcineurin A gamma)	NM_005605	5533	yes
PTPN13	H2006A06	protein tyrosine phosphatase. non-receptor type 13 (APO-1/CD95 (Fas)-associated phosphatase)	NM_006264	5783	yes
PTPRC	H2003F04	protein tyrosine phosphatase. receptor type. C	NM_002838	5788	yes
PTPRZ1	H2003F05	protein tyrosine phosphatase. receptor-type. Z polypeptide 1	NM_002851	5803
PPOX	H2007D04	protoporphyrinogen oxidase	NM_000309	5498
PPOX	H2015B11	protoporphyrinogen oxidase	NM_000309	5498	yes
PTK2	H2008G06	PTK2 protein tyrosine kinase 2	NM_005607	5747	yes
MRS3/4	H2011D05	putative mitochondrial solute carrier	NM_031212	81894	yes
PSORT	H2009H06	putative mitochondrial space protein 32.1	NM_014472	27291
101F6	H2006C08	putative tumor suppressor 101F6	NM_007022	11068	yes
AARF	H2011G04	putative ubiquinone biosynthesis protein AarF	NM_052853	90956	yes
PP	H2010H09	pyrophosphatase (inorganic)	NM_021129	5464	yes
PYCR1	H2009C06	pyrroline-5-carboxylate reductase 1	NM_006907	5831	yes
PYCS	H2007H04	pyrroline-5-carboxylate synthetase (glutamate gamma-semialdehyde synthetase)	NM_002860	5832	yes
PC	H2015D02	pyruvate carboxylase	NM_000920	5091
PDHA1	H2015B09	pyruvate dehydrogenase (lipoamide) alpha 1	NM_000284	5160	yes
PDHA2	H2008G01	pyruvate dehydrogenase (lipoamide) alpha 2	NM_005390	5161	yes
PDHB	H2015D03	pyruvate dehydrogenase (lipoamide) beta	NM_000925	5162	yes
PDK1	H2015H07	pyruvate dehydrogenase kinase. isoenzyme 1	NM_002610	5163
PDK2	H2015H08	pyruvate dehydrogenase kinase. isoenzyme 2	NM_002611	5164	yes
PDK3	H2008G02	pyruvate dehydrogenase kinase. isoenzyme 3	NM_005391	5165	yes
PDK4	H2015H09	pyruvate dehydrogenase kinase. isoenzyme 4	NM_002612	5166
PDP	H2010F03	pyruvate dehydrogenase phosphatase	NM_018444	54704	yes
KIAA1348	H2012A03	pyruvate dehydrogenase phosphatase isoenzyme 2	XM_043826	57546	yes
PKLR	H2007D03	pyruvate kinase. liver and RBC	NM_000298	5313
RILP	H2014B06	rab interacting lysosomal protein	NM_031430	83547	yes
RAB2	H2003F06	RAB2. member RAS oncogene family	NM_002865	5862	yes
RAB27A	H2013D08	RAB27A. member RAS oncogene family	NM_004580	5873
RAB27B	H2013D02	RAB27B. member RAS oncogene family	NM_004163	5874
RAB32	H2009C04	RAB32. member RAS oncogene family	NM_006834	10981	yes
RAB5A	H2001C05	RAB5A. member RAS oncogene family	NM_004162	5868	yes
RAB5B	H2013B05	RAB5B. member RAS oncogene family	NM_002868	5869	yes
RAB5C	H2013D09	RAB5C. member RAS oncogene family	NM_004583	5878	yes
RAB7	H2013D10	RAB7. member RAS oncogene family	NM_004637	7879	yes
RAD23B	H2003F07	RAD23 homolog B (S. cerevisiae)	NM_002874	5887	yes
RAN	H2009A06	RAN. member RAS oncogene family	NM_006325	5901	yes
RAP1A	H2003F10	RAP1A. member of RAS oncogene family	NM_002884	5906	yes
RAP2A	H2006F02	RAP2A. member of RAS oncogene family	NM_021033	5911	yes
RASSF1	H2006D04	Ras association (RalGDS/AF-6) domain family 1	NM_007182	11186
ARHA	H2002F10	ras homolog gene family. member A	NM_001664	387	yes
ARHB	H2004E01	ras homolog gene family. member B	NM_004040	388	yes
RAC1	H2009C07	ras-related C3 botulinum toxin substrate 1 (rho family. small GTP binding protein Rac1)	NM_006908	5879	yes
RAGA	H2006B08	Ras-related GTP-binding protein	NM_006570	10670	yes
RIPK1	H2004C08	receptor (TNFRSF)-interacting serine-threonine kinase 1	NM_003804	8737
RIPK2	H2004C11	receptor-interacting serine-threonine kinase 2	NM_003821	8767	yes
RGN	H2004H08	regucalcin (senescence marker protein-30)	NM_004683	9104	yes
REQ	H2006A07	requiem. apoptosis response zinc finger gene	NM_006268	5977	yes
RFP2	H2006G12	ret finger protein 2	NM_052811	10206
RTN4	H2009C09	reticulon 4	NM_007008	57142	yes
RTN4IP1	H2011F07	reticulon 4 interacting protein 1	NM_032730	84816	yes
RB1	H2001G02	retinoblastoma 1:retinoblastoma 1 (including osteosarcoma)	NM_000321	5925	yes
RBBP1	H2003F11	retinoblastoma binding protein 1	NM_002892	5926
RBBP2	H2005B02	retinoblastoma binding protein 2	NM_005056	5927	yes
RBBP4	H2005G06	retinoblastoma binding protein 4	NM_005610	5928	yes
RBBP5	H2005B03	retinoblastoma binding protein 5	NM_005057	5929
RBBP6	H2006C06	retinoblastoma binding protein 6	NM_006910	5930
RBL2	H2007A06	retinoblastoma-like 2 (p130)	NM_005611	5934	yes
RARRES3	H2004H01	retinoic acid receptor responder (tazarotene induced) 3	NM_004585	5920	yes
RARB	H2002B03	retinoic acid receptor. beta	NM_000965	5915
RXRB	H2006F08	retinoid X receptor. beta	NM_021976	6257	yes
ARHGEF5	H2005F05	Rho guanine nucleotide exchange factor (GEF) 5	NM_005435	7984	yes
RNASEL	H2010H10	ribonuclease L (2'.5'-oligoisoadenylate synthetase-dependent)	NM_021133	6041
RPL10	H2006G05	ribosomal protein L10	NM_006013	6134
RPL10	H2014G06	ribosomal protein L10	NM_006013	6134
RPL13A	H2014G07	ribosomal protein L13a	NM_012423	23521	yes
RPL13A	H2001B10	ribosomal protein L13a	NM_012423	23521	yes
RPL15	H2003G02	ribosomal protein L15	NM_002948	6138	yes
RPL15	H2014G08	ribosomal protein L15	NM_002948	6138	yes
RPL23A	H2002B04	ribosomal protein L23a	NM_000984	6147	yes
RPL23A	H2014G09	ribosomal protein L23a	NM_000984	6147	yes
RPL3	H2015D05	ribosomal protein L3	NM_000967	6122	yes
RPL3	H2014G10	ribosomal protein L3	NM_000967	6122	yes
RPL3	H2001D02	ribosomal protein L3	NM_000967	6122	yes
RPL32	H2015D07	ribosomal protein L32	NM_000994	6161	yes
RPL37	H2015D08	ribosomal protein L37	NM_000997	6167	yes
RPL7A	H2015D06	ribosomal protein L7a	NM_000972	6130	yes
RPS11	H2015D12	ribosomal protein S11	NM_001015	6205	yes
RPS3	H2014G11	ribosomal protein S3	NM_001005	6188	yes
RPS3	H2002B05	ribosomal protein S3	NM_001005	6188	yes
RPS3A	H2015D09	ribosomal protein S3A	NM_001006	6189	yes
RPS9	H2015D10	ribosomal protein S9	NM_001013	6203	yes
RPLP0	H2001B05	ribosomal protein. large. P0	NM_001002	6175	yes
RPLP0	H2014G12	ribosomal protein. large. P0	NM_001002	6175	yes
UQCRC2	H2017E01	RIKubiquinol cytochrome c reductase core protein 2:ubiquinol-cytochrome c reductase core protein II	NM_003366	7385	yes
UQCRC2	H2017E12	RIKubiquinol cytochrome c reductase core protein 2:ubiquinol-cytochrome c reductase core protein II	NM_003366	7385	yes
RBM5	H2005G12	RNA binding motif protein 5	NM_005778	10181	yes
RBM6	H2005G11	RNA binding motif protein 6	NM_005777	10180	yes
RPC2	H2010E05	RNA polymerase III subunit RPC2	NM_018082	55703	yes
ROPN1	H2010D07	ropporin. rhophilin associated protein 1	NM_017578	54763
SRC	H2001D01	Rous sarcoma oncogene:v-src sarcoma (Schmidt-Ruppin A-2) viral oncogene homolog (avian)	NM_005417	6714	yes
RYR1	H2012F11	ryanodine receptor 1 (skeletal)	NM_000540	6261	yes
RYR2	H2012G01	ryanodine receptor 2 (cardiac)	NM_001035	6262
RYR3	H2012G02	ryanodine receptor 3	NM_001036	6263
SARDH	H2009C11	sarcosine dehydrogenase	NM_007101	1757	yes
SCARA3	H2014A01	scavenger receptor class A. member 3	NM_016240	51435	yes
SCARB1	H2013F03	scavenger receptor class B. member 1	NM_005505	949	yes
SCARB2	H2013F04	scavenger receptor class B. member 2	NM_005506	950
SCARF1	H2013C04	scavenger receptor class F. member 1	NM_003693	8578
SCO1	H2016H04	SCO cytochrome oxidase deficient homolog 1 (yeast)	NM_004589	6341	yes
SCO2	H2016E03	SCO cytochrome oxidase deficient homolog 2 (yeast)	NM_005138	9997	yes
SEC13L	H2011D06	sec13-like protein	NM_031216	81929	yes
SMAC	H2012B06	second mitochondria-derived activator of caspase	NM_138930	56616	yes
SMAC	H2010F11	second mitochondria-derived activator of caspase	NM_019887	56616	yes
SFRP1	H2003G05	secreted frizzled-related protein 1	NM_003012	6422	yes
SEMA4G	H2010E01	sema domain. immunoglobulin domain (Ig). transmembrane domain (TM) and short cytoplasmic domain. (semaphorin) 4G	NM_017893	57715
SERPINA1	H2007D02	serine (or cysteine) proteinase inhibitor. clade A (alpha-1 antiproteinase. antitrypsin). member 1	NM_000295	5265
SHMT1	H2008C03	serine hydroxymethyltransferase 1 (soluble)	NM_004169	6470	yes
SHMT2	H2008G03	serine hydroxymethyltransferase 2 (mitochondrial)	NM_005412	6472	yes
SPINK1	H2003G11	serine protease inhibitor. Kazal type 1	NM_003122	6690	yes
SRF	H2016C04	serum response factor:serum response factor (c-fos serum response element-binding transcription factor)	NM_003131	6722	yes
SARS2	H2010D10	seryl-tRNA synthetase 2	NM_017827	54938	yes
SET	H2003G04	SET translocation (myeloid leukemia-associated)	NM_003011	6418	yes
SIAH1	H2003G06	seven in absentia homolog 1 (Drosophila)	NM_003031	6477	yes
NEU1	H2012F06	sialidase 1 (lysosomal sialidase)	NM_000434	4758	yes
SPN	H2014E08	sialophorin (gpL115. leukosialin. CD43)	NM_003123	6693	yes
SFXN1	H2011B03	sideroflexin 1	NM_022754	94081
SFXN2	H2011H12	sideroflexin 2	XM_058359	118980
STAT1	H2006D08	signal transducer and activator of transcription 1. 91kDa	NM_007315	6772	yes
STAT2	H2005E12	signal transducer and activator of transcription 2. 113kDa	NM_005419	6773	yes
STAT3	H2003G12	signal transducer and activator of transcription 3 (acute-phase response factor)	NM_003150	6774	yes
STAT4	H2003H01	signal transducer and activator of transcription 4	NM_003151	6775
STAT6	H2003H02	signal transducer and activator of transcription 6. interleukin-4 induced	NM_003153	6778	yes
LOC153328	H2011G12	similar to CG4995 gene product	NM_145282	153328
BA108L7.2	H2011D04	similar to rat tricarboxylate carrier-like protein	NM_030971	81855	yes
LOC203427	H2011H01	similar to solute carrier family 25 . member 16	NM_145305	203427	yes
SSBP1	H2007H09	single-stranded DNA binding protein	NM_003143	6742	yes
SIRT3	H2009E07	sirtuin (silent mating type information regulation 2 homolog) 3 (S. cerevisiae)	NM_012239	23410
DKFZP566E144	H2010A11	small fragment nuclease	NM_015523	25996	yes
SNRPB	H2003G09	small nuclear ribonucleoprotein polypeptides B and B1	NM_003091	6628	yes
WSB1	H2001A11	SOCS box-containing WD protein SWiP-1	NM_134264	26118	yes
SLC1A2	H2008C05	solute carrier family 1 (glial high affinity glutamate transporter). member 2	NM_004171	6506	yes
SLC1A3	H2008C06	solute carrier family 1 (glial high affinity glutamate transporter). member 3	NM_004172	6507	yes
SLC1A6	H2008F04	solute carrier family 1 (high affinity aspartate/glutamate transporter). member 6	NM_005071	6511
SLC1A1	H2008C04	solute carrier family 1 (neuronal/epithelial high affinity glutamate transporter. system Xag). member 1	NM_004170	6505	yes
SLC17A5	H2013H05	solute carrier family 17 (anion/sugar transporter). member 5	NM_012434	26503	yes
SLC25A20	H2016B06	solute carrier family 25 (carnitine/acylcarnitine translocase). member 20:solute carrier family 25 (mitochondrial carnitine/acylcarnitine translocase). member 20	NM_000387	788	yes
SLC25A18	H2016A06	solute carrier family 25 (mitochondrial carrier). member 18:solute carrier family 25. (mitochondrial carrier). member 18	NM_031481	83733	yes
SLC25A12	H2016D07	solute carrier family 25 (mitochondrial carrier. Aralar). member 12	NM_003705	8604	yes
SLC25A14	H2008B04	solute carrier family 25 (mitochondrial carrier. brain). member 14	NM_003951	9016
SLC25A4	H2015E06	solute carrier family 25 (mitochondrial carrier: adenine nucleotide translocator). member 4	NM_001151	291	yes
SLC25A5	H2015E07	solute carrier family 25 (mitochondrial carrier: adenine nucleotide translocator). member 5	NM_001152	292	yes
SLC25A6	H2016E08	solute carrier family 25 (mitochondrial carrier: adenine nucleotide translocator). member 6	NM_001636	293	yes
SLC25A6	H2015F06	solute carrier family 25 (mitochondrial carrier: adenine nucleotide translocator). member 6	NM_001636	293
SLC25A1	H2016F07	solute carrier family 25 (mitochondrial carrier: citrate transporter). member 1	NM_005984	6576	yes
SLC25A10	H2009E03	solute carrier family 25 (mitochondrial carrier: dicarboxylate transporter). member 10	NM_012140	1468	yes
SLC25A22	H2011C05	solute carrier family 25 (mitochondrial carrier: glutamate). member 22	NM_024698	79751	yes
SLC25A16	H2016E07	solute carrier family 25 (mitochondrial carrier: Graves disease autoantigen). member 16	NM_005673	8034	yes
SLC25A15	H2017A06	solute carrier family 25 (mitochondrial carrier: ornithine transporter) member 15:solute carrier family 25 (mitochondrial carrier: ornithine transporter). member 15	NM_014252	10166	yes
SLC25A11	H2016G07	solute carrier family 25 (mitochondrial carrier: oxoglutarate carrier). member 11	NM_003562	8402	yes
SLC25A17	H2009A10	solute carrier family 25 (mitochondrial carrier: peroxisomal membrane protein. 34kDa). member 17	NM_006358	10478	yes
SLC25A3	H2016F08	solute carrier family 25 (mitochondrial carrier: phosphate carrier). member 3	NM_002635	5250	yes
SLC25A3	H2017D06	solute carrier family 25 (mitochondrial carrier: phosphate carrier). member 3	NM_005888	5250	yes
SLC25A19	H2016H07	solute carrier family 25 (mitochondrial deoxynucleotide carrier). member 19	NM_021734	60386	yes
SLC25A21	H2017E07	solute carrier family 25 (mitochondrial oxodicarboxylate carrier). member 21	NM_030631	89874	yes
SLC25A13	H2009G08	solute carrier family 25. member 13 (citrin)	NM_014251	10165	yes
SLC27A2	H2008A08	solute carrier family 27 (fatty acid transporter). member 2	NM_003645	11001	yes
SLC28A1	H2004F01	solute carrier family 28 (sodium-coupled nucleoside transporter). member 1	NM_004213	9154	yes
SLC28A2	H2004E12	solute carrier family 28 (sodium-coupled nucleoside transporter). member 2	NM_004212	9153	yes
SLC29A1	H2005A09	solute carrier family 29 (nucleoside transporters). member 1	NM_004955	2030	yes
SLC29A2	H2015F03	solute carrier family 29 (nucleoside transporters). member 2	NM_001532	3177	yes
SLC36A1	H2014F10	solute carrier family 36 (proton/amino acid symporter). member 1	NM_078483	206358
SLC39A1	H2009H05	solute carrier family 39 (zinc transporter). member 1	NM_014437	27173	yes
SLC40A1	H2009H08	solute carrier family 40 (iron-regulated transporter). member 1	NM_014585	30061
SLC9A6	H2009A11	solute carrier family 9 (sodium/hydrogen exchanger). isoform 6	NM_006359	10479	yes
SP1	H2016D05	Sp1 transcription factor:trans-acting transcription factor 1	XM_028606	6667	yes
SP2	H2013B06	Sp2 transcription factor	NM_003110	6668
SP3	H2014E06	Sp3 transcription factor	XM_092672	6670	yes
SPG7	H2017G05	spastic paraplegia 7 homolog (human):spastic paraplegia 7. paraplegin (pure and complicated autosomal recessive)	NM_003119	6687	yes
SMPD1	H2012F12	sphingomyelin phosphodiesterase 1. acid lysosomal (acid sphingomyelinase)	NM_000543	6609	yes
SPI1	H2003G10	spleen focus forming virus (SFFV) proviral integration oncogene spi1	NM_003120	6688
SF1	H2004H04	splicing factor 1	NM_004630	7536	yes
SFRS12	H2001B04	splicing factor. arginine/serine-rich 12	NM_139168	140890	yes
SFRS4	H2005G07	splicing factor. arginine/serine-rich 4	NM_005626	6429	yes
SFRS7	H2006A08	splicing factor. arginine/serine-rich 7. 35kDa	NM_006276	6432	yes
SNN	H2001A06	stannin	NM_003498	8303
STC1	H2007H10	stanniocalcin 1	NM_003155	6781	yes
STARD3	H2009C02	START domain containing 3	NM_006804	10948	yes
STAR	H2007D06	steroidogenic acute regulatory protein	NM_000349	6770
SCP2	H2007H08	sterol carrier protein 2	NM_002979	6342	yes
SDHA	H2016H10	succinate dehydrogenase complex. subunit A. flavoprotein (Fp)	NM_004168	6389	yes
SDHB	H2016G10	succinate dehydrogenase complex. subunit B. iron sulfur (Ip)	NM_003000	6390	yes
SDHC	H2016F10	succinate dehydrogenase complex. subunit C. integral membrane protein:succinate dehydrogenase complex. subunit C. integral membrane protein. 15kDa	NM_003001	6391	yes
SDHD	H2016E10	succinate dehydrogenase complex. subunit D. integral membrane protein	NM_003002	6392	yes
SUCLA2	H2008B03	succinate-CoA ligase. ADP-forming. beta subunit	NM_003850	8803	yes
SUCLG1	H2008B02	succinate-CoA ligase. GDP-forming. alpha subunit	NM_003849	8802	yes
SUCLG2	H2008B01	succinate-CoA ligase. GDP-forming. beta subunit	NM_003848	8801	yes
SQRDL	H2011A01	sulfide quinone reductase-like (yeast)	NM_021199	58472	yes
SUOX	H2007D11	sulfite oxidase	NM_000456	6821	yes
SKIV2L	H2009C08	superkiller viralicidic activity 2-like (S. cerevisiae)	NM_006929	6499	yes
SOD1	H2015C03	superoxide dismutase 1. soluble (amyotrophic lateral sclerosis 1 (adult))	NM_000454	6647	yes
SOD2	H2017B07	superoxide dismutase 2. mitochondrial	NM_013671		yes
ST13	H2006H08	suppression of tumorigenicity 13 (colon carcinoma) (Hsp70 interacting protein)	NM_003932	6767	yes
ST5	H2005E11	suppression of tumorigenicity 5	NM_005418	6764	yes
SUPT3H	H2004B09	suppressor of Ty 3 homolog (S. cerevisiae)	NM_003599	8464	yes
SUPT5H	H2003H03	suppressor of Ty 5 homolog (S. cerevisiae)	NM_003169	6829	yes
SUPT6H	H2003H04	suppressor of Ty 6 homolog (S. cerevisiae)	NM_003170	6830	yes
SUPV3L1	H2007H11	suppressor of var1. 3-like 1 (S. cerevisiae)	NM_003171	6832	yes
SWAP2	H2009C10	suppressor of white apricot homolog 2	NM_007056	11129	yes
SURF1	H2015D11	surfeit 1	NM_003172	6834	yes
SURF1	H2016C03	surfeit 1:surfeit gene 1	NM_003172	6834	yes
SMN1	H2001G03	survival of motor neuron 1. telomeric	NM_000344	6606	yes
SMARCB1	H2003G08	SWI/SNF related. matrix associated. actin dependent regulator of chromatin. subfamily b. member 1	NM_003073	6598	yes
SYNJ2BP	H2010F01	synaptojanin 2 binding protein	NM_018373	55333
SYNPR	H2011G10	synaptoporin	NM_144642	132204
SNCA	H2007D05	synuclein. alpha (non A4 component of amyloid precursor)	NM_000345	6622	yes
TAZ	H2007C02	tafazzin (cardiomyopathy. dilated 3A (X-linked): endocardial fibroelastosis 2: Barth syndrome)	NM_000116	6901	yes
TAL1	H2003H05	T-cell acute lymphocytic leukemia 1	NM_003189	6886
TIAM1	H2003H12	T-cell lymphoma invasion and metastasis 1	NM_003253	7074	yes
TCIRG1	H2013F08	T-cell. immune regulator 1. ATPase. H+ transporting. lysosomal V0 protein a isoform 3	NM_006019	10312	yes
TCIRG1	H2014E10	T-cell. immune regulator 1. ATPase. H+ transporting. lysosomal V0 protein a isoform 3	NM_006053	10312	yes
TERF1	H2003H07	telomeric repeat binding factor (NIMA-interacting) 1	NM_003218	7013	yes
TXN2	H2009F04	thioredoxin 2	NM_012473	25828	yes
TR2	H2012A05	thioredoxin reductase 2	XM_051264	114112	yes
TXNRD2	H2009B03	thioredoxin reductase 2	NM_006440	10587
TST	H2008A02	thiosulfate sulfurtransferase (rhodanese)	NM_003312	7263	yes
THPO	H2001G08	thrombopoietin:thrombopoietin (myeloproliferative leukemia virus oncogene ligand. megakaryocyte growth and development factor)	NM_000460	7066	yes
TK1	H2007H12	thymidine kinase 1. soluble	NM_003258	7083	yes
TK2	H2008D10	thymidine kinase 2. mitochondrial	NM_004614	7084	yes
TYMS	H2002B10	thymidylate synthetase	NM_001071	7298	yes
AKT2	H2001B09	thymoma viral proto-oncogene 2:v-akt murine thymoma viral oncogene homolog 2	NM_001626	208	yes
THRA	H2003H11	thyroid hormone receptor. alpha (erythroblastic leukemia viral (v-erb-a) oncogene homolog. avian)	NM_003250	7067	yes
THRB	H2015C04	thyroid hormone receptor. beta (avian erythroblastic leukemia viral (v-erb-a) oncogene homolog 2)	NM_000461	7068	yes
TPO	H2007E06	thyroid peroxidase	NM_000547	7173
TIA1	H2006F09	TIA1 cytotoxic granule-associated RNA binding protein	NM_022173	7072
TIAL1	H2006F10	TIA1 cytotoxic granule-associated RNA binding protein-like 1	NM_022333	7073
TJP1	H2004A01	tight junction protein 1 (zona occludens 1)	NM_003257	7082
TRAF2	H2006F04	TNF receptor-associated factor 2	NM_021138	7186	yes
TRAF3	H2001A09	TNF receptor-associated factor 3:Tnf receptor-associated factor 3	NM_145725	7187	yes
TRAF4	H2004F02	TNF receptor-associated factor 4	NM_004295	9618	yes
TRAF5	H2004H02	TNF receptor-associated factor 5	NM_004619	7188
TRAF6	H2004H03	TNF receptor-associated factor 6	NM_004620	7189
TRADD	H2004C06	TNFRSF1A-associated via death domain	NM_003789	8717	yes
TLR4	H2012B03	toll-like receptor 4	NM_138554	7099	yes
TLR4	H2012B04	toll-like receptor 4	NM_138557	7099	yes
TLR4	H2008A01	toll-like receptor 4	NM_003266	7099	yes
TOP1	H2004A02	topoisomerase (DNA) I	NM_003286	7150	yes
TOP2A	H2002B08	topoisomerase (DNA) II alpha 170kDa	NM_001067	7153	yes
TOP2B	H2002B09	topoisomerase (DNA) II beta 180kDa	NM_001068	7155	yes
TOP3A	H2008D11	topoisomerase (DNA) III alpha	NM_004618	7156	yes
TANK	H2004E08	TRAF family member-associated NFKB activator	NM_004180	10010	yes
TCEB2	H2006D01	transcription elongation factor B (SIII). polypeptide 2 (18kDa. elongin B)	NM_007108	6923	yes
TCEB3	H2003H06	transcription elongation factor B (SIII). polypeptide 3 (110kDa. elongin A)	NM_003198	6924	yes
TFAM	H2016E06	transcription factor A. mitochondrial	NM_003201	7019	yes
TFAP2A	H2013B07	transcription factor AP-2 alpha (activating enhancer binding protein 2 alpha)	NM_003220	7020	yes
TFAP2B	H2013B08	transcription factor AP-2 beta (activating enhancer binding protein 2 beta)	NM_003221	7021
TFAP2BL1	H2014E05	transcription factor AP-2 beta (activating enhancer binding protein 2 beta)-like 1	NM_172238	83741
TFAP2C	H2013B09	transcription factor AP-2 gamma (activating enhancer binding protein 2 gamma)	NM_003222	7022	yes
TFB1M	H2016G06	transcription factor B1. mitochondrial	NM_016020	51106	yes
TFB2M	H2016H06	transcription factor B2. mitochondrial	NM_022366	64216	yes
TFDP1	H2006D02	transcription factor Dp-1	NM_007111	7027	yes
TFDP2	H2006A09	transcription factor Dp-2 (E2F dimerization partner 2)	NM_006286	7029
MTERF	H2016F06	transcription termination factor. mitochondrial	NM_006980	7978	yes
CROC4	H2006B01	transcriptional activator of the c-fos promoter	NM_006365	10485	yes
TGFA	H2003H08	transforming growth factor. alpha	NM_003236	7039
TGFB1	H2002A06	transforming growth factor. beta 1 (Camurati-Engelmann disease)	NM_000660	7040
TGFB2	H2003H09	transforming growth factor. beta 2	NM_003238	7042
TGFBR2	H2001D09	transforming growth factor. beta receptor II:transforming growth factor. beta receptor II (70/80kDa)	NM_003242	7048	yes
TGFBR3	H2003H10	transforming growth factor. beta receptor III (betaglycan. 300kDa)	NM_003243	7049	yes
TIMM10	H2009E11	translocase of inner mitochondrial membrane 10 homolog (yeast)	NM_012456	26519	yes
TIMM13	H2009E12	translocase of inner mitochondrial membrane 13 homolog (yeast)	NM_012458	26517	yes
TIMM17A	H2009A08	translocase of inner mitochondrial membrane 17 homolog A (yeast)	NM_006335	10440	yes
TIMM17B	H2008H02	translocase of inner mitochondrial membrane 17 homolog B (yeast)	NM_005834	10245	yes
TIMM22	H2009F08	translocase of inner mitochondrial membrane 22 homolog (yeast)	NM_013337	29928	yes
TIMM23	H2009A07	translocase of inner mitochondrial membrane 23 homolog (yeast)	NM_006327	10431	yes
TIMM44	H2009A09	translocase of inner mitochondrial membrane 44 homolog (yeast)	NM_006351	10469	yes
TIMM8A	H2008B10	translocase of inner mitochondrial membrane 8 homolog A (yeast)	NM_004085	1678	yes
TIMM8B	H2009F01	translocase of inner mitochondrial membrane 8 homolog B (yeast)	NM_012459	26521	yes
TIMM9	H2009F02	translocase of inner mitochondrial membrane 9 homolog (yeast)	NM_012460	26520	yes
TOMM20-PENDING	H2009H11	translocase of outer mitochondrial membrane 20 (yeast) homolog	NM_014765	9804	yes
TOMM22	H2010G07	translocase of outer mitochondrial membrane 22 homolog (yeast)	NM_020243	56993	yes
TOMM34	H2009C03	translocase of outer mitochondrial membrane 34	NM_006809	10953	yes
TOMM40	H2009A02	translocase of outer mitochondrial membrane 40 homolog (yeast)	NM_006114	10452	yes
TOMM70A	H2009H12	translocase of outer mitochondrial membrane 70 homolog A (yeast)	NM_014820	9868	yes
TPR	H2004A05	translocated promoter region (to activated MET oncogene)	NM_003292	7175	yes
TM4SF1	H2001C10	transmembrane 4 superfamily member 1	NM_014220	4071	yes
TPT	H2009H01	trans-prenyltransferase	NM_014317	23590
TMLHE	H2010E10	trimethyllysine hydroxylase. epsilon	NM_018196	55217
MTTA	H2012C04	tRNA alanine	NC_001807	4553	yes
MTTR	H2012C12	tRNA arginine	NC_001807	4573	yes
MTTN	H2012C05	tRNA asparagine	NC_001807	4570	yes
MTTD	H2012C09	tRNA aspartic acid	NC_001807	4555	yes
MTTC	H2012C06	tRNA cysteine	NC_001807	4511	yes
MTTE	H2012D03	tRNA glutamic acid	NC_001807	4556	yes
MTTQ	H2012C01	tRNA glutamine	NC_001807	4572	yes
MTTG	H2012C11	tRNA glycine	NC_001807	4563	yes
MTTI	H2012B12	tRNA isoleucine	NC_001807	4565	yes
MTTL1	H2012B11	tRNA leucine 1 (UUA/G)	NC_001807	4567	yes
MTTL2	H2012D02	tRNA leucine 2 (CUN)	NC_001807	4568	yes
MTTK	H2012C10	tRNA lysine	NC_001807	4566	yes
MTTM	H2012C02	tRNA methionine	NC_001807	4569	yes
TRNT1	H2010B08	tRNA nucleotidyl transferase. CCA-adding. 1	NM_016000	51095
MTTF	H2012B07	tRNA phenylalanine	NC_001807	4558	yes
MTTP	H2012D06	tRNA proline	NC_001807	4571	yes
MTTS1	H2012C08	tRNA serine 1 (UCN)	NC_001807	4574	yes
MTTS2	H2012D01	tRNA serine 2 (AGU/C)	NC_001807	4575	yes
MTTT	H2012D05	tRNA threonine	NC_001807	4576	yes
MTTW	H2012C03	tRNA tryptophan	NC_001807	4578	yes
MTTY	H2012C07	tRNA tyrosine	NC_001807	4579	yes
MTTV	H2012B09	tRNA valine	NC_001807	4577	yes
WARS2	H2010B01	tryptophanyl tRNA synthetase 2 (mitochondrial)	NM_015836	10352
WARS	H2008C07	tryptophanyl-tRNA synthetase	NM_004184	7453	yes
TSFM	H2008G10	Ts translation elongation factor. mitochondrial	NM_005726	10102	yes
TUFM	H2008A03	Tu translation elongation factor. mitochondrial	NM_003321	7284	yes
K-ALPHA-1	H2005H07	tubulin. alpha. ubiquitous	NM_006082	10376	yes
TNFSF10	H2004C10	tumor necrosis factor (ligand) superfamily. member 10	NM_003810	8743
TNFSF5	H2015A12	tumor necrosis factor (ligand) superfamily. member 5 (hyper-IgM syndrome)	NM_000074	959
TNFSF6	H2002A04	tumor necrosis factor (ligand) superfamily. member 6	NM_000639	356
TNFSF7	H2002D03	tumor necrosis factor (ligand) superfamily. member 7	NM_001252	970
TNFRSF10A	H2004D01	tumor necrosis factor receptor superfamily. member 10a	NM_003844	8797
TNFRSF10B	H2001A03	tumor necrosis factor receptor superfamily. member 10b	NM_003842	8795
TNFRSF10C	H2004C12	tumor necrosis factor receptor superfamily. member 10c. decoy without an intracellular domain	NM_003841	8794
TNFRSF1A	H2002B06	tumor necrosis factor receptor superfamily. member 1A	NM_001065	7132	yes
TNFRSF1B	H2002B07	tumor necrosis factor receptor superfamily. member 1B	NM_001066	7133
TNFRSF21	H2006E08	tumor necrosis factor receptor superfamily. member 21	NM_014452	27242	yes
TNFRSF25	H2004C07	tumor necrosis factor receptor superfamily. member 25	NM_003790	8718	yes
TNFRSF4	H2004A09	tumor necrosis factor receptor superfamily. member 4	NM_003327	7293
TNFRSF5	H2002D02	tumor necrosis factor receptor superfamily. member 5	NM_001250	958	yes
TNFRSF6	H2001E11	tumor necrosis factor receptor superfamily. member 6	NM_000043	355	yes
TNFRSF7	H2002D01	tumor necrosis factor receptor superfamily. member 7	NM_001242	939	yes
TNFAIP1	H2006F03	tumor necrosis factor. alpha-induced protein 1 (endothelial)	NM_021137	7126	yes
TNFAIP2	H2006A11	tumor necrosis factor. alpha-induced protein 2	NM_006291	7127	yes
TNFAIP3	H2006A10	tumor necrosis factor. alpha-induced protein 3	NM_006290	7128
TNFAIP6	H2006D03	tumor necrosis factor. alpha-induced protein 6	NM_007115	7130
TNF	H2001H11	tumor necrosis factor:tumor necrosis factor (TNF superfamily. member 2)	NM_000594	7124	yes
TPD52L1	H2004A03	tumor protein D52-like 1	NM_003287	7164
TPD52L2	H2004A04	tumor protein D52-like 2	NM_003288	7165	yes
TP53	H2001G10	tumor protein p53 (Li-Fraumeni syndrome)	NM_000546	7157	yes
TP53BP1	H2005G08	tumor protein p53 binding protein. 1	NM_005657	7158	yes
TP53BP2	H2005F01	tumor protein p53 binding protein. 2	NM_005426	7159	yes
TP53I11	H2005H06	tumor protein p53 inducible protein 11	NM_006034	9537
TP53I3	H2005A05	tumor protein p53 inducible protein 3	NM_004881	9540	yes
TP73L	H2007A11	tumor protein p73-like	NM_003722	8626	yes
TPT1	H2004A06	tumor protein. translationally-controlled 1	NM_003295	7178	yes
TRA1	H2004A07	tumor rejection antigen (gp96) 1	NM_003299	7184	yes
TSSC1	H2004A08	tumor suppressing subtransferable candidate 1	NM_003310	7260	yes
TSSC4	H2005G09	tumor suppressing subtransferable candidate 4	NM_005706	10078	yes
TSG101	H2006A12	tumor susceptibility gene 101	NM_006292	7251	yes
TACSTD1	H2003B10	tumor-associated calcium signal transducer 1	NM_002354	4072
TACSTD2	H2003B09	tumor-associated calcium signal transducer 2	NM_002353	4070
YWHAE	H2009B11	tyrosine 3-monooxygenase/tryptophan 5-monooxygenase activation protein. epsilon polypeptide	NM_006761	7531	yes
YWHAZ	H2004B02	tyrosine 3-monooxygenase/tryptophan 5-monooxygenase activation protein. zeta polypeptide	NM_145690	7534	yes
TAT	H2007D07	tyrosine aminotransferase	NM_000353	6898	yes
UQCR	H2017H01	ubiquinol-cytochrome c reductase (6.4kD) subunit	NM_006830	10975	yes
UQCRB	H2017F02	ubiquinol-cytochrome c reductase binding protein	NM_006294	7381	yes
UQCRC1	H2016C02	ubiquinol-cytochrome c reductase core protein 1:ubiquinol-cytochrome c reductase core protein I	NM_003365	7384	yes
UQCRH	H2016A09	ubiquinol-cytochrome c reductase hinge protein	NM_006004	7388	yes
UQCRFS1	H2017D01	ubiquinol-cytochrome c reductase. Rieske iron-sulfur polypeptide 1	NM_006003	7386	yes
UQCRFS1	H2017D12	ubiquinol-cytochrome c reductase. Rieske iron-sulfur polypeptide 1	NM_006003	7386	yes
UBB	H2006E11	ubiquitin B	NM_018955	7314	yes
UBC	H2001E06	ubiquitin C	XM_055013	7316	yes
USP4	H2004A10	ubiquitin specific protease 4 (proto-oncogene)	NM_003363	7375	yes
UXT	H2004E09	ubiquitously-expressed transcript	NM_004182	8409	yes
UGT8	H2013B11	UDP glycosyltransferase 8 (UDP-galactose ceramide galactosyltransferase)	NM_003360	7368
B4GALT6	H2013E03	UDP-Gal:betaGlcNAc beta 1.4- galactosyltransferase. polypeptide 6	NM_004775	9331
UGCG	H2013B10	UDP-glucose ceramide glucosyltransferase	NM_003358	7357	yes
UCP1	H2016B08	uncoupling protein 1 (mitochondrial. proton carrier):uncoupling protein 1. mitochondrial	NM_021833	7350	yes
UCP2	H2016C08	uncoupling protein 2 (mitochondrial. proton carrier):uncoupling protein 2. mitochondrial	NM_003355	7351	yes
UCP3	H2016D08	uncoupling protein 3 (mitochondrial. proton carrier):uncoupling protein 3. mitochondrial	NM_003356	7352	yes
carrier	H2008C09	uncoupling protein 4	UCP4	6
UPLC1	H2010D09	up-regulated in liver cancer 1	NM_017707	55616	yes
UNG	H2008A04	uracil-DNA glycosylase	NM_003362	7374	yes
UTRN	H2009C12	utrophin (homologous to dystrophin)	NM_007124	7402	yes
ABL1	H2005B07	v-abl Abelson murine leukemia viral oncogene homolog 1	NM_005157	25
ABL2	H2006D07	v-abl Abelson murine leukemia viral oncogene homolog 2 (arg. Abelson-related gene)	NM_007314	27	yes
VPS11	H2014F06	vacuolar protein sorting 11 (yeast)	NM_021729	55823
VPS16	H2014F12	vacuolar protein sorting 16 (yeast)	NM_080414	64601	yes
VPS16	H2014F11	vacuolar protein sorting 16 (yeast)	NM_080413	64601
VPS16	H2014F07	vacuolar protein sorting 16 (yeast)	NM_022575	64601	yes
VPS26	H2013E08	vacuolar protein sorting 26 (yeast)	NM_004896	9559	yes
VPS28	H2014F02	vacuolar protein sorting 28 (yeast)	NM_016208	51160	yes
VPS29	H2014F09	vacuolar protein sorting 29 (yeast)	NM_057180	51699	yes
VPS29	H2014F03	vacuolar protein sorting 29 (yeast)	NM_016226	51699	yes
VPS33A	H2014F08	vacuolar protein sorting 33A (yeast)	NM_022916	65082	yes
VPS33B	H2014F05	vacuolar protein sorting 33B (yeast)	NM_018668	26276	yes
VPS35	H2014F04	vacuolar protein sorting 35 (yeast)	NM_018206	55737	yes
VPS41	H2014C03	vacuolar protein sorting 41 (yeast)	NM_080631	27072	yes
VPS45A	H2014E11	vacuolar protein sorting 45A (yeast)	NM_007259	11311	yes
VPS4A	H2014E12	vacuolar protein sorting 4A (yeast)	NM_013245	27183	yes
VPS4B	H2014E09	vacuolar protein sorting 4B (yeast)	NM_004869	9525	yes
VPS18	H2014G01	vacuolar protein sorting protein 18	NM_080432	57617	yes
AKT1	H2005B08	v-akt murine thymoma viral oncogene homolog 1	NM_005163	207	yes
VAPA	H2013C02	VAMP (vesicle-associated membrane protein)-associated protein A. 33kDa	NM_003574	9218	yes
VAPB	H2013E02	VAMP (vesicle-associated membrane protein)-associated protein B and C	NM_004738	9217	yes
VAV1	H2005F02	vav 1 oncogene	NM_005428	7409	yes
VAV2	H2004A11	vav 2 oncogene	NM_003371	7410
CRK	H2006E10	v-crk sarcoma virus CT10 oncogene homolog (avian)	NM_016823	1398
CRKL	H2005C05	v-crk sarcoma virus CT10 oncogene homolog (avian)-like	NM_005207	1399
ERBB4	H2005D03	v-erb-a erythroblastic leukemia viral oncogene homolog 4 (avian)	NM_005235	2066
ERBB2	H2004G07	v-erb-b2 erythroblastic leukemia viral oncogene homolog 2. neuro/glioblastoma derived oncogene homolog (avian)	NM_004448	2064	yes
ERBB3	H2002H07	v-erb-b2 erythroblastic leukemia viral oncogene homolog 3 (avian)	NM_001982	2065	yes
VAMP1	H2009G07	vesicle-associated membrane protein 1 (synaptobrevin 1)	NM_014231	6843
ETS2	H2005D04	v-ets erythroblastosis virus E26 oncogene homolog 2 (avian)	NM_005239	2114	yes
ERG	H2004G08	v-ets erythroblastosis virus E26 oncogene like (avian)	NM_004449	2078
FOS	H2005D11	v-fos FBJ murine osteosarcoma viral oncogene homolog	NM_005252	2353	yes
FOS	H2013F01	v-fos FBJ murine osteosarcoma viral oncogene homolog	NM_005252	2353	yes
HRAS	H2005E01	v-Ha-ras Harvey rat sarcoma viral oncogene homolog	NM_005343	3265	yes
MAFB	H2005F09	v-maf musculoaponeurotic fibrosarcoma oncogene homolog B (avian)	NM_005461	9935	yes
MAFG	H2003B11	v-maf musculoaponeurotic fibrosarcoma oncogene homolog G (avian)	NM_002359	4097	yes
MOS	H2005E06	v-mos Moloney murine sarcoma viral oncogene homolog	NM_005372	4342
MYB	H2005E07	v-myb myeloblastosis viral oncogene homolog (avian)	NM_005375	4602
MYBL1	H2007A05	v-myb myeloblastosis viral oncogene homolog (avian)-like 1	XM_034274	4603	yes
MYBL2	H2003C08	v-myb myeloblastosis viral oncogene homolog (avian)-like 2	NM_002466	4605	yes
MYC	H2003C09	v-myc myelocytomatosis viral oncogene homolog (avian)	NM_002467	4609	yes
MYCN	H2001C07	v-myc myelocytomatosis viral related oncogene. neuroblastoma derived (avian)	NM_005378	4613	yes
VDAC1	H2016A07	voltage-dependent anion channel 1	NM_003374	7416	yes
VDAC2	H2016B07	voltage-dependent anion channel 2	NM_003375	7417	yes
VDAC3	H2016C07	voltage-dependent anion channel 3	NM_005662	7419	yes
VDAC4	H2017D07	voltage-dependent anion channel 4	S75651	7418	yes
VHL	H2001G11	von Hippel-Lindau syndrome	NM_000551	7428	yes
ARAF1	H2002F09	v-raf murine sarcoma 3611 viral oncogene homolog 1	NM_001654	369	yes
BRAF	H2004F06	v-raf murine sarcoma viral oncogene homolog B1	NM_004333	673	yes
RAF1	H2003F08	v-raf-1 murine leukemia viral oncogene homolog 1	NM_002880	5894	yes
RALA	H2005E10	v-ral simian leukemia viral oncogene homolog A (ras related)	NM_005402	5898	yes
RALB	H2003F09	v-ral simian leukemia viral oncogene homolog B (ras related: GTP binding protein)	NM_002881	5899
REL	H2003F12	v-rel reticuloendotheliosis viral oncogene homolog (avian)	NM_002908	5966
ROS1	H2003G01	v-ros UR2 sarcoma virus oncogene homolog 1 (avian)	NM_002944	6098
SKI	H2003G07	v-ski sarcoma viral oncogene homolog (avian)	NM_003036	6497	yes
YES1	H2005F04	v-yes-1 Yamaguchi sarcoma viral oncogene homolog 1	NM_005433	7525	yes
LYN	H2003B08	v-yes-1 Yamaguchi sarcoma viral related oncogene homolog	NM_002350	4067
CIAO1	H2004H12	WD40 protein Ciao1	NM_004804	9391	yes
WEE1	H2007A04	WEE1 homolog (S. pombe)	NM_003390	7465	yes
WT1	H2006G02	Wilms tumor 1	NM_024426	7490	yes
WNT2	H2004A12	wingless-type MMTV integration site family member 2	NM_003391	7472
WNT1	H2005F03	wingless-type MMTV integration site family. member 1	NM_005430	7471	yes
WNT5A	H2004B01	wingless-type MMTV integration site family. member 5A	NM_003392	7474	yes
WISP1	H2004D02	WNT1 inducible signaling pathway protein 1	NM_003882	8840
YME1L1	H2009G09	YME1-like 1 (S. cerevisiae)	NM_014263	10730	yes
YY1	H2016C05	YY1 transcription factor	NM_0030403	7528	yes
ZAP70	H2007A09	zeta-chain (TCR) associated protein kinase 70kDa	XM_047776	7535
					1264	0.77451
