# Supplementary material for: Development of a human mitochondrial oligonucleotide microarray (h-MitoArray) and gene expression analysis of fibroblast cell lines from 13 patients with isolated F1Fo ATP synthase deficiency
Source: BMC Genomics. 2008 Jan 25;9:38. doi: 10.1186/1471-2164-9-38 (PMC2267714; doi:10.1186/1471-2164-9-38)
Supplement: Additional file 2 — Functional annotation of the h-MitoArray. Functional annotation of selected genes and comparison of the h-MitoArray gene content against whole human genome reference set. [file 1471-2164-9-38-S2.xls]

## Sheet: S2_funkcni_anotace
Biological Process	NCBI H. sapiens genes (25431)	h-MitoArray genes (1519)
Protein metabolism and modification	3040	366
Signal transduction	3406	300
Nucleoside, nucleotide and nucleic acid metabolism	3343	289
Transport	1306	167
Developmental processes	2152	159
Cell proliferation and differentiation	1028	157
Biological process unclassified	11321	152
Immunity and defense	1318	150
Cell cycle	1009	149
Apoptosis	531	145
Protein modification	1157	140
Intracellular signaling cascade	871	133
mRNA transcription	1914	128
Cell surface receptor mediated signal transduction	1638	125
Intracellular protein traffic	1008	112
Protein phosphorylation	660	111
Carbohydrate metabolism	592	109
Cell cycle control	418	108
Electron transport	252	108
Oncogenesis	472	105
Lipid, fatty acid and steroid metabolism	770	103
mRNA transcription regulation	1459	94
Protein biosynthesis	591	89
Cell communication	1213	85
Other metabolism	559	77
Proteolysis	960	73
Cell structure and motility	1148	65
Ion transport	616	63
Ligand-mediated signaling	421	57
Amino acid metabolism	230	56
Oxidative phosphorylation	78	55
Induction of apoptosis	165	54
Cation transport	482	53
Cytokine and chemokine mediated signaling pathway	252	46
Endocytosis	277	46
DNA metabolism	360	43
Coenzyme and prosthetic group metabolism	174	42
Oncogene	122	41
Fatty acid metabolism	187	41
Ectoderm development	692	40
Mitosis	382	39
Mesoderm development	551	38
Stress response	200	36
Small molecule transport	134	36
Inhibition of apoptosis	128	35
MAPKKK cascade	181	34
Neurogenesis	587	33
Cell structure	687	33
T-cell mediated immunity	194	30
Protein folding	186	29
Cell motility	352	27
Calcium mediated signaling	116	27
Receptor protein tyrosine kinase signaling pathway	211	26
DNA repair	169	26
G-protein mediated signaling	834	25
Tumor suppressor	102	25
Pre-mRNA processing	291	25
Macrophage-mediated immunity	140	24
mRNA splicing	214	22
Gametogenesis	241	22
Steroid metabolism	183	22
Receptor mediated endocytosis	111	22
JAK-STAT cascade	85	22
Mitochondrial transport	27	21
Cell adhesion	622	21
Coenzyme metabolism	61	21
NF-kappaB cascade	71	21
Protein complex assembly	68	21
Other polysaccharide metabolism	142	20
Embryogenesis	141	19
Amino acid catabolism	50	19
Tricarboxylic acid pathway	36	18
Neuronal activities	569	18
Other carbon metabolism	82	18
Phosphate metabolism	117	18
General vesicle transport	251	17
Sensory perception	506	16
Protein targeting and localization	253	16
JNK cascade	61	16
Other receptor mediated signaling pathway	210	16
Purine metabolism	65	15
Homeostasis	196	14
DNA replication	155	14
Cytokine/chemokine mediated immunity	125	13
Lipid and fatty acid transport	131	13
Glycolysis	46	13
Synaptic transmission	279	13
Hematopoiesis	75	13
Nucleoside, nucleotide and nucleic acid transport	58	12
B-cell- and antibody-mediated immunity	97	12
Extracellular transport and import	89	12
Granulocyte-mediated immunity	64	12
Other intracellular signaling cascade	225	12
Amino acid activation	38	12
Sulfur metabolism	93	11
Oogenesis	65	11
Detoxification	71	11
Cytokinesis	115	11
Nuclear transport	135	11
Protein glycosylation	193	10
Pyrimidine metabolism	42	10
Meiosis	84	10
Cholesterol metabolism	68	10
Acyl-CoA metabolism	22	10
Fatty acid beta-oxidation	27	10
Protein targeting	113	10
Lipid metabolism	151	10
Porphyrin metabolism	15	10
Vitamin metabolism	42	10
Phospholipid metabolism	151	10
Vision	199	9
Amino acid biosynthesis	46	9
Muscle contraction	198	9
Other immune and defense	153	9
Chromatin packaging and remodeling	237	9
General mRNA transcription activities	45	8
Other carbohydrate metabolism	56	8
Monosaccharide metabolism	43	8
Exocytosis	163	8
Other signal transduction	71	8
Lysosome transport	12	8
Antioxidation and free radical removal	38	7
Apoptotic processes	18	7
Regulation of lipid, fatty acid and steroid metabolism	27	7
Amino acid transport	47	7
Carbohydrate transport	50	7
Nitrogen metabolism	21	7
Other oncogenesis	69	7
Vitamin biosynthesis	21	7
Receptor protein serine/threonine kinase signaling pathway	40	6
Other nucleoside, nucleotide and nucleic acid metabolism	29	6
Chromosome segregation	121	6
Gluconeogenesis	17	6
Cell adhesion-mediated signaling	379	6
Phagocytosis	39	6
Extracellular matrix protein-mediated signaling	62	6
Translational regulation	88	6
Spermatogenesis and motility	129	5
Other developmental process	104	5
Natural killer cell mediated immunity	74	5
Anion transport	90	5
Other intracellular protein traffic	62	5
Nitric oxide biosynthesis	7	5
Other pathways of electron transport	20	5
Pinocytosis	7	5
Other protein metabolism	48	5
Other apoptosis	14	4
Nerve-nerve synaptic transmission	81	4
Neurotransmitter release	107	4
Interferon-mediated immunity	63	4
Steroid hormone metabolism	45	4
Other coenzyme and prosthetic group metabolism	9	4
Growth factor homeostasis	7	4
Protein-lipid modification	21	4
Non-vertebrate process	20	3
Protein acetylation	29	3
rRNA metabolism	66	3
tRNA metabolism	42	3
RNA localization	33	3
mRNA transcription elongation	44	3
mRNA transcription initiation	73	3
DNA degradation	12	3
Other lipid, fatty acid and steroid metabolism	25	3
Angiogenesis	54	3
Hearing	39	3
Fatty acid biosynthesis	14	3
Other amino acid metabolism	30	3
Other neuronal activity	136	3
Skeletal development	123	3
Other transport	61	3
Glycogen metabolism	52	3
NO mediated signal transduction	10	3
Other homeostasis activities	69	3
Muscle development	143	2
Metabolism of cyclic nucleotides	45	2
Segment specification	100	2
Anterior/posterior patterning	67	2
mRNA polyadenylation	28	2
Fertilization	41	2
MHCII-mediated immunity	34	2
MHCI-mediated immunity	22	2
Other protein targeting and localization	18	2
Phosphate transport	17	2
Calcium ion homeostasis	38	2
Constitutive exocytosis	11	2
Regulated exocytosis	48	2
Steroid hormone-mediated signaling	52	2
Sulfur redox metabolism	20	2
Ferredoxin metabolism	4	2
Protein disulfide-isomerase reaction	17	1
Protein ADP-ribosylation	10	1
RNA catabolism	65	1
Regulation of nucleoside, nucleotide metabolism	15	1
mRNA end-processing and stability	20	1
Gut mesoderm development	14	1
Endoderm development	12	1
Determination of dorsal/ventral axis	16	1
Other mRNA transcription	21	1
mRNA transcription termination	10	1
DNA recombination	44	1
Fatty acid desaturation	4	1
Miscellaneous	140	1
Amino acid metabolism regulation	2	1
Blood clotting	92	1
Regulation of vasoconstriction, dilation	43	1
Disaccharide metabolism	5	1
Blood circulation and gas exchange	89	1
Other cell cycle process	9	1
Regulation of carbohydrate metabolism	13	1
Complement-mediated immunity	56	1
Asymmetric protein localization	20	1
Bile acid metabolism	1	1
Other sulfur metabolism	17	1
Polyphosphate biosynthesis	3	1
Regulation of phosphate metabolism	3	1
Polyphosphate catabolism	3	1
Other nitrogen metabolism	2	1
Vitamin/cofactor transport	48	1
Glucose homeostasis	20	0
Other phosphate metabolism	1	0
Protein methylation	10	0
Sex determination	14	0
Heart development	51	0
Reverse transcription	9	0
mRNA capping	3	0
Other sensory perception	15	0
Pain sensation	32	0
Lipid and fatty acid binding	27	0
Pheromone response	9	0
Taste	7	0
Olfaction	198	0
Chemosensory perception	207	0
Other blood circulation and gas exchange activity	18	0
Action potential propagation	23	0
Neuromuscular synaptic transmission	23	0
Pentose-phosphate shunt	10	0
Lactation, mammary development	13	0
Other steroid metabolism	13	0
Nitrogen utilization	6	0
Pterin metabolism	8	0
Vitamin catabolism	1	0
Peroxisome transport	14	0
