# Supplementary material for: Development of a human mitochondrial oligonucleotide microarray (h-MitoArray) and gene expression analysis of fibroblast cell lines from 13 patients with isolated F1Fo ATP synthase deficiency
Source: BMC Genomics. 2008 Jan 25;9:38. doi: 10.1186/1471-2164-9-38 (PMC2267714; doi:10.1186/1471-2164-9-38)
Supplement: Additional file 3 — Expression matrix – samples compared to common reference. Ratios of Log2 sample gene intensities against Log2 gene intensities of common reference. [file 1471-2164-9-38-S3.xls]

## Sheet: Jednotlive_190307_v_85_upraveno
ID	Name	Gene symbol	Accession	LocusLink	P1	P2	P3	P4	P5	P6	P7	P8	P9	P10	P11	P12	P13	C1	C2	C3	C4	C5	C6	C7	C8	C9
H2001A02	heat shock 70kDa protein 4:heat shock protein 4	HSPA4	XM_114482	3308	-0.377992	-0.928556	-0.731057	-0.318156	-0.633553	-0.435193	-0.318179	-0.600505	-0.585684	-0.446479	-0.593548	-0.669564	-1.00884	-0.150612	-0.311893	-0.438887	-0.641589	-0.85953	-0.845997	-0.925436	-0.479082	-0.420456
H2001A04	Eph receptor B2:EphB2	EPHB2	NM_004442	2048	-0.0167461	0.998759	0.500416	0.0293539	0.0690624	0.54292	0.549205	0.502989	0.387682	0.980214	0.574138	-0.123797	0.0211332	0.329377	0.428765	0.15482	-0.00251779	0.230871	-0.0790961	0.243679	0.0539751	-0.201646
H2001A08	CUG triplet repeat. RNA binding protein 1	CUGBP1	NM_006560	10658	-1.21663	-1.08047	-0.257436	0.0531928	-0.877035	-0.821801	-0.739028	-0.430869	0.701015	2.19025	1.33883	0.137236	-0.170362	0.247534	-0.299166	2.2269	1.43811	0.613723	0.546059	-0.146867	3.43065	0.285892
H2001A09	TNF receptor-associated factor 3:Tnf receptor-associated factor 3	TRAF3	NM_145725	7187	-0.0987602	0.121621	-0.235993	-0.274295	-0.13525	-0.529442	-0.454599	-0.455459	-0.311605	-0.82093	-0.396391	-0.749211	-0.248019	-0.447983	-0.352902	-1.02573	-0.183833	0.167915	0.0198491	-0.449129	0.558245	0.134081
H2001A10	importin 11	IPO11	NM_016338	51194	-2.1071	-1.53146	-1.40919	-1.71152	-1.86545	-1.70377	-1.48854	-1.70569	-1.78415	-0.280437	-1.34478	-1.7774	-1.06254	-1.40918	-1.92946	-1.06771	-0.815592	-0.986472	-0.806158	-0.150365	1.78324	-0.996349
H2001A11	SOCS box-containing WD protein SWiP-1	WSB1	NM_134264	26118	-0.284297	-0.0973113	-0.232766	-0.470582	-0.404265	0.0738425	0.404524	-0.530275	-0.804294	0.425675	0.796769	-0.800789	0.203409	-0.117551	-0.526519	-0.61602	-0.0402673	0.0896443	-0.3439	0.346181	0.0148272	-0.186814
H2001A12	myeloid cell leukemia sequence 1:myeloid cell leukemia sequence 1 (BCL2-related)	MCL1	NM_021960	4170	-1.38298	-1.2813	-1.34432	-1.04756	-0.510737	-0.865111	-1.41209	-0.602661	-1.43641	-1.12462	-0.134365	-0.740297	-0.795426	-0.308095	-0.663551	-0.504916	-0.598788	-1.02067	-1.22837	-0.887266	-0.688368	-0.705701
H2001B01	Eph receptor A3:EphA3	EPHA3	NM_005233	2042	3.41268	-0.344279	1.76489	1.77144	1.9165	2.67158	3.41558	2.26973	3.60543	2.7242	3.37764	1.73212	-0.516283	3.05807	2.44707	3.00987	3.33756	-0.46701	-0.870011	-0.398786	-0.48722	-0.147502
H2001B02	P450 (cytochrome) oxidoreductase	POR	NM_000941	5447	0.0702477	0.579695	0.203856	-0.069837	0.0472971	-0.381514	-0.620655	-0.704689	-0.208999	-0.70357	-0.257526	-0.111541	0.406541	-0.222774	-0.0745967	-0.463511	-0.460474	0.693992	0.609656	0.35252	0.29272	0.60756
H2001B03	neurofibromatosis 2:neurofibromin 2 (bilateral acoustic neuroma)	NF2	NM_000268	4771	0.86083	0.322788	0.47655	0.925183	0.407217	1.35325	1.26262	1.01391	1.05796	1.11234	1.03628	0.433669	0.269192	1.19352	0.433121	0.811813	0.80926	0.253765	0.543706	0.589691	0.819057	0.939368
H2001B04	splicing factor. arginine/serine-rich 12	SFRS12	NM_139168	140890	-0.0638652	0.0585084	-0.374731	0.0928862	-0.173883	0.606521	0.585067	0.165513	-0.03863	-0.0887236	0.204675	-0.167575	0.0524137	0.227163	-0.0477017	0.227896	0.330174	-0.262404	-0.0414617	-0.212289	0.118857	0.161777
H2001B05	ribosomal protein. large. P0	RPLP0	NM_001002	6175	-0.143764	-0.103491	-0.571467	0.0952717	-0.362027	-0.0616709	-0.159924	0.036345	-0.0451884	-0.326657	-0.231916	-0.450455	-0.165334	-0.463805	-0.417582	-0.0647948	-0.410103	-0.0737523	-0.309033	-0.142755	-0.408339	-0.0532711
H2001B06	E26 avian leukemia oncogene 1. 5' domain:v-ets erythroblastosis virus E26 oncogene homolog 1 (avian)	ETS1	NM_005238	2113	1.51632	0.882808	1.88138	1.34507	1.73782	1.72167	2.05137	1.60396	1.05753	1.52778	1.32414	1.20415	1.58007	0.974354	1.14668	1.77761	0.932807	1.00117	1.27896	1.39767	1.45805	1.9315
H2001B07	CDC-like kinase 1	CLK1	NM_004071	1195	-0.206847	0.824082	0.286589	-0.206284	0.285674	0.168961	0.455387	-0.0117643	0.142085	0.146692	0.664089	0.385973	0.698096	0.257755	0.103497	0.366935	0.278873	0.541299	0.693631	0.356155	0.255195	0.159614
H2001B08	FOS-like antigen 2:fos-like antigen 2	FOSL2	NM_005253	2355	0.0156386	-0.724047	0.0593984	0.0342086	0.0177225	0.139086	0.490664	0.396745	0.108051	0.789018	0.270826	-0.175586	-1.02237	0.200636	0.0484163	0.220937	-0.0618244	-0.407336	-0.721695	-0.528872	-0.136628	-0.80465
H2001B09	thymoma viral proto-oncogene 2:v-akt murine thymoma viral oncogene homolog 2	AKT2	NM_001626	208	0.666574	0.64007	0.789173	0.104062	0.825729	0.0383029	0.271299	-0.114896	0.257963	-0.264059	0.478313	0.0806377	0.367456	0.865776	0.357386	0.290878	0.644452	0.585064	0.736233	0.164217	0.980204	0.522885
H2001B10	ribosomal protein L13a	RPL13A	NM_012423	23521	-0.00840841	-0.619336	-0.535145	-0.446581	-0.528942	-0.548416	-0.635169	-0.609372	-0.0186714	-1.01278	-0.266838	-0.423178	-0.997364	-0.239416	-0.298289	-0.667531	-0.343183	-0.446572	-0.66339	-0.349956	-0.308613	0.1387
H2001B11	high mobility group box 1:high-mobility group box 1	HMGB1	NM_002128	3146	-0.480721	-0.253213	-0.49677	0.287574	-0.319588	0.0192258	0.125344	0.653286	-0.363249	-0.18844	-0.265773	0.208613	-0.256831	-0.101034	-0.068961	0.551706	-0.181153	-0.0893191	-0.109007	-0.189331	0.062137	0.240582
H2001B12	glutathione S-transferase A2:glutathione S-transferase. alpha 2 (Yc2)	GSTA2	NM_000846	2939	0.896129	0.940193	0.652707	0.942899	0.701156	0.204071	0.914673	1.08722	0.456781	0.899922	0.943972	0.938804	0.571419	0.616665	0.437157	0.785802	0.953595	0.922837	1.11602	0.757082	0.928465	1.25448
H2001C02	amplified in osteosarcoma	OS-9	NM_006812	10956	1.3206	-0.705579	0.310249	0.850942	0.168374	1.08327	1.46377	0.976415	1.04742	0.989554	1.90259	1.00243	0.112624	1.59351	1.23326	0.819261	1.07899	-0.03424	0.375838	0.342113	0.0342431	-0.0992603
H2001C03	ets variant gene 3	ETV3	NM_005240	2117	-0.247817	-0.0567367	-0.129946	0.255428	-0.191978	0.109008	0.159325	0.222906	-0.212073	-0.443671	0.138575	-0.244595	-0.147126	0.396142	-0.00216523	0.158362	-0.378718	-0.189687	-0.21231	-0.0690291	-0.315919	0.125671
H2001C04	apolipoprotein L. 3	APOL3	NM_014349	80833	-0.359143	-0.0334317	-0.118597	-0.0500364	-0.230544	0.0690016	-0.269457	0.0652342	-0.0583633	-0.516913	0.00687843	-0.139844	-0.0794349	0.156262	-0.232371	0.0134719	-0.268284	-0.317204	-0.23925	-0.544303	-0.22815	0.111524
H2001C05	RAB5A. member RAS oncogene family	RAB5A	NM_004162	5868	-0.222034	-0.295181	-0.2885	-0.41184	-0.0574671	-0.163348	0.267571	0.0711305	-0.205641	-0.34172	0.0901666	0.138684	-0.195201	0.17059	0.20404	-0.15929	-0.00875387	-0.160189	-0.111621	-0.178766	-0.0347591	0.0028741
H2001C06	cyclin-dependent kinase inhibitor 1B (P27):cyclin-dependent kinase inhibitor 1B (p27. Kip1)	CDKN1B	NM_004064	1027	1.11321	0.841292	0.502841	0.896384	1.39689	0.961449	0.496639	0.793412	0.723931	0.607142	0.848373	1.11134	0.667677	0.921318	0.980241	0.836051	1.07604	0.610664	1.01723	0.425486	0.317248	0.310926
H2001C07	v-myc myelocytomatosis viral related oncogene. neuroblastoma derived (avian)	MYCN	NM_005378	4613	-1.07711	-1.19409	-0.48552	-0.253277	-0.996435	0.0260251	0.430682	-0.206721	-0.428471	-0.611572	0.175569	-1.34604	-0.57375	-0.156031	-0.584554	0.318594	-0.783356	-1.17011	-1.08148	0.397897	-0.838184	-0.560464
H2001C08	MAX protein:Max protein	MAX	NM_145113	4149	3.61322	2.0922	2.36762	2.37098	2.91033	2.61439	3.08579	2.65093	2.20443	2.79422	3.54976	2.71904	2.26553	3.28809	2.96188	2.33614	2.5876	2.81216	3.26404	1.18413	2.74725	2.236
H2001C09	adenosine deaminase	ADA	NM_000022	100	-3.03981	-3.35913	-2.5715	-2.74426	-1.6091	-3.33622	-2.59258	-3.12865	-2.87046	-3.08367	-2.43644	-3.05194	-2.70978	-3.74219	-3.09423	-3.60721	-2.94289	-2.09796	-2.12522	-3.09818	-2.08589	-2.78331
H2001C10	transmembrane 4 superfamily member 1	TM4SF1	NM_014220	4071	-6.964	-0.588677	-3.72139	-4.51885	-4.99772	-5.90953	-6.03773	-5.15995	-5.43846	-4.12712	-3.96497	-6.13194	-0.373289	-6.519	-6.22334	-5.93371	-5.00219	-0.883376	-0.486573	0.693898	-0.151791	-0.0899157
H2001C11	heat shock 60kDa protein 1 (chaperonin):heat shock protein 1 (chaperonin)	HSPD1	NM_002156	3329	-1.5417	-0.90028	-1.33089	-0.637843	-1.2449	-0.962464	-1.39771	-1.32791	-1.09886	-1.46281	-1.01768	-1.3135	-0.916342	-0.924113	-1.10024	-0.982326	-1.20802	-0.736336	-1.31028	-1.0907	-0.886013	-0.780241
H2001C12	neuroepithelial cell transforming gene 1	NET1	NM_005863	10276	-0.0223269	0.178121	0.0408848	0.116746	0.0437242	0.00225767	-0.382967	0.0945039	-0.205762	-0.595694	-0.683904	0.00727333	0.00319168	-1.12995	0.118407	0.0212606	-0.482661	0.137353	0.0810886	0.129882	-0.0230204	0.140632
H2001D01	Rous sarcoma oncogene:v-src sarcoma (Schmidt-Ruppin A-2) viral oncogene homolog (avian)	SRC	NM_005417	6714	0.729103	-1.27541	0.780574	0.347709	0.60867	0.713942	1.35861	0.770652	0.733427	0.94239	1.02516	0.981056	0.235063	0.938964	0.41821	0.870094	0.969897	0.0360034	-0.293681	-0.451624	-0.106444	-0.10615
H2001D02	ribosomal protein L3	RPL3	NM_000967	6122	0.174185	-0.0305875	-0.160339	0.106923	0.133227	0.00570324	0.0360552	0.0702848	0.172075	-0.164939	-0.024369	-0.193981	0.101193	-0.0118557	-0.00195481	-0.303271	-0.181015	0.138091	-0.22826	0.206737	0.0302776	0.0196851
H2001D03	cyclin-dependent kinase inhibitor 2B (p15. inhibits CDK4)	CDKN2B	NM_078487	1030	-1.87605	-0.603841	-0.937946	-1.15565	-1.58249	-2.00825	-1.71139	-2.48562	-1.37144	-2.53525	-1.68955	-1.34788	-0.148533	-1.41369	-1.54349	-2.10849	-1.73338	-0.539376	-0.512936	-0.471356	-1.14995	-0.926098
H2001D04	FYN oncogene related to SRC. FGR. YES:Fyn proto-oncogene	FYN	NM_002037	2534	0.353805	-0.319378	-0.374027	-0.153049	-0.243235	-0.190778	0.00506849	-0.234865	-0.0982934	-0.272155	0.555544	-0.0139487	-0.431287	-0.0794746	-0.35868	0.103828	0.115077	-0.331467	0.0592634	-0.147519	-0.38525	-0.730786
H2001D05	metallothionein 2A	MT2A	NM_005953	4502	-1.16553	-0.387108	0.859401	1.09692	0.141715	0.712291	0.00716376	1.09103	0.082202	1.25364	0.776815	-0.0412291	0.0509431	1.26563	1.19033	2.18612	1.20648	0.948299	0.277431	-0.10691	2.93021	1.41856
H2001D06	cytochrome c. somatic	CYCS	NM_018947	54205	0.565253	3.34363	3.81047	3.81844	3.31526	3.83828	4.82505	3.79042	2.81262	2.94906	2.17758	2.92657	2.91825	2.15387	3.42401	3.84849	1.97623	2.64637	1.73185	4.53445	2.35985	3.8126
H2001D07	adenosine kinase	ADK	NM_001123	132	0.654476	1.13117	1.08772	0.744253	0.797593	0.60288	0.722406	0.537987	0.497712	1.0992	0.107471	0.808131	0.707458	0.43113	0.908314	0.754968	0.947255	0.959166	1.06209	0.763446	0.80668	0.575325
H2001D08	KIAA0097 gene product	ch-TOG	NM_014756	9793	-1.46039	-1.74954	-1.52131	-0.552805	-1.8609	-1.05293	-0.998612	-0.289849	-1.22376	-1.22113	-0.669916	-0.894245	-1.38831	-0.725433	-1.21887	-0.449615	-1.00518	-1.59228	-0.822535	-1.3564	-0.970723	-1.00285
H2001D09	transforming growth factor. beta receptor II:transforming growth factor. beta receptor II (70/80kDa)	TGFBR2	NM_003242	7048	0.499294	-0.403634	-0.0474986	0.331873	0.276536	0.517184	0.351233	0.381909	1.14671	0.353441	0.962282	0.113869	0.803842	-0.268314	0.910291	0.654472	0.233277	-0.37547	-0.121777	0.476109	0.591759	-0.357383
H2001D10	growth factor receptor bound protein 10:growth factor receptor-bound protein 10	GRB10	NM_005311	2887	1.26662	2.8871	0.489853	0.734721	0.842791	1.14105	0.805234	0.696045	1.18049	0.601662	1.53147	0.480091	0.849878	0.605603	0.809229	0.559619	0.927928	1.42155	-1.08376	0.891281	3.05198	3.31106
H2001D11	fibroblast growth factor 4:fibroblast growth factor 4 (heparin secretory transforming protein 1. Kaposi sarcoma oncogene)	FGF4	NM_002007	2249	1.75089	2.12931	2.16319	1.27314	1.96535	1.97776	1.28078	1.99151	1.37886	1.24563	2.25359	1.10106	2.20468	2.88604	1.70606	2.19782	2.22608	1.73405	1.72536	1.18775	3.13621	2.41588
H2001D12	mucin 1. transmembrane	MUC1	NM_002456	4582	0.00750228	0.232814	0.344492	-0.0887507	0.189537	-0.233349	-0.353751	-0.168237	-0.207352	-0.645669	0.103745	0.581026	0.493884	0.0487598	-0.00941203	-0.173454	0.301782	0.596965	0.678216	0.287701	0.598382	0.23525
H2001E01	mitogen activated protein kinase kinase 2:mitogen-activated protein kinase kinase 2	MAP2K2	NM_030662	5605	0.315086	-0.210758	-0.370982	0.113339	-0.55175	-0.269953	-0.0695682	-0.0616375	-0.106704	-0.274087	0.426449	0.73264	-0.237938	0.256552	0.0898674	0.0414261	0.230429	-0.553484	-0.151725	-0.631172	-1.26548	-0.71588
H2001E02	growth arrest and DNA-damage-inducible 45 alpha:growth arrest and DNA-damage-inducible. alpha	GADD45A	NM_001924	1647	2.30534	-0.0274888	0.940183	1.53141	0.797883	1.94759	1.34185	1.96442	1.61675	1.09506	2.21813	1.30405	-0.1003	3.09095	1.83572	2.41637	2.426	0.170951	-0.0348597	-0.465345	0.184125	0.383048
H2001E03	lectin. galactose binding. soluble 8:lectin. galactoside-binding. soluble. 8 (galectin 8)	LGALS8	NM_006499	3964	1.01851	-0.0211622	0.299423	0.295007	0.413437	0.530466	0.675138	0.102915	0.674823	-0.456425	1.29172	0.313358	0.473251	0.690488	0.611491	0.435153	0.500983	0.0994263	0.4749	0.182748	0.0576944	-0.11247
H2001E04	interleukin 1 alpha:interleukin 1. alpha	IL1A	NM_000575	3552	0.742825	0.887073	0.876649	0.480451	1.35488	0.892027	0.374216	0.399364	1.51599	0.479831	1.08529	0.409558	0.754961	1.61638	1.19217	1.02499	0.923625	0.45934	0.69674	0.66541	0.666253	0.607735
H2001E05	cyclin B1	CCNB1	NM_031966	891	-2.7888	-1.81311	-1.25779	-0.544785	-1.42691	-1.35992	-1.14146	-0.26707	-1.44598	-0.914828	-1.36573	-1.44297	-1.56686	-1.3477	-1.41557	-0.677641	-1.50374	-1.58205	-0.957224	-1.42701	-0.569007	-0.602307
H2001E06	ubiquitin C	UBC	XM_055013	7316	0.630692	0.948607	1.12906	0.578158	0.816561	0.630423	0.702848	0.528248	0.431894	1.13194	0.156376	0.834267	0.681477	0.389744	0.774687	0.796926	0.97247	0.926823	0.916052	0.563324	0.63584	0.604983
H2001E07	insulin-like growth factor binding protein 3	IGFBP3	NM_000598	3486	0.641322	3.08476	3.9234	3.67251	3.46893	4.20637	4.51986	3.65826	2.95766	3.70285	2.30046	3.0476	3.60126	2.27655	3.62894	4.00836	2.17985	2.53701	1.06192	4.92477	2.00923	3.73731
H2001E08	Kirsten rat sarcoma oncogene 2. expressed:v-Ki-ras2 Kirsten rat sarcoma 2 viral oncogene homolog	KRAS2	NM_033360	3845	-1.14112	-0.25423	0.374276	0.719259	-0.191393	0.690075	-0.0379957	1.03284	-0.189269	1.39852	0.567548	-0.428237	-0.226876	0.756206	0.747128	1.54839	0.762741	0.372273	-0.152884	-0.0923721	1.73454	0.690948
H2001E09	cyclin E1	CCNE1	NM_001238	898	0.0862983	-0.0784123	0.00472768	0.0457321	0.0093948	-0.12682	-0.0802388	-0.255496	0.0735722	-0.0459779	0.414178	-0.0515147	0.000949622	-0.11982	-0.180784	-0.0125616	-0.183997	-0.357437	0.228057	-0.287064	-0.0605646	0.131912
H2001E10	interleukin 3 receptor. alpha (low affinity):interleukin 3 receptor. alpha chain	IL3RA	M74782	3563	-0.0745022	-0.408999	0.0307894	-0.0136443	0.137597	-0.0184339	0.292131	0.102827	0.129627	0.520872	0.287033	-0.0812177	-0.317256	-0.00264774	0.0364521	-0.254194	0.138834	-0.406127	-0.423008	0.731348	-0.516993	0.291124
H2001E11	tumor necrosis factor receptor superfamily. member 6	TNFRSF6	NM_000043	355	0.289405	0.200886	-0.121782	0.18852	-0.0471579	0.0134784	0.0524133	0.0163015	0.091541	-0.0077861	0.0168	-0.172076	0.202133	0.0544094	0.00306808	-0.273731	-0.113138	0.104881	-0.207052	0.367578	-0.0010992	0.0575957
H2001E12	calpain 3:calpain 3. (p94)	CAPN3	NM_000070	825	1.50965	0.424461	1.11077	0.514798	1.04257	1.06118	1.39392	1.52289	0.982397	1.42076	2.08621	1.90628	0.417353	1.9856	0.886716	1.77916	0.750904	0.569894	0.850838	0.166484	0.457765	0.733425
H2001F01	cyclin-dependent kinase 4	CDK4	NM_000075	1019	-0.00625402	-1.27353	-0.484323	-3.69388e-05	-0.581393	-0.0770334	-0.339504	0.0918312	-0.206691	-0.252808	-0.551024	0.0300599	-1.12424	-0.912765	-0.0426311	0.116392	-0.145687	-0.513447	-1.0265	-1.22502	-0.834252	-0.226658
H2001F02	cyclin-dependent kinase inhibitor 2A:cyclin-dependent kinase inhibitor 2A (melanoma. p16. inhibits CDK4)	CDKN2A	NM_000077	1029	-1.84966	-1.75178	-1.61828	-1.28801	-1.75871	-1.3068	-1.58756	-1.3893	-1.58899	-1.75073	-1.3668	-1.64981	-1.47097	-1.19774	-1.4446	-1.31345	-1.53591	-1.45012	-1.79553	-1.47544	-1.30343	-1.25609
H2001F03	glucokinase:glucokinase (hexokinase 4. maturity onset diabetes of the young 2)	GCK	NM_000162	2645	-7.03082	-6.05675	-5.44874	-4.98266	-5.85615	-6.35716	-6.09749	-5.26594	-6.06346	-3.46913	-3.9669	-6.14527	-4.71652	-6.80352	-6.43186	-5.40987	-5.26682	-5.16558	-5.85734	-4.58943	-5.16176	-5.43137
H2001F04	GLI-Kruppel family member GLI3:GLI-Kruppel family member GLI3 (Greig cephalopolysyndactyly syndrome)	GLI3	NM_000168	2737	-0.912147	-3.18772	-2.64567	-2.26189	-1.13518	-2.46224	-2.66742	-1.35455	-1.50987	-1.88433	-0.906775	-1.88277	-2.73059	-1.23963	-2.17927	-1.46333	-1.00607	-2.88695	-2.59024	-1.62915	-2.59857	-2.95615
H2001F05	gelsolin:gelsolin (amyloidosis. Finnish type)	GSN	NM_000177	2934	3.57636	3.25822	2.88744	2.60219	3.54395	2.73139	3.35265	2.7143	2.57494	2.61433	3.59594	3.03897	2.92116	3.54076	3.2009	2.47383	2.80839	3.25698	3.9571	2.19516	3.14036	3.14432
H2001F06	mutS homolog 6 (E. coli)	MSH6	NM_000179	2956	-1.24563	-1.44571	-1.01218	-0.663009	-1.20478	-0.4993	-0.122655	-0.639309	-0.883328	-1.07448	0.107003	-1.68025	-1.29728	-0.386497	-1.17442	-0.686174	-0.932979	-1.37136	-1.20947	-1.23518	-0.790707	-0.925341
H2001F07	kit oncogene:v-kit Hardy-Zuckerman 4 feline sarcoma viral oncogene homolog	KIT	NM_000222	3815	1.1935	0.695188	-0.146996	0.457926	1.3092	0.683622	0.287278	0.626438	0.452886	0.15861	1.193	1.22232	1.23711	1.49731	0.525053	0.634391	1.36079	0.283008	0.641773	0.411032	-0.0567424	-0.0682886
H2001F08	multiple endocrine neoplasia 1:multiple endocrine neoplasia I	MEN1	NM_000244	4221	-0.178569	-0.0483628	-0.271995	0.109281	0.211939	0.0835961	0.337281	0.176429	0.0835128	0.0736539	0.141898	0.0191744	-0.0362314	0.161953	0.174893	0.0787207	0.0989236	-0.0220333	-0.27083	-0.32644	0.356014	0.186927
H2001F09	met proto-oncogene:met proto-oncogene (hepatocyte growth factor receptor)	MET	NM_000245	4233	-0.308878	-0.268204	-0.210187	0.0394608	-0.290186	-0.0240614	0.0837463	0.227742	-0.383022	-0.526878	-0.0847614	-0.112573	-0.390603	0.0762723	-0.0524957	0.120267	-0.413637	-0.382007	-0.397846	-0.0285679	-0.450018	0.298202
H2001F10	mutL homolog 1 (E. coli):mutL homolog 1. colon cancer. nonpolyposis type 2 (E. coli)	MLH1	NM_000249	4292	-0.143825	0.358673	-0.175248	0.0867063	-0.119019	0.159178	0.226573	0.172455	-0.275037	-0.380975	0.0873755	-0.19767	0.660939	0.251222	-0.000955737	0.280709	-0.304004	-0.183891	0.471497	-0.59621	0.00565745	-0.118176
H2001F11	mutS homolog 2 (E. coli):mutS homolog 2. colon cancer. nonpolyposis type 1 (E. coli)	MSH2	NM_000251	4436	0.938582	0.836551	0.647139	0.816032	0.992595	0.971917	1.48702	0.855797	1.05676	0.857789	1.74738	0.930393	0.769846	1.385	1.17152	0.626968	0.975371	0.854044	0.917898	0.677939	0.936771	0.702039
H2001G01	phosphatase and tensin homolog:phosphatase and tensin homolog (mutated in multiple advanced cancers 1)	PTEN	NM_000314	5728	1.05484	0.614069	0.699289	0.773429	0.968516	0.423047	0.839923	1.47965	0.856144	1.29022	0.947924	1.24443	0.177246	0.671887	0.492395	0.929454	0.931685	0.164477	0.432896	0.629764	0.0901003	0.329008
H2001G02	retinoblastoma 1:retinoblastoma 1 (including osteosarcoma)	RB1	NM_000321	5925	-0.0725668	0.139314	0.0183708	0.568453	-0.0368585	0.334888	0.344644	0.815028	-0.0525227	0.250798	0.130595	0.601675	0.0111872	0.990799	0.439069	1.21904	0.129076	0.460131	0.131464	-0.00144301	0.282439	0.823601
H2001G03	survival of motor neuron 1. telomeric	SMN1	NM_000344	6606	0.0221643	-0.200611	-0.0910357	-0.437686	-0.162894	-0.506107	-0.630252	-0.651823	-0.0496533	-1.01977	-0.168558	-0.459731	0.0138894	-0.191651	-0.240415	-0.684271	-0.432452	-0.286758	-0.389218	-0.0230891	-0.248924	-0.345118
H2001G04	cyclin-dependent kinase inhibitor 1A (P21):cyclin-dependent kinase inhibitor 1A (p21. Cip1)	CDKN1A	NM_000389	1026	1.16095	0.707751	0.798975	-0.0149109	0.736934	0.359518	0.725415	0.477964	0.700317	0.0281519	1.08097	0.441451	0.444918	1.71615	0.747235	0.836524	1.13486	0.165664	0.324761	0.344509	0.30845	0.212156
H2001G05	interleukin 2 receptor. alpha:interleukin 2 receptor. alpha chain	IL2RA	NM_000417	3559	0.103797	-0.0658915	0.23434	-0.281515	-0.117057	-0.0513996	0.249347	0.171829	0.031173	0.379484	0.0633731	-0.504287	-0.129672	-0.186833	-0.323034	-0.453622	0.025423	0.0958654	-0.0642121	-0.149574	0.0670205	-0.151446
H2001G06	interleukin 4 receptor	IL4R	NM_000418	3566	-0.873215	-0.0432288	-0.250195	-0.272341	0.146725	-0.193573	0.193241	-0.313531	-0.0544806	-0.324163	-0.0912566	-0.051106	0.186663	-0.047221	0.0665993	-0.0149197	-0.0882333	0.218112	-0.0719234	-0.0243741	0.15752	0.0111342
H2001G07	presenilin 2:presenilin 2 (Alzheimer disease 4)	PSEN2	NM_000447	5664	1.66805	1.18762	0.795316	0.795734	1.33748	0.791855	-0.428757	-0.0169215	0.876944	-0.32218	1.68154	1.49851	0.60776	1.37003	0.979008	0.587529	1.26842	0.562656	0.789375	0.394989	0.779791	0.249142
H2001G08	thrombopoietin:thrombopoietin (myeloproliferative leukemia virus oncogene ligand. megakaryocyte growth and development factor)	THPO	NM_000460	7066	-0.182843	-0.11051	-0.548192	0.00268436	-0.40412	-0.00306561	-0.238456	0.0242147	-0.0669601	-0.182043	0.0402007	-0.40847	-0.189615	-0.459005	-0.393422	-0.267028	-0.393094	-0.107092	-0.344364	-0.0832578	-0.440887	-0.147149
H2001G09	PMS2 postmeiotic segregation increased 2 (S. cerevisiae):postmeiotic segregation increased 2 (S. cerevisiae)	PMS2	NM_000535	5395	-0.0946422	-0.39292	-0.403105	0.0753454	-0.141825	0.728546	0.453167	0.208078	0.0421224	-0.110256	0.156777	0.0423471	-0.0559171	0.429314	0.0736609	0.229584	0.183678	-0.193582	-0.203696	0.0247724	-0.195863	0.129631
H2001G10	tumor protein p53 (Li-Fraumeni syndrome)	TP53	NM_000546	7157	0.796778	1.20761	0.869817	0.996738	0.534741	1.58005	1.35561	1.43522	1.21836	1.15011	1.0191	0.818592	-0.11079	1.13404	0.605899	0.988884	1.17028	0.821196	0.401998	1.09551	1.30849	1.29539
H2001G11	von Hippel-Lindau syndrome	VHL	NM_000551	7428	0.022943	-1.17981	-0.768399	0.0864555	-0.373448	0.212623	0.108216	-0.122054	-0.536492	-0.381872	-0.16461	0.181117	-0.857382	-0.297013	-0.0142064	-0.133583	-0.241992	-0.414295	-0.135562	-1.19527	-0.132211	-1.11767
H2001G12	glutathione S-transferase M1:glutathione S-transferase. mu 1	GSTM1	NM_000561	2944	2.75416	0.794376	1.22791	0.807073	0.985604	1.88736	2.67065	1.70755	2.28777	1.66614	3.4852	2.21868	0.697357	3.60751	2.00659	2.89038	1.7783	0.803165	0.775292	0.485186	1.17658	0.669992
H2001H01	interleukin 6 receptor	IL6R	NM_000565	3570	-1.40574	-1.42295	-1.37437	-1.1508	-0.658588	-0.994886	-1.34417	-0.643231	-1.40545	-1.26961	-0.117293	-0.752452	-0.737296	-0.219118	-0.703433	-0.372206	-0.515314	-1.05163	-1.00419	-0.900164	-0.764901	-0.79721
H2001H02	interleukin 10	IL10	NM_000572	3586	0.698776	0.787348	0.571527	1.11504	0.400127	0.961283	1.26774	1.16807	0.441074	1.58593	0.872623	0.902388	0.563262	1.60744	0.500107	1.11536	1.07868	0.968893	0.564914	0.270864	1.05472	0.940542
H2001H03	interleukin 1 beta:interleukin 1. beta	IL1B	NM_000576	3553	-1.95456	-0.885297	-0.632007	-0.867426	-0.828468	-0.854471	-1.3241	-1.0733	-0.969476	0.616049	-0.963882	-1.212	-0.811409	-1.10284	-1.14724	-0.0895265	-0.537547	-0.686847	-1.15552	-1.00668	1.3691	-0.884003
H2001H04	glutathione peroxidase 1	GPX1	NM_000581	2876	0.471906	0.223421	-0.0825621	-0.0989613	0.0492013	-0.262674	-0.334235	-0.242312	0.201649	-0.424448	0.17829	-0.133159	-0.199717	0.634878	0.136955	-0.163863	0.305292	0.219985	0.148034	-0.510291	0.497769	0.0853141
H2001H05	interleukin 8	IL8	NM_000584	3576	-2.52954	-1.38612	-1.97019	-0.961148	-2.69766	-2.12325	-2.29142	-1.07854	0.293928	1.61883	1.0426	-1.92036	-1.34207	-0.471664	-2.17001	2.20884	1.37745	-0.858852	-0.879177	-0.757523	-1.74919	-0.980705
H2001H08	interleukin 3:interleukin 3 (colony-stimulating factor. multiple)	IL3	NM_000588	3562	0.135172	0.101636	-0.306824	0.189235	-0.183747	0.554863	0.317069	0.427583	0.0504506	0.265035	0.0234484	-0.30833	-0.0346137	-0.395472	-0.304927	-0.263379	-0.449093	0.0969012	-0.218401	-0.000314856	-0.220294	-0.0588984
H2001H09	interleukin 4	IL4	NM_000589	3565	-0.49665	0.127858	0.63695	0.0322997	0.474969	0.648914	0.63136	0.3376	0.260791	1.06692	0.132428	-0.0993045	0.166224	0.166947	0.282327	0.0185427	-0.251562	0.277766	0.0516688	0.295249	-0.0442126	0.167858
H2001H11	tumor necrosis factor:tumor necrosis factor (TNF superfamily. member 2)	TNF	NM_000594	7124	-0.491581	-0.954609	-0.814131	-0.650987	-0.783838	-0.570683	-0.348769	-0.664646	-0.995041	-0.864041	-0.877924	-0.914983	-1.077	-0.645855	-0.649948	-0.721391	-0.90402	-0.750983	-0.765003	-0.967951	-0.507141	-0.480543
H2001H12	lymphotoxin A:lymphotoxin alpha (TNF superfamily. member 1)	LTA	NM_000595	4049	1.68907	1.70402	1.50649	0.654582	1.51048	0.623114	1.10802	0.816144	1.44849	0.800093	1.37214	0.452893	1.24493	1.51002	0.851768	1.04465	1.38362	1.5674	1.46329	0.759138	1.99667	1.07403
H2002A03	glutathione reductase	GSR	NM_000637	2936	-0.249572	-0.219132	0.503681	-0.17516	0.0783317	0.0133603	-0.0252086	-0.160086	0.269839	0.376535	-0.747497	-0.35808	-0.172769	-0.291046	-0.00465017	-0.285246	-0.24743	-0.163431	-0.262638	-0.119983	-0.300601	-0.321423
H2002A11	glutathione S-transferase pi	GSTP1	NM_000852	2950	6.38564	5.71536	5.37528	4.63676	5.00355	5.72601	5.63358	5.59256	5.22526	5.44022	6.19614	4.89062	5.2658	6.39225	5.16317	5.63868	5.74947	5.22744	5.24252	3.11257	4.46847	5.01784
H2002A12	interleukin 1 receptor. type I	IL1R1	NM_000877	3554	3.9054	2.50677	1.85708	0.98741	2.6701	1.99673	2.42497	1.46993	1.21064	1.24175	3.45514	2.1641	1.95831	2.7088	2.22359	2.92464	2.72537	2.13963	2.38142	0.839343	2.28625	1.21584
H2002B02	IMP (inosine monophosphate) dehydrogenase 1	IMPDH1	NM_000883	3614	0.180966	-0.106878	-0.643738	0.0182298	-0.639806	0.141149	0.327683	0.304012	0.475338	0.66809	0.104845	-0.476198	-0.0417595	0.0753761	-0.549201	0.245469	0.238725	0.111211	0.17813	-0.25239	-0.464899	0.320703
H2002B04	ribosomal protein L23a	RPL23A	NM_000984	6147	-0.52438	-0.387846	-0.706734	-0.390197	-0.392467	-0.506017	-0.588569	-0.4395	-0.241661	-0.766768	-1.14787	-0.608975	-0.420203	-1.30246	-0.668945	-0.697254	-0.603267	-0.506713	-0.556444	-0.316663	-0.696541	-0.211295
H2002B05	ribosomal protein S3	RPS3	NM_001005	6188	-1.08905	-0.930672	-1.15177	-0.925032	-0.985759	-0.932389	-1.04016	-0.782171	-0.868767	-1.10019	-1.33285	-1.12226	-0.984604	-1.64534	-1.16638	-1.13259	-1.30134	-0.996763	-1.32578	-0.964618	-1.18825	-0.624407
H2002B06	tumor necrosis factor receptor superfamily. member 1A	TNFRSF1A	NM_001065	7132	1.10606	0.564696	0.655226	0.312976	0.713205	0.700123	1.10177	0.66477	0.584976	0.212216	1.22181	0.611755	0.486803	1.31576	0.509399	0.681041	1.07289	0.523158	0.582844	0.285023	0.399893	0.586295
H2002B08	topoisomerase (DNA) II alpha 170kDa	TOP2A	NM_001067	7153	-3.40152	-2.986	-2.56415	-0.479913	-2.89605	-1.85916	-1.53287	-0.327651	-1.4488	-1.69791	-1.42274	-1.52265	-2.08183	-1.72528	-2.13028	0.261789	-1.65143	-2.64187	-1.55711	-1.40126	-1.13425	-1.28429
H2002B09	topoisomerase (DNA) II beta 180kDa	TOP2B	NM_001068	7155	-0.138996	-0.547447	-0.202396	0.0157813	-0.0969298	0.305422	0.617236	0.559423	-0.153643	-0.0303228	0.468537	0.0283745	-0.411817	0.375461	-0.225512	-0.0743321	-0.0236212	-0.1717	0.0828992	-0.430375	-0.094393	0.0258522
H2002B10	thymidylate synthetase	TYMS	NM_001071	7298	-2.47304	-1.656	-1.44244	-0.411181	-1.75781	-1.4405	-1.24516	-0.511873	-0.929551	-2.35262	-0.975238	-1.6156	-1.64416	-1.17234	-1.74232	0.198864	-1.4361	-1.70004	-1.25805	-1.46783	-1.17153	-1.09726
H2002B11	actin. beta	ACTB	NM_001101	60	0.39579	0.322549	0.12653	0.817942	-0.114974	0.385301	0.781524	0.464374	0.319112	0.747002	0.23611	0.659067	0.314598	0.628337	0.253275	0.76314	0.813121	0.639163	0.626078	0.0730195	0.278781	-0.0569607
H2002B12	a disintegrin and metalloproteinase domain 10	ADAM10	NM_001110	102	1.18059	1.11607	0.871256	0.531182	0.706444	0.581502	0.709378	0.502924	0.608877	0.426588	1.27112	0.674739	0.344076	0.276996	0.598608	0.622391	0.433218	1.3922	0.797003	0.282983	0.703072	0.509239
H2002C01	baculoviral IAP repeat-containing 2	BIRC2	NM_001166	329	0.524139	0.673462	0.582925	0.562471	0.930754	0.96259	1.06297	1.0346	1.18856	0.15803	1.42683	0.622251	0.683164	1.63015	0.573598	1.57101	1.47413	0.510173	0.421091	0.691334	1.27578	0.693959
H2002C02	baculoviral IAP repeat-containing 4	BIRC4	NM_001167	331	0.529385	0.458728	0.421526	0.281613	0.597276	0.466869	0.566748	0.425694	0.194976	0.518055	0.521571	0.2846	0.348155	0.217468	0.443587	0.461491	0.410818	0.376457	0.430446	0.276193	0.260861	0.796445
H2002C03	baculoviral IAP repeat-containing 5 (survivin)	BIRC5	NM_001168	332	-2.72554	-2.23743	-1.43358	0.0237554	-2.07772	-1.46109	-1.32594	0.00691384	-1.53545	-0.941944	-1.75453	-0.935317	-1.40863	-1.38151	-1.71406	0.224559	-1.48413	-2.12267	-1.12842	-1.49108	-0.764396	-0.513853
H2002C04	BCL2-antagonist/killer 1	BAK1	NM_001188	578	-0.869049	-0.63665	-0.572907	-0.607082	-0.638969	-0.456691	-0.693385	-0.49548	-0.67052	-0.497123	-0.878962	-0.474234	-0.579305	-0.768524	-0.560887	-0.507243	-0.533247	-0.954713	-0.400412	-0.412473	-0.571727	-0.471815
H2002C05	BCL2-like 1	BCL2L1	NM_001191	598	0.586364	0.50554	0.872738	0.468958	1.16643	0.533312	0.201094	0.437215	0.841562	-0.136412	1.26984	1.00522	0.740669	1.63537	0.983386	0.973338	0.927303	0.614708	0.693552	0.0489108	1.23045	0.344992
H2002C06	BH3 interacting domain death agonist	BID	NM_001196	637	-1.28677	-0.830048	-0.674195	-0.274862	-0.91874	-0.131206	-0.497524	-0.10929	-0.770582	-0.193012	-0.9024	-0.626073	-0.79886	-1.18244	-0.95914	-0.414003	-0.625819	-0.936234	-0.834683	-0.874013	-0.343867	-0.465101
H2002C10	caspase 9. apoptosis-related cysteine protease	CASP9	NM_001229	842	-1.5511	-0.908402	-0.551581	-0.739166	-0.515772	-1.5066	-1.50371	-1.11565	-0.973951	-0.921338	-1.51841	-0.973713	-0.609948	-0.913243	-0.498839	-1.41485	-0.831107	-0.639792	-0.363254	-0.27081	-0.81747	-0.48603
H2002C11	cyclin A2	CCNA2	NM_001237	890	-2.009	-1.90439	-1.21203	-0.0957232	-1.99175	-1.16302	-1.10532	0.0536611	0.533609	0.557494	-0.879626	-0.708816	-1.64209	-0.867821	-1.71894	1.49706	-0.848372	-1.01098	-0.626377	-1.53275	0.0621661	-0.439147
H2002C12	cyclin H	CCNH	NM_001239	902	-1.03868	-0.716808	-0.785643	-0.42942	-0.77696	-0.51642	-0.64928	-0.684767	-0.73647	-0.896442	-1.25909	-0.72121	-1.0592	-0.506759	-0.389531	-0.615718	-0.807258	-0.740653	-0.871261	-0.506077	-0.417238	-0.342943
H2002D01	tumor necrosis factor receptor superfamily. member 7	TNFRSF7	NM_001242	939	0.219195	0.393132	0.24583	0.277824	0.534514	-0.0670924	0.554409	0.381275	0.598642	0.216037	-0.0559473	0.568464	0.124835	0.243901	0.267994	0.279546	0.270891	0.341027	0.20703	0.237832	-0.00350598	-0.422657
H2002D02	tumor necrosis factor receptor superfamily. member 5	TNFRSF5	NM_001250	958	5.94697	5.48762	5.0846	5.22064	6.02676	5.10333	5.0816	4.69845	5.6861	5.80221	6.8622	4.29815	4.75498	7.68122	4.47835	7.19409	6.30748	4.31002	5.04237	6.08368	7.07886	6.14911
H2002D06	cyclin-dependent kinase 6	CDK6	NM_001259	1021	0.315914	0.399507	0.632772	0.223602	0.111083	0.532201	0.684694	0.0972717	0.398662	-0.0203095	-0.264961	0.300395	0.0904688	-0.152634	0.233672	-0.196063	-0.0287657	0.260409	0.233221	0.347614	-0.262642	0.0488332
H2002D07	cyclin-dependent kinase 8	CDK8	NM_001260	1024	0.980383	0.00521298	-0.241401	-0.106364	0.594027	-0.110843	-0.668998	-0.33954	-0.440632	-0.625447	-0.419908	0.42788	-0.118944	-0.522375	0.240632	-0.176038	-0.114371	-0.513401	-0.170846	-0.171079	-0.35988	-0.162709
H2002D08	cyclin-dependent kinase 9 (CDC2-related kinase)	CDK9	NM_001261	1025	0.00951482	0.0562218	0.485686	-0.129164	0.0849057	0.0377847	0.146785	0.0923094	0.354078	0.555745	0.434747	0.0230812	-0.164021	0.369676	0.22567	-0.0985113	0.0218623	-0.1651	-0.0679677	-0.311289	-0.039459	0.00279664
H2002D10	mitogen-activated protein kinase 14	MAPK14	NM_001315	1432	0.326481	-0.213865	0.389963	0.269992	0.466388	0.851436	0.787721	0.660164	0.469541	0.676571	0.549249	0.147698	0.053497	0.787511	0.146945	0.610407	0.643254	0.14834	0.136009	-0.151354	-0.789048	0.749435
H2002D11	CSE1 chromosome segregation 1-like (yeast)	CSE1L	NM_001316	1434	-0.785935	-0.0117699	-0.656634	0.128891	-0.88877	-0.83755	-1.37313	-0.776566	0.0879395	-0.890559	-0.695762	-0.0885905	-0.119569	-0.579598	-0.437268	0.156533	-0.319762	-0.0398542	0.207656	-0.141208	-0.47904	0.344329
H2002D12	casein kinase 1. gamma 2	CSNK1G2	NM_001319	1455	0.327977	0.304734	0.32874	0.140838	0.517361	1.09001	0.539555	0.408587	0.146167	1.05241	0.622494	0.428606	0.24316	0.524169	0.663953	0.242548	0.103039	0.16984	0.490063	-0.0160617	0.370809	0.33963
H2002E01	C-terminal binding protein 1	CTBP1	NM_001328	1487	0.546271	0.707553	0.101342	-0.0152504	0.889479	0.219488	0.315434	0.55887	0.279251	0.110353	0.290936	0.817238	0.428579	0.852019	0.607528	0.595243	0.687253	0.936511	0.262784	-0.0275083	0.439813	0.426899
H2002E02	defender against cell death 1	DAD1	NM_001344	1603	0.797577	0.803495	0.537029	0.704907	0.662358	0.669589	0.800174	0.505438	0.319559	1.05768	0.0678028	0.542673	0.416254	-0.0508772	0.680191	0.524561	0.625788	0.619001	0.768844	0.153764	0.77828	0.869767
H2002E03	death-associated protein kinase 3	DAPK3	NM_001348	1613	1.03391	0.581034	0.748589	0.740144	0.575989	0.794776	1.04157	0.79465	0.499251	1.15668	0.686626	0.71037	0.391335	0.642738	0.576654	0.834133	0.857695	0.665264	0.786353	0.410952	0.849139	0.914995
H2002E04	death-associated protein 6	DAXX	NM_001350	1616	-0.139229	-0.41766	-0.605913	-0.644181	-0.420274	0.0649005	0.00403353	0.167127	0.403885	0.0183358	0.514848	-0.00785639	-0.538804	0.878826	-0.0148713	-0.0831448	0.390066	-0.0840475	-0.347387	-0.607222	-0.365215	-0.352649
H2002E05	diptheria toxin resistance protein required for diphthamide biosynthesis-like 1 (S. cerevisiae)	DPH2L1	NM_001383	1801	-0.0603988	0.277207	0.611656	0.202366	0.410204	0.381403	0.60012	0.639828	0.336641	0.595971	0.197175	0.30627	0.226925	0.242365	0.51151	-0.0594117	0.188315	0.224521	0.0861164	0.25897	0.0205921	0.149902
H2002E06	eukaryotic translation initiation factor 4A. isoform 1	EIF4A1	NM_001416	1973	-1.05103	-1.17775	-0.925059	-0.350139	-1.11688	-0.629349	-0.798793	-0.401384	-0.805909	-0.205288	-1.57306	-1.05433	-1.02684	-1.80119	-1.10753	-0.63197	-1.0737	-0.774201	-0.975541	-1.1127	-0.772189	-0.561503
H2002E07	eukaryotic translation initiation factor 4 gamma. 2	EIF4G2	NM_001418	1982	0.369367	0.0687852	-0.0335323	0.68967	0.0651474	0.47983	0.211026	0.348249	-0.103979	-0.082926	0.145301	0.322337	0.0683961	0.253133	0.0830456	0.431388	0.0858565	0.176031	0.3899	0.0361732	0.341084	0.354364
H2002E08	epithelial membrane protein 1	EMP1	NM_001423	2012	2.93436	3.15877	3.01726	3.39744	3.44386	3.86084	3.58443	3.53109	3.55672	2.34305	4.29621	3.44345	3.18502	2.97066	3.23955	3.45682	3.39697	3.37685	3.40849	3.25494	4.42891	3.6064
H2002E09	epithelial membrane protein 2	EMP2	NM_001424	2013	-1.51539	-1.15594	-1.41111	-0.679992	-1.95491	-0.867997	-0.993606	-0.707554	-1.04918	-0.498887	-1.11662	-1.68238	-1.59334	-0.712378	-1.83438	-0.0362625	-0.343751	-1.31343	-0.975819	-0.958518	0.190881	-0.802711
H2002E10	E1A binding protein p300	EP300	NM_001429	2033	-0.743277	-0.814179	-0.68606	-1.18186	-0.931713	-1.9253	-1.05201	-0.932112	-1.68343	-1.60593	-1.34703	-1.3917	-0.57946	-0.30781	-0.835083	-1.61658	-1.28957	-0.239403	-0.914409	-1.36742	-1.17533	-1.39525
H2002E11	chemokine (C-X-C motif) ligand 1 (melanoma growth stimulating activity. alpha)	CXCL1	NM_001511	2919	3.7059	2.56791	2.98869	1.69807	2.57665	0.680852	1.52571	0.892018	3.51922	3.22439	5.00065	3.7102	1.66593	5.10565	3.05013	4.84717	4.11105	2.99786	2.62961	0.580086	4.56419	2.28182
H2002E12	histone deacetylase 2	HDAC2	NM_001527	3066	-0.668111	-0.779901	-0.406682	-0.277669	-0.590654	-0.140002	-0.296877	-0.168774	-0.187611	-0.630017	-0.917705	-0.518584	-0.644249	-0.609927	-0.550028	-0.137653	-0.568424	-0.606861	-0.528837	-0.54813	-0.320779	-0.328701
H2002F01	heat shock 27kDa protein 1	HSPB1	NM_001540	3315	0.226451	0.461479	0.123355	0.0852017	0.28041	-0.147347	0.184936	0.393394	0.340223	-0.0541789	-0.358973	0.500178	0.076284	0.285497	-0.00803149	0.236252	0.371898	0.31193	0.359219	0.0781615	-0.156804	-0.118302
H2002F02	insulin-like growth factor binding protein 4	IGFBP4	NM_001552	3487	6.80842	5.39418	6.31115	5.16771	6.33316	5.61918	6.18931	5.39857	4.76756	5.80604	6.57917	5.01239	5.52774	6.67372	5.5168	6.06016	5.65607	5.61974	5.78655	5.86882	7.56725	6.4735
H2002F03	interleukin 8 receptor. beta	IL8RB	NM_001557	3579	-0.437481	0.274629	0.0590094	0.103335	0.439987	0.442631	0.11947	0.458179	0.160836	0.468768	0.0583095	-0.18945	0.102124	0.273624	0.101627	0.207529	0.241909	0.35431	0.294449	0.309355	0.458841	0.538508
H2002F05	interleukin 13 receptor. alpha 1	IL13RA1	NM_001560	3597	0.631693	0.339121	-0.314235	-1.30863	-0.0356475	-0.166847	0.421941	0.0311849	-0.400944	-0.351219	0.756252	-0.677718	-0.521918	0.440652	-0.284347	-0.0890972	0.0903996	0.527456	-0.202925	-0.46567	0.645301	-0.388414
H2002F06	eukaryotic translation initiation factor 3. subunit 6 48kDa	EIF3S6	NM_001568	3646	0.296462	0.315353	0.251544	-0.0390183	0.215835	0.198082	-0.0255888	0.105026	0.289361	-0.212462	-0.455372	0.0701864	0.331223	-0.374164	0.11066	-0.302189	0.0664541	0.190214	0.200632	0.480328	-0.251433	0.136966
H2002F07	interleukin-1 receptor-associated kinase 1	IRAK1	NM_001569	3654	1.05533	-0.333764	0.212663	-0.0187503	0.969705	-0.168151	-0.55661	-0.277669	-0.522611	-0.865662	-0.151717	0.792484	0.166865	-0.27122	0.72088	-0.147788	-0.158277	-0.117489	0.829552	-0.314693	0.255057	-0.21917
H2002F09	v-raf murine sarcoma 3611 viral oncogene homolog 1	ARAF1	NM_001654	369	-0.548496	-0.11358	0.357527	-0.197641	-0.111656	0.23191	-0.272162	-0.16219	-0.123728	-0.140782	-0.238422	0.0630573	0.125656	-0.050959	0.170201	-0.101842	-0.125209	-0.377037	-0.300272	0.0609496	-0.417722	-0.354783
H2002F10	ras homolog gene family. member A	ARHA	NM_001664	387	0.668268	0.854526	0.412382	0.856304	0.483225	0.923638	1.27694	0.872049	0.67902	0.876304	0.454304	0.825373	0.644351	0.922815	0.649848	0.851106	0.642469	0.888733	0.992339	0.568552	0.610148	0.889186
H2002F11	calpain. small subunit 1	CAPNS1	NM_001749	826	0.666788	0.778579	0.528932	0.886147	0.465438	0.526338	1.02061	0.945047	0.709206	0.525142	0.348792	0.702463	0.363354	0.779695	0.560092	0.701416	0.726907	1.14742	1.18375	0.251376	0.906356	1.29477
H2002F12	cyclin D2	CCND2	NM_001759	894	2.04091	2.44718	2.80171	1.97193	3.49527	3.69892	4.48709	1.29249	3.26395	3.19271	1.87167	2.93742	1.69885	3.86899	3.50421	2.0256	1.73893	1.9442	1.00233	1.75335	2.21138	1.92674
H2002G01	cyclin D3	CCND3	NM_001760	896	-1.2277	-1.15872	-0.999472	-0.417917	-1.16527	-1.11767	-0.557026	-0.775303	-0.896149	-1.06285	-0.500092	-0.86361	-1.04897	-0.181168	-1.0917	-0.25479	-0.681862	-1.04879	-1.24039	-0.975667	-0.306712	-0.955467
H2002G02	chaperonin containing TCP1. subunit 6A (zeta 1)	CCT6A	NM_001762	908	-1.22447	-1.03244	-1.02062	-0.333153	-1.09649	-0.431047	-0.738844	-0.671476	-0.867533	-0.369116	-1.7795	-0.776625	-1.18823	-1.6628	-1.02903	-0.778424	-1.35346	-0.874764	-1.03603	-0.914835	-1.03866	-0.753375
H2002G03	cell division cycle 2. G1 to S and G2 to M	CDC2	NM_001786	983	-3.34477	-2.42806	-1.89823	-0.520442	-2.03567	-2.3236	-2.38694	-0.685757	-1.64783	-1.58256	-2.86174	-1.9341	-2.14792	-2.99326	-1.93458	-0.273698	-1.7883	-2.39401	-1.7217	-1.02275	-1.119	-1.16982
H2002G04	CDC10 cell division cycle 10 homolog (S. cerevisiae)	CDC10	NM_001788	989	0.721395	1.28277	1.16185	0.830253	1.20718	0.626816	1.88301	1.51544	0.496129	0.230186	0.435139	0.530222	1.27542	1.27225	0.927507	0.641745	0.741092	0.932828	0.956915	0.787772	0.803322	1.01802
H2002G05	cell division cycle 25A	CDC25A	NM_001789	993	-1.72735	-1.1325	-0.382083	-0.465599	-0.564289	-0.492514	-0.554016	-0.502215	-0.566609	-0.110391	-1.31934	-1.02435	-0.581648	-0.985384	-0.538721	-0.957467	-0.676159	-1.03569	-0.619431	-0.420162	-0.689451	-0.547345
H2002G07	cyclin-dependent kinase 2	CDK2	NM_001798	1017	-2.90826	-2.98814	-2.37855	-1.37161	-2.3276	-1.94551	-2.04904	-1.42135	-2.21914	-2.17326	-1.79558	-2.23459	-1.59808	-1.52335	-2.60637	-0.813987	-1.9594	-2.12127	-1.5663	-2.04145	-1.86239	-1.9596
H2002G08	cyclin-dependent kinase 7 (MO15 homolog. Xenopus laevis. cdk-activating kinase)	CDK7	NM_001799	1022	-0.706481	-0.224638	-0.519537	-0.269444	-0.595882	-0.349468	-0.182949	-0.326529	-0.539418	0.278632	-0.256706	-0.342433	-0.750272	-0.0798083	-0.259213	-0.231626	-0.443001	-0.17547	-0.962708	-0.62067	-0.476716	-0.650874
H2002G09	cyclin-dependent kinase inhibitor 2D (p19. inhibits CDK4)	CDKN2D	NM_001800	1032	-0.0429377	0.253077	0.0685977	0.855819	0.4896	0.169058	0.297605	0.796537	0.243385	0.463287	0.522995	0.807064	-0.0941871	0.890399	-0.237268	1.75144	0.777952	0.443984	0.982467	0.183832	1.0098	0.827428
H2002G10	clusterin (complement lysis inhibitor. SP-40.40. sulfated glycoprotein 2. testosterone-repressed prostate message 2. apolipoprotein J)	CLU	NM_001831	1191	-1.41539	-1.34665	-0.967892	-1.5893	-2.37277	-3.93273	-2.96264	-3.626	-2.29197	-3.54055	-4.49636	-1.94474	-0.910072	-0.555027	-1.19305	-2.16798	-2.07243	-0.548699	-1.65682	-1.84147	-2.86296	-1.83009
H2002G11	crystallin. alpha B	CRYAB	NM_001885	1410	6.38652	4.86674	5.8206	4.70902	5.95372	5.3361	5.44349	4.66964	5.59488	4.43978	5.91932	6.12721	6.10259	6.81705	5.6474	5.6624	6.33764	4.73596	5.71569	4.55248	5.37873	4.46866
H2002G12	casein kinase 1. alpha 1	CSNK1A1	NM_001892	1452	0.826655	0.687384	0.48034	0.898044	0.468063	0.925842	1.07967	1.12416	0.843961	0.675148	0.57881	0.61438	0.392681	0.759417	0.382894	0.849606	0.545963	0.693419	0.648441	0.252178	0.67709	0.958042
H2002H01	casein kinase 1. delta	CSNK1D	NM_001893	1453	0.102562	0.337557	-0.0363792	0.102475	-0.0758929	0.226784	0.335012	0.299387	0.289107	0.69163	0.553457	-0.207778	-0.232867	0.5339	-0.158676	0.314185	0.319569	-0.064805	-0.496082	-0.271679	0.429309	-0.0681394
H2002H02	casein kinase 1. epsilon	CSNK1E	NM_001894	1454	-0.54051	-0.786385	-0.790424	-0.106171	-0.901578	-0.112703	0.0763628	-0.167552	-0.536129	-0.485336	-0.647547	-0.241419	-0.61611	0.00528342	-0.348318	-0.062919	-0.811064	-0.455009	-0.0313947	-0.788578	-0.401134	-0.333592
H2002H03	casein kinase 2. alpha 1 polypeptide	CSNK2A1	NM_001895	1457	0.592841	0.416153	0.618364	0.601394	0.647223	0.607854	1.00464	0.746785	0.487936	0.710266	0.57044	0.602311	0.189813	0.741844	0.736007	0.738656	0.534034	0.327039	0.554629	0.156937	0.691652	0.664683
H2002H04	casein kinase 2. alpha prime polypeptide	CSNK2A2	NM_001896	1459	0.0340935	-0.0709365	0.411291	-0.248814	0.065748	-0.0118131	0.14458	-0.0469282	0.389074	0.52943	0.299365	0.0452503	0.162301	0.337841	-0.0354941	-0.177876	0.242463	0.135864	-0.0955874	0.0994385	0.0750068	-0.139315
H2002H05	damage-specific DNA binding protein 1. 127kDa	DDB1	NM_001923	1642	-1.00272	-1.20525	-0.769592	-1.29336	-0.730479	-1.00321	-0.597736	-0.85073	-1.25225	-0.499268	-0.659959	-1.06533	-1.25713	-1.07369	-0.839628	-1.0043	-1.08038	-0.882862	-1.08665	-1.05684	-0.630139	-0.624869
H2002H06	eukaryotic translation elongation factor 1 delta (guanine nucleotide exchange protein)	EEF1D	NM_001960	1936	0.442382	0.405311	0.233264	0.464154	0.505545	0.4263	0.281176	0.646722	0.435414	0.174574	-0.0677087	0.291062	0.307777	-0.377128	0.0935114	0.269191	0.233798	0.529197	0.50372	0.400629	0.0821441	0.614645
H2002H07	v-erb-b2 erythroblastic leukemia viral oncogene homolog 3 (avian)	ERBB3	NM_001982	2065	-0.672064	-0.420617	-0.614656	-0.36991	-0.382068	-0.431471	-0.552401	-0.537588	-0.232271	-0.700354	-1.23184	-0.654876	-0.448026	-1.61875	-0.712768	-0.758929	-0.809092	-0.565429	-0.536387	-0.394099	-0.834224	-0.513082
H2002H08	ets variant gene 6 (TEL oncogene)	ETV6	NM_001987	2120	-0.978863	-0.974852	-1.10499	-1.00471	-1.00471	-0.704816	-1.00624	-0.849372	-0.917306	-0.855969	-1.32196	-0.871718	-1.05128	-1.63696	-1.2429	-1.08905	-1.32661	-0.960022	-1.30817	-0.999953	-1.29736	-0.95835
H2002H09	feline sarcoma oncogene	FES	NM_002005	2242	0.643396	0.492957	-0.0565134	-0.136864	-0.0336977	-0.1336	0.517666	0.190523	-0.552643	0.02501	0.16037	-0.0787387	-0.446922	-0.342753	-0.492946	0.0592819	-0.221069	1.05556	1.07605	0.383707	0.133739	0.231248
H2002H12	growth arrest-specific 1	GAS1	NM_002048	2619	1.18132	0.423302	2.13961	1.72691	2.36247	1.28174	1.40252	1.38427	2.24532	1.43063	2.35383	2.20548	0.924472	2.29409	2.41946	1.71374	2.58276	1.15106	1.71236	1.3894	1.36421	1.66178
H2003A01	growth factor receptor-bound protein 2	GRB2	NM_002086	2885	-0.194211	-0.43225	-0.362493	-0.156933	-0.876678	-0.60172	-0.0924934	-0.362595	-0.456666	-0.286639	-0.821635	-0.972966	-0.860776	-0.122748	-0.439526	-0.023826	-0.185625	-0.46601	-0.544301	-0.673267	-0.264183	0.0373644
H2003A02	chemokine (C-X-C motif) ligand 2	CXCL2	NM_002089	2920	-4.61324	-3.00025	-2.67938	-2.74344	-3.21496	-4.04786	-4.78646	-3.50579	-1.55053	-1.82273	0.172552	-4.10144	-2.7905	0.00432323	-2.10949	0.823017	-0.217586	-1.36071	-4.41361	-2.22033	1.14103	-1.28787
H2003A04	H2A histone family. member X	H2AFX	NM_002105	3014	-0.196235	-0.197078	0.200841	0.914493	0.0130946	0.644414	0.694121	1.24868	0.419891	0.496996	0.500969	0.130269	-0.0701775	0.890999	0.334193	1.79098	0.340622	-0.103028	0.310748	0.127285	0.895771	0.67734
H2003A06	major histocompatibility complex. class I. C	HLA-C	NM_002117	3107	0.474526	0.124158	-0.719376	-0.821221	0.380855	-0.0497827	0.138387	-0.513003	1.12747	0.130689	1.18626	-0.254164	-0.170329	1.73307	0.277714	1.51892	2.02699	-0.219781	0.211288	0.139614	0.384933	-0.558118
H2003A08	inhibitor of DNA binding 1. dominant negative helix-loop-helix protein	ID1	NM_002165	3397	-5.08599	-3.35388	-2.00165	-1.48316	-3.68664	-3.79612	-1.46236	0.251705	-0.528456	-2.46221	-1.6029	-3.38523	-2.32474	-1.6465	-4.16807	-0.379788	-1.70338	-0.999441	-2.40284	-1.53178	-1.71495	-0.611521
H2003A09	insulin-like growth factor binding protein 6	IGFBP6	NM_002178	3489	0.0046847	1.80894	1.56335	0.320836	-0.207439	-0.731669	0.657467	0.745222	0.697422	-0.80596	1.34192	1.39662	-0.0813543	0.431809	0.388779	0.724576	1.02688	1.96295	1.1952	-0.322728	1.0192	1.33747
H2003A11	interleukin 9 receptor	IL9R	NM_002186	3581	-0.0438109	0.00433245	-0.320563	0.0345558	-0.265125	-0.0692544	-0.337123	-0.150411	-0.38153	-0.061857	-0.501503	-0.161044	-0.188122	-0.629293	-0.213851	-0.385289	-0.430859	-0.0446857	-0.182803	-0.0982265	-0.385821	0.0802327
H2003B01	interleukin 15 receptor. alpha	IL15RA	NM_002189	3601	0.255725	1.36438	0.369087	-0.765491	1.3082	-0.173542	-0.355459	-0.820939	0.0236476	-0.485718	0.831814	0.843941	1.32041	2.31904	1.51196	1.80131	1.86313	0.196648	0.0514653	0.18561	1.29476	-0.445297
H2003B03	interferon regulatory factor 1	IRF1	NM_002198	3659	0.762325	1.05284	0.385766	0.0141338	0.549945	0.800769	1.0917	0.62518	0.64901	0.270598	1.8818	0.301082	0.456902	1.83839	0.348018	1.87831	0.89857	0.9392	0.650988	0.566162	1.46094	0.772214
H2003B04	jun B proto-oncogene	JUNB	NM_002229	3726	-1.12534	-0.631849	-0.869197	-1.13757	-0.794355	-1.34089	-1.82766	-1.10167	-1.15196	-0.581998	-0.506951	-0.357401	-0.588612	-0.0523818	-0.633267	-0.381621	-0.266515	-0.61144	-0.38836	-0.438421	-0.880506	-0.783182
H2003B05	kangai 1 (suppression of tumorigenicity 6. prostate: CD82 antigen (R2 leukocyte antigen. antigen detected by monoclonal and antibody IA4))	KAI1	NM_002231	3732	0.676507	0.143222	0.964067	0.607097	0.607927	0.963866	0.0567722	0.369467	0.60131	1.58101	1.69246	0.325784	0.230997	1.8592	0.642901	1.78843	0.973304	0.176217	0.316819	0.292525	2.11659	0.478469
H2003B06	lymphotoxin beta (TNF superfamily. member 3)	LTB	NM_002341	4050	0.487863	0.120012	0.760549	0.288245	0.637637	0.688071	0.162187	0.165029	0.886748	1.56396	1.47789	0.293115	0.193696	1.45584	0.502535	1.46766	0.9418	0.285934	0.382092	0.300548	2.34202	0.431814
H2003B07	lymphotoxin beta receptor (TNFR superfamily. member 3)	LTBR	NM_002342	4055	1.18686	0.932156	0.700836	0.131451	0.968588	0.644622	0.815729	0.171192	0.470331	-0.054778	0.802789	0.782128	0.71447	0.828006	0.859195	0.594899	0.712394	0.543334	0.366295	0.218504	0.888059	0.335242
H2003B11	v-maf musculoaponeurotic fibrosarcoma oncogene homolog G (avian)	MAFG	NM_002359	4097	0.208104	0.0567454	0.0663215	0.229262	0.285492	0.412216	0.330544	0.332743	0.116514	0.765501	0.675358	0.402788	0.0613266	0.85748	0.413318	0.993438	0.366191	0.454636	0.411591	0.134535	0.857379	0.475036
H2003C02	Mdm2. transformed 3T3 cell double minute 2. p53 binding protein (mouse)	MDM2	NM_002392	4193	0.887534	0.672062	1.07903	0.348761	0.402046	0.794096	0.632289	0.521693	-0.156606	0.350877	1.78696	0.387599	0.696433	1.23415	0.703779	0.724957	0.223189	0.0952563	0.44134	0.716881	0.394103	0.389095
H2003C04	menage a trois 1 (CAK assembly factor)	MNAT1	NM_002431	4331	-0.92844	-0.426564	-1.02781	-0.038196	-1.10204	-0.360096	-0.159495	0.106791	-0.685487	-0.290537	-1.47245	-0.705294	-0.606894	-1.39589	-0.758995	-0.569439	-0.727895	-0.379631	-0.35284	-0.117063	-0.299698	-0.477924
H2003C05	macrophage stimulating 1 receptor (c-met-related tyrosine kinase)	MST1R	NM_002447	4486	0.110481	-0.537384	0.29747	0.275285	-0.637677	0.722465	-0.756481	0.733834	0.475537	1.39114	-0.532397	-0.358394	-0.496474	-0.43416	0.305153	-0.176902	-0.218255	-0.662239	-0.332312	0.16925	-0.0692387	0.289362
H2003C06	metallothionein 1L	MT1L	NM_002450	4500	-0.526315	-0.809334	0.0172734	0.650008	0.0478634	0.52318	0.0480118	0.599631	0.289616	-0.203827	-1.02226	-0.779735	0.0482067	-0.179414	0.336899	0.129842	-0.306306	-0.840856	-0.844312	0.0641565	-0.0712593	0.376939
H2003C08	v-myb myeloblastosis viral oncogene homolog (avian)-like 2	MYBL2	NM_002466	4605	-2.92339	-2.6981	-2.30541	-1.3006	-2.38712	-2.02616	-2.36858	-1.39899	-2.98739	-1.01069	-3.5429	-2.02397	-1.58882	-3.19431	-2.26978	-1.15928	-2.1332	-2.55591	-1.60716	-1.00566	-1.39215	-1.64513
H2003C09	v-myc myelocytomatosis viral oncogene homolog (avian)	MYC	NM_002467	4609	-3.26424	-2.94214	-2.3923	-1.9059	-2.91623	-1.87619	-2.60809	-1.82002	-2.5318	-2.40348	-1.8098	-2.87927	-2.02339	-1.39829	-2.62227	-1.29974	-1.66481	-2.40575	-3.00568	-1.54845	-1.95644	-1.64997
H2003C11	non-metastatic cells 2. protein (NM23B) expressed in	NME2	NM_002512	4831	-0.155961	-0.197827	-0.560579	-0.134869	-0.465487	-0.346552	-0.49367	-0.247054	-0.547735	-0.374177	-0.539723	-0.494173	-0.449571	-0.682865	-0.460473	-0.485695	-0.584115	-0.284866	-0.341275	-0.408045	-0.403971	0.0147034
H2003C12	non-metastatic cells 3. protein expressed in	NME3	NM_002513	4832	0.530421	0.538329	0.423281	0.156788	0.414059	-0.0777457	0.506844	0.216163	0.586159	0.710224	0.779236	0.575876	0.232584	0.93238	0.290302	0.101244	0.639416	0.608779	0.452089	0.0768263	0.310511	0.412569
H2003D01	nephroblastoma overexpressed gene	NOV	NM_002514	4856	1.84635	0.372376	2.28135	-0.654851	2.89721	-0.277737	-0.540209	-0.731223	0.73738	-2.54716	1.50971	2.32239	1.42309	1.81274	1.02634	1.3651	1.35045	-0.544472	1.2855	0.920034	0.967375	0.257705
H2003D02	neuroblastoma RAS viral (v-ras) oncogene homolog	NRAS	NM_002524	4893	-0.970864	-1.20758	-1.22442	-0.639994	-1.20566	-0.878267	-0.896854	-0.734015	-1.29689	-0.722996	-1.67702	-1.13852	-1.17107	-1.99337	-1.31928	-0.837324	-1.1364	-0.952285	-0.409371	-1.18888	-1.22087	-0.460453
H2003D04	furin (paired basic amino acid cleaving enzyme)	FURIN	NM_002569	5045	-0.131384	0.474594	0.363352	0.193717	0.174684	0.273753	0.770453	0.378194	0.424797	0.624743	0.688885	0.348292	0.271998	0.708483	0.380316	0.248363	0.244723	0.189843	-0.074226	0.17501	0.54328	0.18574
H2003D06	pre-B-cell leukemia transcription factor 2	PBX2	NM_002586	5089	-0.0992229	-0.618426	0.849091	0.222463	0.392607	0.251701	0.715904	0.398601	0.0611431	0.479352	0.137795	0.729095	0.217192	0.569616	-0.0238556	0.0470105	0.304256	0.650904	0.797526	0.304892	0.611425	0.322875
H2003D07	proliferating cell nuclear antigen	PCNA	NM_002592	5111	-1.82378	-1.4426	-0.824088	-0.201145	-1.1366	-0.760277	-0.997559	-0.61777	-0.722738	-1.49761	-1.48686	-1.23298	-1.24284	-1.26653	-0.904172	0.149489	-1.13957	-1.41355	-0.847064	-1.07744	-0.837976	-0.927399
H2003D10	prefoldin 5	PFDN5	NM_002624	5204	0.304277	0.323464	0.358529	0.24726	0.393743	-0.0906266	0.118036	-0.0441554	0.492247	0.114357	-0.15784	0.338971	0.494148	0.239748	0.389797	-0.0330313	0.257928	0.680494	0.108936	0.26108	0.564896	0.113959
H2003D11	phosphoglycerate mutase 1 (brain)	PGAM1	NM_002629	5223	0.12413	0.146343	-0.0800832	0.296137	0.0304548	0.359857	0.629989	0.467731	0.0932074	0.148646	0.813205	-0.0145692	0.0352297	0.825843	0.391633	0.674308	0.466034	0.441381	0.374784	-0.107724	0.863454	0.356247
H2003D12	pim-1 oncogene	PIM1	NM_002648	5292	1.49198	1.2035	0.454243	0.240411	0.40306	-0.0328569	-0.0969954	0.329445	-0.155416	0.619364	1.43414	0.6776	0.699695	1.12311	0.407469	1.13911	0.804796	0.876518	0.717995	0.562665	0.743647	1.14279
H2003E03	protein kinase C. gamma	PRKCG	NM_002739	5582	-0.218211	-0.0832997	0.544214	-0.0164842	0.255826	0.253717	0.170917	0.181987	0.201933	0.653884	-0.156923	-0.109218	0.150653	-0.188282	0.123644	-0.530114	-0.0486709	-0.054896	0.147279	0.116177	-0.159478	0.170939
H2003E04	protein kinase C. iota	PRKCI	NM_002740	5584	-0.841188	-0.646019	-1.22188	-0.499082	-1.06229	-0.687775	-0.919062	-0.425364	-0.953323	-0.371969	-1.34578	-0.729033	-0.666076	-0.834234	-0.716316	-0.794635	-0.944631	-0.551293	-0.405995	-0.319571	-1.03944	-0.64178
H2003E05	protein kinase C-like 1	PRKCL1	NM_002741	5585	0.753754	0.839952	0.752742	0.778445	0.641623	0.275663	0.483089	0.423851	0.309789	0.528639	0.416582	1.13279	0.705147	0.955576	0.816842	0.654191	0.876881	0.74841	0.841375	0.316624	0.79906	0.710796
H2003E06	protein kinase C. zeta	PRKCZ	NM_002744	5590	-1.05133	-0.266476	0.0761595	0.254801	-0.0730676	-0.0481726	-0.125406	0.027969	-0.2727	-0.050371	-0.591237	-0.463474	-0.0363777	-0.0680957	0.362301	-0.440791	-0.241969	-0.23348	-0.391226	0.0558231	-0.0985287	-0.00603288
H2003E08	mitogen-activated protein kinase 6	MAPK6	NM_002748	5597	-0.145143	0.0968068	-0.0381328	0.174742	0.278297	0.372566	0.442693	0.188359	-0.446158	0.329414	-0.09535	0.370574	0.176045	0.165248	0.33162	0.255036	0.254475	0.22444	-0.154164	-0.218739	0.243568	0.291996
H2003E09	mitogen-activated protein kinase 7	MAPK7	NM_002749	5598	0.0711783	-0.155703	0.411002	0.00696454	-0.534396	0.15282	0.623259	0.362132	0.0219814	0.852666	0.1366	0.0171268	-0.136604	0.550096	-0.0463837	-0.192223	0.310505	-0.0321588	0.240566	0.0141059	0.360988	0.48033
H2003E10	mitogen-activated protein kinase 8	MAPK8	NM_002750	5599	-0.203793	0.473924	0.226205	0.350163	0.555233	0.0925791	-0.0473162	0.187927	0.38654	0.0754078	0.0365538	0.0422366	0.254629	-0.0679355	0.00473647	0.271584	0.300207	0.414879	0.444255	0.425823	0.0311454	0.168437
H2003E12	mitogen-activated protein kinase kinase 1	MAP2K1	NM_002755	5604	-0.972871	-0.971055	-0.928323	-0.611497	-0.814238	-0.857544	-0.667228	-0.895762	-0.929119	-1.08956	-0.107319	-0.528229	-0.707248	-0.293788	-0.905699	-0.228437	-0.540295	-0.898761	-0.860848	-0.645714	-0.437653	-0.564881
H2003F02	mitogen-activated protein kinase kinase 6	MAP2K6	NM_002758	5608	-1.07959	-0.57952	-0.219479	-1.13321	-0.791437	-0.258267	-0.95743	-0.488824	-1.21913	0.223476	-0.476833	-0.437746	-0.569934	-0.723385	-0.793296	-0.606708	-0.797127	-0.842408	-0.424177	-0.773748	-0.864608	-0.0498015
H2003F03	proteasome (prosome. macropain) 26S subunit. non-ATPase. 2	PSMD2	NM_002808	5708	-0.539999	-0.471182	-0.182787	0.0347477	-0.219645	-0.206636	-0.543761	0.157581	-0.457473	0.0111448	-0.759521	-0.350524	-0.241421	-0.962933	-0.08115	0.125644	-0.75566	-0.187634	-0.29488	-0.21948	0.178255	-0.0311421
H2003F04	protein tyrosine phosphatase. receptor type. C	PTPRC	NM_002838	5788	0.175471	-0.0716059	0.761888	0.0580004	0.635934	0.324574	0.502846	0.338306	0.37554	0.898542	0.744699	0.208755	0.204374	0.376612	0.250449	0.0513369	0.127846	0.0549133	0.273614	0.183782	0.123443	0.124504
H2003F06	RAB2. member RAS oncogene family	RAB2	NM_002865	5862	1.00714	0.961536	0.85381	0.855562	0.813919	0.797165	1.04583	0.904614	1.07941	1.29297	0.562827	0.728503	0.615881	0.768413	0.800445	0.94023	0.716429	0.848043	1.02027	0.669566	1.03381	0.956817
H2003F07	RAD23 homolog B (S. cerevisiae)	RAD23B	NM_002874	5887	0.102446	0.169252	0.618784	0.506528	-0.144526	0.862155	0.476372	0.3672	0.0652149	0.812884	-0.552214	1.2724	0.364898	-0.226843	0.122313	0.652401	1.15488	0.435235	0.365345	0.529781	0.713076	1.20055
H2003F08	v-raf-1 murine leukemia viral oncogene homolog 1	RAF1	NM_002880	5894	0.510628	-0.0823129	-0.0331981	0.175857	-0.00123886	-0.0456394	0.349802	0.184254	0.0987326	-0.0327729	0.721774	0.274655	-0.0549455	0.943063	0.150196	0.476668	0.440331	-0.0364956	0.518246	-0.0979054	0.522574	0.0950699
H2003F10	RAP1A. member of RAS oncogene family	RAP1A	NM_002884	5906	0.20258	0.259778	0.272289	0.501573	0.116568	-0.0574054	-0.0175324	0.362132	0.417483	0.130174	-0.60651	0.598252	0.116274	-0.866116	-0.101733	0.266185	-0.104345	0.33688	0.24079	-0.00251216	0.177257	0.381432
H2003G02	ribosomal protein L15	RPL15	NM_002948	6138	1.33007	0.973919	1.04214	1.02353	1.21222	1.13977	0.812283	0.733143	1.40274	0.417506	0.789924	1.46375	1.1835	0.792533	1.17625	0.387203	0.622462	1.06011	1.03946	1.07379	0.613063	0.977848
H2003G03	mitogen-activated protein kinase 12	MAPK12	NM_002969	6300	0.0575039	0.229791	0.253451	0.333661	0.0638348	-0.0431429	0.177819	0.330793	0.0873321	0.402003	-0.173367	-0.249451	0.25733	-0.542632	-0.057895	0.366065	0.219856	0.25588	-0.010001	0.108534	0.1547	0.394864
H2003G04	SET translocation (myeloid leukemia-associated)	SET	NM_003011	6418	-0.535719	-0.501924	-0.494127	-0.185902	-0.310786	0.27505	-0.126531	0.0391078	-0.476136	-0.729909	-0.769195	-0.354614	-0.442602	-0.916561	-0.0820607	-0.343299	-0.64938	-0.0451879	-0.130616	-0.174163	-0.386406	-0.306667
H2003G05	secreted frizzled-related protein 1	SFRP1	NM_003012	6422	0.442207	0.678361	1.54107	1.40823	-1.64268	-0.552951	2.00935	-0.821596	1.173	-0.706901	0.115362	0.712494	-0.821443	3.23916	2.46344	1.30538	0.0599317	2.57912	-0.0960771	-0.469526	4.20763	-0.800463
H2003G06	seven in absentia homolog 1 (Drosophila)	SIAH1	NM_003031	6477	1.05856	1.33995	2.41147	2.91223	0.293712	1.51813	2.13851	1.71307	2.27619	1.71476	0.304597	1.40992	0.682087	3.49563	3.44502	1.35844	0.499656	1.86504	0.642231	0.389563	3.22367	0.893591
H2003G07	v-ski sarcoma viral oncogene homolog (avian)	SKI	NM_003036	6497	0.421142	0.701545	0.841347	0.955624	0.864527	1.25929	1.17661	1.57297	0.932151	1.21949	0.758289	1.00305	0.316991	0.779686	0.679129	1.71359	0.474694	0.950845	0.608089	0.416218	0.798577	0.820311
H2003G08	SWI/SNF related. matrix associated. actin dependent regulator of chromatin. subfamily b. member 1	SMARCB1	NM_003073	6598	-0.00446573	0.227313	0.397242	0.462005	0.432782	0.414958	0.416285	0.678621	0.367638	0.695301	0.0233979	0.592927	0.24457	0.0962339	0.43003	0.176503	0.294853	0.227994	0.477188	0.751502	-0.104371	0.243964
H2003G09	small nuclear ribonucleoprotein polypeptides B and B1	SNRPB	NM_003091	6628	-1.15201	-1.1492	-0.986094	-0.390491	-0.875439	-0.524396	-0.601581	-0.246632	-0.895681	-0.500577	-1.33004	-0.980814	-1.03175	-1.01301	-1.02817	-0.412899	-0.505488	-1.03956	-0.886788	-0.813756	-0.553458	-0.564152
H2003G11	serine protease inhibitor. Kazal type 1	SPINK1	NM_003122	6690	-0.423587	-2.27972	-1.47071	-0.921621	-2.30595	-4.23138	-1.30549	0.495052	-0.473221	-2.58178	-1.03869	-2.14729	-1.90169	-1.20989	-1.85023	-0.297027	-1.58131	-0.694654	-1.48629	-1.16483	-1.14993	-0.538274
H2003G12	signal transducer and activator of transcription 3 (acute-phase response factor)	STAT3	NM_003150	6774	0.388315	0.777243	0.739228	0.288325	0.269074	0.15066	0.446362	0.0705623	0.652251	-0.0455361	0.930764	0.635019	0.265728	0.484343	0.613981	0.74027	0.499402	0.796568	0.366774	0.0515496	0.143064	0.193675
H2003H02	signal transducer and activator of transcription 6. interleukin-4 induced	STAT6	NM_003153	6778	0.772662	0.782394	0.462278	0.213549	0.782865	0.887497	-0.0469973	0.750558	0.190248	0.0172241	1.37692	0.957005	0.589869	1.23461	0.613089	0.544178	1.10748	0.836891	0.943201	0.186659	0.892958	0.933218
H2003H03	suppressor of Ty 5 homolog (S. cerevisiae)	SUPT5H	NM_003169	6829	0.367904	0.314015	0.347848	0.292666	0.33491	0.460372	0.805895	0.641182	0.249047	0.25883	0.762622	0.354641	0.301743	0.539437	0.363548	0.220205	0.238483	0.378619	0.542382	0.179665	0.480972	0.439906
H2003H04	suppressor of Ty 6 homolog (S. cerevisiae)	SUPT6H	NM_003170	6830	-0.242083	-0.270156	-0.44414	-0.178913	-0.222997	0.0642649	-0.177352	0.194032	-0.0147182	-0.291381	0.581186	0.24907	-0.38878	0.421496	0.220837	0.33818	-0.126118	-0.137692	-0.243956	-0.210441	0.149876	-0.567635
H2003H06	transcription elongation factor B (SIII). polypeptide 3 (110kDa. elongin A)	TCEB3	NM_003198	6924	-0.394197	-0.383197	-0.482006	0.166706	-0.512879	0.16117	0.318451	0.238451	-0.243947	-0.0781662	-0.390131	-0.394619	-0.390282	-0.410533	-0.332361	0.183418	-0.183822	-0.377003	-0.362281	-0.379385	0.000938384	-0.266793
H2003H07	telomeric repeat binding factor (NIMA-interacting) 1	TERF1	NM_003218	7013	-0.487391	-0.706015	-1.06149	-0.82719	-0.524031	-0.876488	-0.877748	-0.66933	-0.651763	-0.889348	-0.357719	-0.325241	-0.117511	0.0754056	-0.176534	-0.366669	-0.147622	-0.366571	-0.0719406	-0.462302	-0.608616	-0.445333
H2003H10	transforming growth factor. beta receptor III (betaglycan. 300kDa)	TGFBR3	NM_003243	7049	3.73131	2.35655	2.65629	2.41932	3.18903	2.24731	2.63859	1.28918	2.25946	-0.0137818	3.98994	2.83426	2.69193	3.85505	1.2216	2.38293	2.48874	2.07135	2.39094	1.85451	3.2965	2.0655
H2003H11	thyroid hormone receptor. alpha (erythroblastic leukemia viral (v-erb-a) oncogene homolog. avian)	THRA	NM_003250	7067	0.396467	0.440734	0.200439	0.165842	0.190657	0.0890368	0.490498	0.37467	0.414363	-0.0655818	0.193074	0.531416	0.248026	0.86599	0.398725	0.125337	0.252596	0.756411	0.256348	0.143404	0.0342468	0.0133302
H2003H12	T-cell lymphoma invasion and metastasis 1	TIAM1	NM_003253	7074	-1.05856	-0.427921	0.530808	-0.130144	0.350769	0.241068	-0.168614	0.0458033	0.186096	0.379828	0.241543	-0.124298	0.156763	-0.351012	-0.0927014	-0.570925	-0.413819	0.178078	0.258673	-0.0289005	0.0483715	0.0326411
H2004A02	topoisomerase (DNA) I	TOP1	NM_003286	7150	-1.2781	-1.15011	-0.957987	-0.787172	-1.15947	-0.634521	-0.918916	-0.92716	-0.740482	-1.2995	-0.880467	-0.936729	-1.10599	-0.303025	-0.719802	-0.447213	-0.697232	-1.01455	-1.34217	-0.969119	-0.675698	-0.905456
H2004A04	tumor protein D52-like 2	TPD52L2	NM_003288	7165	-0.129782	-0.233943	-0.249117	0.266539	-0.186597	0.177778	0.163635	0.0213568	-0.255048	0.414021	0.0293376	0.00693998	0.0838238	0.0753211	-0.0500705	-0.0108969	0.0643182	0.137492	0.0710566	0.0227767	0.213	0.0307102
H2004A05	translocated promoter region (to activated MET oncogene)	TPR	NM_003292	7175	0.342607	0.322347	0.730998	1.22278	0.626977	0.924078	1.01523	0.791953	1.35146	0.671598	0.97032	0.719712	0.455256	1.6369	1.17882	1.5453	0.933925	0.143272	0.602807	0.165172	0.420947	1.26203
H2004A06	tumor protein. translationally-controlled 1	TPT1	NM_003295	7178	0.723205	0.713743	0.578362	0.833819	0.769974	0.459896	0.38852	0.62056	0.684533	0.486615	0.162484	0.595951	0.747492	-0.0226739	0.666374	0.376356	0.428984	0.503758	0.584138	1.10672	0.592036	0.567128
H2004A07	tumor rejection antigen (gp96) 1	TRA1	NM_003299	7184	0.189718	0.0979745	0.280794	0.567323	0.104637	0.782083	0.926819	0.676798	0.579801	0.593984	1.42763	-0.0778352	-0.0791777	0.535659	0.409904	0.949865	0.695205	0.227237	0.342772	0.308897	0.869152	0.741246
H2004A08	tumor suppressing subtransferable candidate 1	TSSC1	NM_003310	7260	-0.752802	-0.786905	-0.402431	-0.284483	-0.449741	-0.52017	-0.573156	-0.311607	-0.444944	-0.383596	-0.656756	-0.475221	-0.57801	-0.537787	-0.423213	-0.632392	-0.945805	-0.31901	-0.295522	-0.340553	-0.401918	-0.355282
H2004A10	ubiquitin specific protease 4 (proto-oncogene)	USP4	NM_003363	7375	1.10057	0.663414	0.789478	0.943994	0.902907	1.05432	1.08861	1.30891	1.09582	1.09427	1.4404	0.951002	0.532044	1.43848	0.784114	1.00865	0.84753	0.992039	0.736977	0.691429	0.838115	0.749385
H2004B01	wingless-type MMTV integration site family. member 5A	WNT5A	NM_003392	7474	1.11778	0.627814	-0.972768	1.13155	1.20064	2.65081	2.1114	1.82881	3.51652	2.47212	0.968281	-0.265322	-0.171569	-0.19113	-0.178759	1.44498	2.4168	0.502365	0.185979	1.4431	2.18143	2.71238
H2004B02	tyrosine 3-monooxygenase/tryptophan 5-monooxygenase activation protein. zeta polypeptide	YWHAZ	NM_145690	7534	0.463387	0.200696	0.244245	0.600554	0.369128	0.379724	0.652172	0.563001	0.260337	0.267102	0.374289	0.360466	0.244523	0.843378	0.121048	0.440484	0.647242	0.399504	0.7376	0.0482699	0.874091	0.737376
H2004B03	DEK oncogene (DNA binding)	DEK	NM_003472	7913	-0.732615	-0.851077	-1.13485	-0.350715	-0.665279	-0.0214598	-0.140617	0.0680349	-0.798893	-0.478597	0.069821	-0.390343	-0.883757	0.210232	-0.786844	0.14648	-0.107522	-0.935078	-0.38112	-0.38638	-0.244578	-0.703233
H2004B04	chromosome 11 open reading frame 13	C11orf13	NM_003475	8045	-2.34243	-1.66808	-0.479367	-0.62402	-1.07365	-0.595297	-0.486343	-0.670616	-0.722815	-0.170729	-0.669023	-0.851118	-0.137451	-0.852189	-0.428936	-1.57454	-0.998071	-1.16833	-0.975887	-0.344439	-0.535695	-0.686483
H2004B05	CDC7 cell division cycle 7-like 1 (S. cerevisiae)	CDC7L1	NM_003503	8317	-1.47256	-1.22275	-0.75194	-0.345363	-1.09282	-0.899228	-1.57185	-0.482049	-0.688065	0.411091	-0.306131	-0.722758	-0.459319	0.272972	-0.154008	0.732272	0.426765	-0.903748	-1.27284	-0.315134	0.523002	-0.267272
H2004B06	neutral sphingomyelinase (N-SMase) activation associated factor	NSMAF	NM_003580	8439	2.41404	0.595751	0.854198	0.494769	1.16806	1.10524	1.1268	0.709331	0.654844	0.835862	1.96257	1.06188	0.426125	1.21232	0.637683	1.45481	0.626365	1.3753	1.70197	0.48993	1.56048	1.09959
H2004B08	cullin 2	CUL2	NM_003591	8453	0.409282	0.115626	0.223004	0.661722	0.232602	0.621308	0.623202	0.578509	0.124195	0.299784	0.429402	0.479137	-0.012269	0.549936	0.661373	0.423626	0.246812	0.194531	0.268034	0.0519872	0.367531	0.34261
H2004B09	suppressor of Ty 3 homolog (S. cerevisiae)	SUPT3H	NM_003599	8464	-0.450309	-0.00612534	0.119476	0.075838	-0.305005	0.131882	0.170097	0.504408	0.153786	0.0881177	-0.143885	-0.2036	0.136919	-0.155341	-0.0347755	-0.252847	-0.300922	0.0523155	-0.374413	-0.040372	-0.213006	-0.0536151
H2004B11	inhibitor of kappa light polypeptide gene enhancer in B-cells. kinase gamma	IKBKG	NM_003639	8517	0.526845	0.708871	0.372281	0.613325	0.288599	0.731125	0.538237	0.528386	0.0331405	0.224266	0.733785	0.485976	0.321898	0.390996	0.367136	0.502402	0.200074	0.763529	0.501363	0.091936	0.580524	0.362362
H2004B12	cyclin-dependent kinase (CDC2-like) 10	CDK10	NM_052988	8558	-0.208029	-0.152055	0.55851	-0.247281	0.11064	0.0248197	0.249924	0.0862353	-0.256028	0.175294	0.115232	-0.0853488	0.357709	-0.254857	-0.160585	-0.322124	-0.128355	-0.0595169	-0.0746746	0.130144	-0.492367	-0.36977
H2004C02	phosphatidic acid phosphatase type 2A	PPAP2A	NM_003711	8611	3.26206	4.15421	2.85851	1.68222	2.34113	1.76274	2.22954	2.2337	1.39992	1.85505	2.35999	2.70487	2.4375	4.11944	2.45788	3.11566	3.19305	3.32139	2.80339	1.64941	3.0565	4.03838
H2004C04	beclin 1 (coiled-coil. myosin-like BCL2 interacting protein)	BECN1	NM_003766	8678	-0.0607974	-0.130882	-0.476965	-0.302997	-0.354121	-0.283897	-0.185221	-0.14966	0.00904521	-0.556	-0.509263	-0.230778	-0.560589	-0.462803	0.00693916	-0.12341	-0.146557	0.053973	-0.0106205	0.0447943	-0.177019	-0.0981732
H2004C05	phosphoprotein enriched in astrocytes 15	PEA15	NM_003768	8682	3.19646	2.76322	2.99847	3.04449	3.01491	3.52246	3.09063	2.71209	3.30202	2.68336	3.00363	2.91349	2.53562	3.8102	2.92362	3.31585	3.54634	2.58556	3.21049	2.41401	3.25711	3.36316
H2004C06	TNFRSF1A-associated via death domain	TRADD	NM_003789	8717	1.33527	0.82874	0.607203	0.276234	0.543874	0.475011	0.613543	0.381689	0.242562	0.244445	1.08282	0.904943	0.341722	0.849033	1.13356	1.18333	0.71278	0.835369	0.940649	0.231667	0.353021	0.396143
H2004C07	tumor necrosis factor receptor superfamily. member 25	TNFRSF25	NM_003790	8718	-0.125327	-0.147172	0.0721527	0.208509	-0.00636183	0.154287	0.325546	0.454996	0.0257367	0.137718	0.471885	0.0261589	-0.128448	0.139808	0.128412	0.121685	-0.102485	0.192499	-0.00037097	0.0512662	0.252783	0.00440438
H2004C09	CASP2 and RIPK1 domain containing adaptor with death domain	CRADD	NM_003805	8738	-0.0758655	0.597883	-0.074337	0.05708	0.23918	0.00191112	-0.14256	0.695271	0.0515635	0.375406	-0.831914	-0.00955049	0.423792	-0.74957	-0.0217069	-0.271636	-0.0789512	0.239874	0.165444	0.237303	-0.00271798	0.107797
H2004C11	receptor-interacting serine-threonine kinase 2	RIPK2	NM_003821	8767	0.303203	0.00666116	-0.0848961	0.231864	0.128359	0.4674	0.57683	0.633924	0.663374	1.01625	0.593346	0.29399	-0.432839	0.999326	0.112155	0.883478	0.984739	0.0128239	0.222178	0.0903875	1.32968	0.122334
H2004D03	histone deacetylase 3	HDAC3	NM_003883	8841	0.176676	-0.0785264	0.0685987	0.0751192	0.0992671	0.151041	0.136365	0.384841	0.285092	-0.443354	0.0536384	0.199111	0.140328	0.000827879	0.0164449	0.117037	-0.170761	0.177261	0.308565	0.168811	0.362245	0.025756
H2004D05	immediate early response 3	IER3	NM_003897	8870	-1.64529	-2.27953	-1.0823	-0.883386	-1.13019	-1.0055	-1.61471	-0.539691	-0.830664	0.302925	-0.22534	-1.87298	-1.04331	0.393135	-0.346622	0.850481	0.46214	-1.42015	-1.97511	-0.810553	0.662669	-0.135569
H2004D06	CDC16 cell division cycle 16 homolog (S. cerevisiae)	CDC16	NM_003903	8881	0.891035	0.796878	0.761723	0.800073	0.793739	0.901949	1.289	1.01629	0.659775	0.713933	1.27104	0.827846	0.617737	1.31	0.853979	0.977878	0.642491	0.745583	0.901247	0.531209	0.945749	0.981592
H2004D07	B-cell CLL/lymphoma 10	BCL10	NM_003921	8915	0.255264	-0.130652	-0.0114125	0.31929	0.0699223	0.135728	0.492153	0.385648	0.0558839	-0.136153	0.293204	-0.579001	0.221419	0.214976	0.0250314	0.531875	-0.145322	0.0715504	0.0123955	-1.10382	0.323789	0.593872
H2004D08	BAI1-associated protein 3	BAIAP3	NM_003933	8938	0.41003	0.00547163	0.429424	-0.218903	0.379448	0.128592	-1.30886	-0.1348	0.17236	0.116038	-0.314818	0.0591933	0.0771703	-0.388464	0.372117	0.694203	0.020305	-0.0279623	0.247925	0.14272	0.214521	0.578009
H2004D09	cyclin-dependent kinase 5. regulatory subunit 2 (p39)	CDK5R2	NM_003936	8941	0.447193	0.820794	-0.0346451	0.170405	0.516261	-0.213699	0.958694	0.336358	0.184908	-0.11872	0.231587	-0.0430156	0.248777	-0.223182	0.00425749	-0.111673	0.00321721	0.351518	0.850427	0.282757	0.475277	0.310954
H2004D10	CDC-like kinase 3	CLK3	NM_003992	1198	-0.576177	-0.0222222	-1.09386	-0.948639	-0.714496	-0.633958	-0.10322	-0.688464	-0.872847	-0.885515	-0.533087	-0.788488	-0.48459	-0.722683	-0.954961	-0.352156	-0.231118	-0.18619	0.110186	-0.128989	-0.147338	-0.357988
H2004D11	CDC-like kinase 2	CLK2	NM_003993	1196	-0.090027	0.15193	0.0962856	0.0366467	0.128586	-0.0274246	-0.141374	0.193742	0.121391	0.517915	0.24177	-0.0694067	0.158292	-0.228324	0.0698545	-0.0726367	0.126015	0.104729	0.152792	0.312174	-0.0555914	0.198532
H2004D12	nuclear factor of kappa light polypeptide gene enhancer in B-cells 1 (p105)	NFKB1	NM_003998	4790	0.837581	0.41521	0.324472	0.327032	0.634737	0.754283	0.902893	0.397683	0.503258	0.369489	0.784587	0.488234	0.38666	0.940488	0.548506	0.809962	0.829801	0.532023	0.639011	0.275815	0.857172	0.296543
H2004E01	ras homolog gene family. member B	ARHB	NM_004040	388	-2.61061	-2.21206	-1.45797	-1.43435	-1.80941	-1.31836	-1.45392	-1.58985	-1.60252	-0.830491	-2.17611	-1.48059	-1.70083	-2.72829	-1.58557	-1.73094	-2.01672	-1.92908	-1.53678	-0.75912	-2.04848	-1.56225
H2004E03	BCL2-like 2	BCL2L2	NM_004050	599	0.953435	0.721601	0.608682	0.812568	0.694193	1.20285	1.50992	0.692325	0.786242	1.45039	1.06638	0.771103	0.667352	0.976919	0.607188	0.991356	0.896688	0.616953	0.908403	-0.0315613	1.04085	0.425684
H2004E05	cyclin G1	CCNG1	NM_004060	900	1.41257	1.53014	1.31066	0.664347	1.30684	0.417264	0.541084	0.188882	1.08713	0.501997	0.416807	1.159	1.40224	0.566827	1.0727	0.546876	0.867158	1.57221	1.64965	-0.252671	0.698535	0.796799
H2004E06	DNA-damage-inducible transcript 3	DDIT3	NM_004083	1649	2.19176	1.96999	0.992603	0.431082	1.18666	2.22975	0.227092	1.41275	0.446326	0.562789	1.8267	1.52848	0.933669	1.50246	1.79833	1.47032	0.692473	1.58271	1.62078	0.411113	0.991809	0.851615
H2004E08	TRAF family member-associated NFKB activator	TANK	NM_004180	10010	3.12901	0.84567	0.196747	0.930399	1.09849	1.21972	0.980989	0.804137	1.72059	0.952265	0.768438	0.766889	0.457106	0.654375	0.736927	2.01689	1.11492	0.441388	0.727393	-0.104929	1.30826	0.583537
H2004E09	ubiquitously-expressed transcript	UXT	NM_004182	8409	0.279056	0.668498	0.156346	0.37455	0.218341	0.248786	-0.0976742	-0.00832994	0.438694	0.159559	0.115262	0.227271	0.0499995	-0.0250333	0.939595	0.420163	0.535134	-0.0481787	-0.117918	0.264945	0.0273298	0.0625335
H2004E12	solute carrier family 28 (sodium-coupled nucleoside transporter). member 2	SLC28A2	NM_004212	9153	-0.422533	-0.463376	0.521593	-0.476775	0.338469	0.0866946	-0.0296766	-0.0126509	0.191681	0.221052	0.215365	-0.0976472	-0.099394	-0.0802699	0.028608	-0.340828	-0.295084	-0.170262	0.0113164	-0.229563	-0.0705772	-0.0459489
H2004F01	solute carrier family 28 (sodium-coupled nucleoside transporter). member 1	SLC28A1	NM_004213	9154	-0.0924232	0.647559	-0.0495685	-0.16647	-0.0017206	-0.170709	-0.329786	-0.253184	0.117889	-0.239581	0.0303727	0.0966547	0.336739	0.115742	-0.0492019	0.331957	0.0972548	0.135677	0.38832	0.293757	0.00627703	0.219191
H2004F02	TNF receptor-associated factor 4	TRAF4	NM_004295	9618	-0.948964	-0.769161	0.151136	-0.198114	-0.580074	-0.353631	-0.244957	-0.542431	-0.278504	0.0590709	-0.311215	-0.348108	-0.480416	-0.392003	-0.247752	-0.673053	-0.176897	-0.654084	-0.432941	-0.439338	-1.02561	-0.533857
H2004F04	BCL2-associated X protein	BAX	NM_004324	581	0.893747	0.519148	0.68858	0.493707	0.457202	0.427965	0.617709	0.336223	0.257674	0.33406	0.731147	0.517317	0.357328	0.622964	0.477385	0.824865	0.419818	0.730002	0.571749	0.323928	0.871842	0.825169
H2004F05	BCL2/adenovirus E1B 19kDa interacting protein 2	BNIP2	NM_004330	663	0.422704	-0.0762802	0.14595	0.313178	0.254028	0.129918	0.467223	0.155888	0.0196371	-0.0878495	0.231352	0.46018	0.0219827	0.228976	0.228609	0.438048	0.220423	0.202788	0.215529	-0.0278921	0.34987	0.333077
H2004F06	v-raf murine sarcoma viral oncogene homolog B1	BRAF	NM_004333	673	1.06074	0.626937	0.812771	0.33961	0.479807	0.424637	0.865975	0.57665	0.914866	0.610379	0.58541	0.408649	0.232933	0.532988	0.363576	0.763468	-0.00915335	1.10309	0.940957	0.358722	0.899847	0.593137
H2004F07	calreticulin	CALR	NM_004343	811	0.248325	0.0269011	0.198536	0.405163	0.139786	0.111524	0.663574	0.484507	0.301527	0.226034	0.647528	-0.0621965	0.0542315	0.523873	0.298257	0.560508	0.507118	0.357408	0.360943	-0.388181	0.322935	0.499051
H2004F10	Cas-Br-M (murine) ecotropic retroviral transforming sequence b	CBLB	NM_004351	868	-0.454406	0.198838	-0.246512	-0.0233085	-0.320985	-0.169357	0.106312	-0.0324904	-0.0658398	-0.123321	0.0455381	-0.259158	-0.0857479	0.305113	0.00663903	-0.047682	-0.0571901	0.0235497	-0.240896	-0.235776	0.57488	0.0811785
H2004F11	cyclin G2	CCNG2	NM_004354	901	0.379151	0.597436	0.235655	-0.399913	0.460888	0.169174	0.0416351	0.082924	0.252339	0.0268732	-0.00412889	0.646522	0.423244	-0.315805	0.266852	-0.189594	0.153971	0.667496	0.637431	0.249712	0.364522	0.249763
H2004F12	cadherin 1. type 1. E-cadherin (epithelial)	CDH1	NM_004360	999	0.221968	0.706695	0.562315	0.443829	0.514835	0.65395	0.686374	0.462846	0.312948	0.345416	0.489757	0.576734	0.45269	-0.0331059	0.392867	0.13532	0.315419	0.592604	0.519613	0.485331	0.359264	0.553104
H2004G01	death-associated protein	DAP	NM_004394	1611	-0.338823	-0.227186	-0.379168	0.105989	-0.445651	-0.545769	-0.0933593	-0.1939	-0.477315	0.160473	-1.07948	-0.418009	-0.549795	-0.810307	-0.11415	-0.674957	-0.653575	-0.797243	-0.3587	-0.0933142	-0.220858	-0.157213
H2004G03	DNA fragmentation factor. 45kDa. alpha polypeptide	DFFA	NM_004401	1676	-0.100049	-0.102788	0.658138	0.0126042	0.117465	0.194376	0.372133	0.251171	0.274718	0.389832	-0.28552	-0.0484771	0.175367	0.239944	0.109284	-0.188998	-0.0923225	0.0522159	0.00523677	0.123657	-0.13684	0.143346
H2004G06	glutamyl-prolyl-tRNA synthetase	EPRS	NM_004446	2058	0.320934	0.417832	0.156893	0.554924	0.0756429	0.915672	1.06329	0.6839	-0.241329	0.256995	0.301392	0.123911	0.16067	-0.0271995	0.347004	0.190205	-0.0778501	0.238079	0.128	0.0286249	-0.313332	0.690134
H2004G07	v-erb-b2 erythroblastic leukemia viral oncogene homolog 2. neuro/glioblastoma derived oncogene homolog (avian)	ERBB2	NM_004448	2064	0.459431	-0.0713733	-0.0929199	0.342459	0.110474	0.539515	0.961443	0.642134	0.0788394	0.563072	0.898255	0.40661	-0.24663	0.758023	0.286122	0.133534	0.339343	0.0943036	-0.042567	0.0562163	-0.0658257	-0.196107
H2004G09	fibroblast activation protein. alpha	FAP	NM_004460	2191	2.86503	2.4196	3.16823	1.65302	3.45583	3.05799	3.68435	1.98108	1.54962	2.30728	2.9377	2.19523	2.33152	1.52214	1.99066	1.47526	2.14311	3.21441	4.27108	1.93327	3.86955	1.71902
H2004G10	phenylalanine-tRNA synthetase-like	FARSL	NM_004461	2193	-0.803365	-0.18679	0.0402448	0.244198	-0.241339	0.336457	0.451684	0.051036	0.414043	0.0297019	0.498818	-0.124405	-0.262967	0.116272	0.0421731	0.466456	-0.0402592	-0.180393	0.0168144	0.173068	0.257446	0.465699
H2004G11	interleukin 11 receptor. alpha	IL11RA	NM_004512	3590	2.90531	2.10806	1.66132	1.72502	2.65035	3.35829	3.29034	2.56621	2.68485	2.93628	2.58203	1.74129	1.91141	2.93613	1.21899	1.97229	1.71594	1.92832	1.75809	1.88882	0.723879	1.53548
H2004H01	retinoic acid receptor responder (tazarotene induced) 3	RARRES3	NM_004585	5920	0.0644191	1.27138	-0.159647	-1.09161	-0.666578	-0.821307	-1.47743	-2.03794	-0.274679	-1.63069	0.426219	-0.236085	0.786171	1.41202	0.495696	0.389398	1.00048	-0.162866	0.0431896	-0.35346	-0.301419	-0.529673
H2004H04	splicing factor 1	SF1	NM_004630	7536	0.0471227	-0.248812	-0.204429	0.228901	-0.0893308	0.213226	0.257226	0.150869	-0.0513491	-0.220241	0.463898	0.0251332	-0.1292	0.541499	0.105613	0.389008	0.211873	-0.198407	-0.0680335	-0.0611917	0.156337	0.0563983
H2004H05	death associated protein 3	DAP3	NM_004632	7818	-0.34434	-0.149586	-0.379567	-0.284288	-0.259018	-0.18577	-0.219892	-0.229901	-0.270371	-0.178229	-0.105507	-0.344206	-0.291708	0.010725	-0.149568	-0.175079	-0.26291	-0.289341	-0.254546	-0.434188	-0.0693795	-0.0668992
H2004H06	CDK2-associated protein 1	CDK2AP1	NM_004642	8099	1.85875	1.28085	1.22825	1.72145	1.50154	1.07245	1.5952	1.73787	1.33158	1.12412	1.14271	1.46855	1.08227	1.22876	1.3863	1.425	1.50897	1.68441	2.06999	1.1039	1.55006	1.64498
H2004H07	CDC23 (cell division cycle 23. yeast. homolog)	CDC23	NM_004661	8697	-0.261598	0.0909939	-0.0779866	-0.0909574	-0.127949	0.154242	0.53637	0.146182	-0.185153	0.0189412	-0.470005	0.0570932	0.0310533	-0.415124	-0.123195	0.203683	-0.0337899	-0.106825	-0.00780444	0.0728123	-0.431782	-0.156054
H2004H08	regucalcin (senescence marker protein-30)	RGN	NM_004683	9104	0.179601	-0.209288	0.412817	0.0350654	0.0183359	0.222126	0.593829	0.124774	0.280014	0.586474	0.67539	0.299255	-0.140335	0.495597	0.288422	-0.0451042	-0.0280254	-0.0202333	0.101626	-0.193997	0.362654	-0.161723
H2004H10	programmed cell death 5	PDCD5	NM_004708	9141	-0.594944	-0.640812	-0.724203	-0.222255	-0.837368	-0.399503	-0.420405	-0.435798	-0.249924	-0.501929	-0.290341	-0.747204	-0.589143	0.0504713	-0.400523	-0.0736116	-0.129616	-0.588149	-0.531077	-0.774594	0.243148	-0.290328
H2004H11	mitogen-activated protein kinase-activated protein kinase 2	MAPKAPK2	NM_004759	9261	0.801769	0.512206	0.491005	0.694941	0.804003	0.466023	0.829919	0.682178	0.606448	0.524077	0.576196	0.803971	0.667592	0.831828	0.83982	0.807544	0.795428	0.515584	0.599845	0.295736	0.76474	0.454399
H2004H12	WD40 protein Ciao1	CIAO1	NM_004804	9391	-1.36871	-1.34738	-0.968031	-0.13283	-0.997855	-1.21751	-1.25335	-0.891971	-1.31355	-1.22131	-1.22297	-1.03574	-1.29571	-1.19781	-1.20509	-0.971654	-0.985305	-1.24223	-1.17203	-1.1629	-1.14646	-1.03334
H2005A01	glutathione-S-transferase like: glutathione transferase omega	GSTTLp28	NM_004832	9446	1.11677	0.741965	0.996623	0.982607	0.836858	0.431661	0.420243	0.355727	0.783729	0.394046	0.538622	0.29189	1.24013	1.21884	1.22309	0.935372	0.620478	1.12928	1.00436	0.178933	1.36554	1.06547
H2005A03	lipopolysaccharide-induced TNF factor	LITAF	NM_004862	9516	0.350516	-0.199577	0.203209	-0.353076	0.695067	0.114499	-0.0600629	-0.879523	0.27892	-0.803651	-0.427757	0.322488	0.0140867	0.548967	0.164856	0.327896	0.584538	-0.145568	0.387616	-0.54111	0.00144847	-0.455262
H2005A04	etoposide induced 2.4 mRNA	EI24	NM_004879	9538	-0.467595	0.392267	0.189634	-0.148812	0.423651	0.469016	-0.115778	-0.0230471	0.0228184	-0.162668	-0.0648102	-0.230015	-0.370508	0.261237	0.0420571	-0.117438	0.390098	-1.05734	-0.121423	0.0198527	-0.200779	0.409125
H2005A05	tumor protein p53 inducible protein 3	TP53I3	NM_004881	9540	-0.421287	0.00342642	0.510965	0.0358756	0.322902	0.0186299	0.220129	0.158964	0.238159	0.597426	0.598721	0.232695	0.158913	0.107952	0.097604	-0.100286	0.119694	0.284792	0.336026	0.216965	-0.243422	0.111195
H2005A06	cyclin-dependent kinase 5	CDK5	NM_004935	1020	1.47753	1.51524	1.42353	1.19149	1.54944	0.915993	0.779321	0.723233	0.908397	0.286282	1.01366	1.43776	1.46702	0.357197	1.37955	1.06863	1.11498	1.51996	1.70577	1.66783	1.51676	1.20928
H2005A09	solute carrier family 29 (nucleoside transporters). member 1	SLC29A1	NM_004955	2030	-0.0238634	-1.71424	-0.376845	-0.0101543	1.27509	-0.0407352	-1.87586	-1.09969	-1.47262	-0.531831	-1.17826	-0.678809	0.259817	-0.856275	0.587112	-0.953924	-0.773039	-2.90134	-0.989258	-0.795165	-1.52765	-1.90688
H2005A10	FK506 binding protein 12-rapamycin associated protein 1	FRAP1	NM_004958	2475	0.253848	-0.0671736	-0.337183	-0.00290396	0.230182	-0.0578497	-0.184962	-0.0867982	-0.0379584	-0.0528251	0.147801	0.0863882	0.422688	0.275086	0.12983	0.126469	0.370317	-0.227301	-0.0188096	0.452533	0.0872213	-0.148858
H2005A12	ATP-binding cassette. sub-family C (CFTR/MRP). member 1	ABCC1	NM_004996	4363	0.303986	0.0574537	0.245393	0.125647	0.0087753	0.269932	0.348039	0.240285	-0.177242	1.01222	-0.245415	0.318167	-0.0510221	-0.771021	0.0509004	0.547739	-0.241865	-0.143689	-0.286183	0.364585	0.107386	0.116218
H2005B02	retinoblastoma binding protein 2	RBBP2	NM_005056	5927	-0.618317	0.349322	-0.505989	-0.660394	-0.450854	-0.334032	-0.0514878	-0.143785	-0.668419	-0.233014	-0.322794	-0.348405	-0.388105	-0.222448	-0.242283	-0.615358	0.0587843	0.0453505	-0.318031	0.0421262	-0.926207	-0.336714
H2005B04	nucleoporin 214kDa	NUP214	NM_005085	8021	-0.223572	0.0131962	0.764353	-0.143728	0.302824	0.133585	0.38098	-0.084205	0.53838	0.847495	0.266298	0.0255575	-0.0780403	0.179546	0.21634	0.143767	0.250711	-0.038083	-0.05013	0.0924868	-0.171699	-0.0757749
H2005B06	DnaJ (Hsp40) homolog. subfamily A. member 3	DNAJA3	NM_005147	9093	-1.13443	-0.753729	-0.49358	-0.425073	-0.280991	-0.421335	-1.04828	-0.618195	-0.329042	-0.123155	-0.273944	-0.546414	-0.378718	-0.415606	-0.385435	-0.553128	-0.594295	-0.865597	-0.968519	-0.393351	-0.611624	-0.566979
H2005B08	v-akt murine thymoma viral oncogene homolog 1	AKT1	NM_005163	207	0.163162	-0.18955	0.0330755	0.326563	0.105138	0.218086	0.186985	0.338356	0.323502	0.22558	0.317495	0.136794	-0.281189	0.464838	-0.0400148	0.844851	0.463973	0.0303716	0.270884	0.114237	0.254532	0.251374
H2005B09	hypothetical protein MGC19531	MGC19531	NM_005167	333926	0.957344	1.07118	1.43213	1.59011	0.939233	1.32894	2.02485	1.95988	1.00681	1.93234	0.780225	0.984625	0.659473	1.02418	0.793837	1.4197	1.17792	1.16602	1.21384	0.927084	1.52474	1.78982
H2005B10	B-cell CLL/lymphoma 3	BCL3	NM_005178	602	0.560862	0.356971	-0.0419118	-0.597055	-0.063362	-0.196608	1.02013	-0.0530895	-0.21571	0.00263347	1.0218	-0.0412362	0.300365	1.04991	0.171529	0.761998	0.678078	0.208642	-0.351031	-0.398576	0.358435	0.27471
H2005B11	B lymphoma Mo-MLV insertion region (mouse)	BMI1	NM_005180	648	-0.550475	-0.118062	-0.101058	-1.18599	-0.345351	-0.0416811	0.15338	-0.666584	-1.96785	-1.03889	-0.216092	0.184169	0.0411757	-1.24406	-0.352934	-0.680379	-0.0533698	-0.478112	-0.167091	0.57368	-0.157857	-0.0695094
H2005B12	calpain 1. (mu/I) large subunit	CAPN1	NM_005186	823	0.630298	0.692989	1.14581	1.07633	1.07344	1.0591	0.213759	0.775403	0.67809	0.167604	0.602417	1.33299	1.61914	0.618988	0.702448	0.546825	1.59285	1.20603	1.46751	1.12622	1.09374	1.0231
H2005C02	cyclin C	CCNC	NM_005190	892	-0.479693	-0.46441	-0.884803	-0.336747	-1.02173	-0.67532	-0.601524	-0.484372	-0.376941	-0.492732	-0.93521	-0.210281	-0.647744	-0.64741	-0.464429	-0.395592	-0.781437	-0.705774	-0.576451	-0.880006	-0.709418	-0.776288
H2005C03	checkpoint suppressor 1	CHES1	NM_005197	1112	1.1094	1.70511	1.10116	0.688271	1.31824	0.902402	1.24141	0.701578	0.52853	1.06762	1.13349	1.85051	1.24004	1.59403	1.27502	1.03874	1.16519	1.74513	1.38573	1.50347	0.547359	1.02827
H2005C08	E2F transcription factor 1	E2F1	NM_005225	1869	-1.43174	-0.558928	-0.444633	0.531174	-0.207713	-0.487427	-1.04117	-0.180509	0.144342	-0.459687	-0.0757224	0.347045	-0.156548	-0.33833	-0.230681	0.491337	-0.291391	-0.861651	-0.0240077	0.0744613	-0.411327	-0.319398
H2005C10	ELK1. member of ETS oncogene family	ELK1	NM_005229	2002	-0.120177	-0.15225	-0.0853733	-0.0500544	-0.0370914	-0.0283014	-0.132229	-0.128571	-0.0746706	-0.045419	0.342558	0.117283	0.335774	0.50327	0.00169012	0.415571	0.349912	-0.165956	0.131794	1.12653	0.29364	0.122261
H2005C12	ems1 sequence (mammary tumor and squamous cell carcinoma-associated (p80/85 src substrate)	EMS1	NM_005231	2017	0.615512	0.319895	0.289912	0.478718	0.174059	0.00681721	0.220514	0.0677175	0.224474	0.64446	-0.134916	0.18908	0.215976	-0.600632	0.346888	0.570168	-0.132759	0.120143	0.420025	0.286916	0.134001	0.602926
H2005D02	nuclear receptor subfamily 2. group F. member 6	NR2F6	NM_005234	2063	-1.37064	-1.2368	-1.55399	-1.57144	-1.29214	-1.04999	-0.767907	-0.837855	-1.11027	-1.01761	-0.907955	-1.41873	-1.59016	-0.633785	-1.44168	-0.966232	-0.909116	-1.64508	-1.53938	-1.35877	-1.28246	-1.5542
H2005D04	v-ets erythroblastosis virus E26 oncogene homolog 2 (avian)	ETS2	NM_005239	2114	-1.87949	-1.90746	-1.37657	-0.896603	-1.92187	-2.27276	-0.971694	-1.43133	-0.872666	-1.78823	-1.04407	-0.992276	-1.7037	-0.882689	-2.69682	-1.4301	-1.4129	-1.50269	-0.597994	-1.87074	-0.15497	-2.28395
H2005D05	Ewing sarcoma breakpoint region 1	EWSR1	NM_005243	2130	-0.171048	-0.267859	-0.114025	0.158801	-0.109934	0.47857	0.500758	0.129828	-0.194818	0.244651	0.475142	-0.179799	0.133667	0.290518	0.0229667	-0.0570063	-0.0857054	-0.0258601	-0.159144	-0.0533504	0.0634004	0.241697
H2005D06	FAT tumor suppressor homolog 1 (Drosophila)	FAT	NM_005245	2195	2.62847	0.981658	2.9405	2.62004	2.34301	2.66388	3.45908	2.27911	3.12987	2.91799	4.81458	3.33343	0.649968	4.00952	2.59443	2.67944	3.41463	1.13191	2.52998	1.63901	3.13497	2.18845
H2005D07	fer (fps/fes related) tyrosine kinase (phosphoprotein NCP94)	FER	NM_005246	2241	-0.155488	-0.247058	-0.237532	0.109076	-0.283695	-0.225994	0.258297	-0.0971237	-0.196401	-0.183712	-0.293248	0.00154301	-0.348158	0.0337006	-0.345116	0.236787	0.0777572	-0.040489	-0.34439	-0.0283855	-0.0997157	-0.180583
H2005D08	fibroblast growth factor 3 (murine mammary tumor virus integration site (v-int-2) oncogene homolog)	FGF3	NM_005247	2248	0.607311	0.421873	0.642825	0.439145	0.779613	0.691119	1.15632	0.631139	0.369272	0.890726	0.788113	0.542434	0.556733	0.0625062	0.474899	0.66148	0.677355	0.494975	0.551993	0.525466	0.544996	0.738554
H2005D11	v-fos FBJ murine osteosarcoma viral oncogene homolog	FOS	NM_005252	2353	-1.47864	-1.04991	-1.45697	-2.45242	-0.719732	-3.1046	-4.87582	-3.20626	-2.94073	-3.12621	-0.0309685	-0.137152	-0.291312	-1.25747	-0.67756	-1.43179	-0.245186	-0.517823	-1.65993	0.337394	-1.38052	-0.169185
H2005E01	v-Ha-ras Harvey rat sarcoma viral oncogene homolog	HRAS	NM_005343	3265	0.192732	0.228557	-0.379086	0.692239	-0.157991	0.278369	0.487962	0.522821	0.0266651	0.144598	0.810084	0.5396	-0.54484	0.672189	0.25024	0.622335	0.504631	-0.0829613	0.178387	-0.243424	0.874436	0.495682
H2005E02	heat shock 90kDa protein 1. alpha	HSPCA	NM_005348	3320	-0.586001	-1.26774	-0.934588	-0.252417	-0.95038	-0.745202	-0.359383	-0.366705	-0.548223	-0.333999	-0.748978	-0.903604	-0.93483	-0.443355	-0.660883	-0.411459	-0.925043	-1.29527	-0.983192	-1.09513	-1.12419	-1.13189
H2005E03	jun D proto-oncogene	JUND	NM_005354	3727	0.755904	1.49509	1.02605	0.871134	1.29858	1.05786	1.2389	0.902507	0.390064	1.09872	1.12151	1.81497	1.41856	1.28891	1.08522	0.922895	1.02915	1.67547	1.27599	1.38394	0.869228	0.890423
H2005E05	MAD. mothers against decapentaplegic homolog 4 (Drosophila)	MADH4	NM_005359	4089	1.29074	0.860352	0.620526	0.829162	0.893546	0.888118	1.18901	1.17944	0.736607	0.516068	1.19127	0.69869	0.972746	1.53052	0.922961	1.10831	1.20504	0.822062	1.12504	0.512133	0.818842	1.09225
H2005E08	neuroblastoma. suppression of tumorigenicity 1	NBL1	NM_005380	4681	1.81267	0.962753	1.54511	2.36283	2.53367	1.9212	2.04846	2.34483	1.76013	1.32277	2.26596	2.08462	1.23013	2.17972	1.81363	2.16466	1.47449	1.61448	2.17322	1.2986	2.57732	1.43958
H2005E10	v-ral simian leukemia viral oncogene homolog A (ras related)	RALA	NM_005402	5898	0.918629	1.01569	0.651244	0.633078	0.47625	0.534677	0.153264	0.654814	0.239698	0.43351	0.212599	0.367695	0.621421	-0.351958	0.327051	0.786413	0.439772	0.289116	0.185202	0.298095	0.48257	1.32862
H2005E11	suppression of tumorigenicity 5	ST5	NM_005418	6764	0.467018	0.839489	0.356568	0.397266	0.491012	0.384314	0.545219	0.45545	0.699476	0.989715	1.03005	0.608865	0.642084	0.723293	0.856343	0.851309	0.437324	0.572057	0.416698	0.335369	-0.391353	0.167204
H2005E12	signal transducer and activator of transcription 2. 113kDa	STAT2	NM_005419	6773	1.79121	1.57357	1.31373	1.02119	1.53162	1.06956	1.05127	1.05246	1.41497	1.13871	2.17607	1.72717	2.14058	1.4939	1.84457	1.88094	1.46448	2.08847	0.797585	0.750444	1.46233	1.47908
H2005F01	tumor protein p53 binding protein. 2	TP53BP2	NM_005426	7159	0.406948	0.012824	0.237342	0.347813	0.368029	0.255389	0.609937	0.0413249	0.473552	0.237484	1.05683	0.594961	0.20871	0.984275	0.244752	0.476549	0.636204	0.400532	0.382566	0.173354	0.996519	0.106767
H2005F02	vav 1 oncogene	VAV1	NM_005428	7409	-0.0670804	-0.0244759	0.301686	-0.166557	0.0558007	0.0710474	0.483871	-0.224241	-0.158737	0.238373	-0.623864	-0.192035	-0.141384	-0.15179	0.158381	-0.00111678	-0.299503	-0.518037	-0.142591	0.252373	0.13134	-0.449665
H2005F03	wingless-type MMTV integration site family. member 1	WNT1	NM_005430	7471	0.167767	0.144977	0.514423	-0.106118	0.643601	0.0883895	0.472897	-0.036731	-0.0858285	0.433014	0.0990903	0.0928313	0.143123	0.0204647	0.0273398	-0.332314	-0.000230634	0.13948	-0.380419	0.00234524	0.18201	0.207401
H2005F04	v-yes-1 Yamaguchi sarcoma viral oncogene homolog 1	YES1	NM_005433	7525	0.113996	0.00807407	-0.134394	0.0663116	-0.212798	-0.132247	0.0850176	-0.268463	-0.309558	-0.108958	-0.391891	-0.385062	0.166987	-0.0366459	-0.146648	0.0297828	0.321697	-0.043116	-0.0285764	0.0463353	0.464025	-0.0123562
H2005F05	Rho guanine nucleotide exchange factor (GEF) 5	ARHGEF5	NM_005435	7984	-1.42462	-1.48785	-2.06856	-1.72702	-1.73679	-1.62702	-1.72555	-1.69984	-1.41792	-0.884617	-1.19789	-1.35475	-1.41199	-0.696496	-1.63443	-0.878585	-1.03618	-1.77077	-1.1298	-1.45605	-1.59938	-1.53932
H2005F07	nuclear receptor coactivator 4	NCOA4	NM_005437	8031	-0.700321	-0.0920291	-0.432837	-0.0431083	-0.385253	-0.151027	0.0718947	0.215595	-0.90245	-0.352698	-0.499003	-0.037101	-0.727995	-0.321762	-0.865033	0.0910338	-0.306856	-0.0721028	-0.136466	-0.354823	-0.0520543	-0.197905
H2005F08	FOS-like antigen 1	FOSL1	NM_005438	8061	0.31663	0.270321	1.15286	1.85738	0.72002	1.15765	1.97861	1.26795	1.52144	1.00058	1.67161	0.818827	0.497954	1.78703	0.687184	2.70121	1.60059	0.670285	1.0471	0.743795	1.99774	1.22205
H2005F09	v-maf musculoaponeurotic fibrosarcoma oncogene homolog B (avian)	MAFB	NM_005461	9935	2.71313	0.439494	1.35181	0.130571	2.12525	0.748012	1.11272	0.946148	1.58481	0.986282	1.59446	1.54958	0.926061	1.5894	1.08193	1.15788	0.872753	1.03748	1.46469	1.20616	1.18998	0.458369
H2005F10	heat shock transcription factor 1	HSF1	NM_005526	3297	0.525833	0.517449	0.441298	0.432903	0.621523	0.469479	1.09213	0.575501	0.30751	0.502024	0.87811	0.480882	0.401222	0.94376	0.410434	0.64028	0.504774	0.485239	0.378659	0.337661	0.504369	0.53843
H2005F11	isocitrate dehydrogenase 3 (NAD+) alpha	IDH3A	NM_005530	3419	-1.33821	-1.05834	-1.65158	-0.999308	-1.1556	-0.683002	-1.14876	-1.17412	-0.74532	-1.06582	-0.983385	-0.944648	-1.01152	-0.653011	-0.899898	-0.520584	-0.941156	-1.81332	-1.03506	-1.54157	-0.771387	-1.0406
H2005F12	inhibitor of growth family. member 1	ING1	NM_005537	3621	1.599	2.89098	3.56663	0.968177	2.3464	1.70925	1.82887	1.73516	1.7128	2.1065	2.46978	1.35202	2.12018	1.04651	1.16962	1.20078	1.1249	2.46654	0.437355	0.904552	1.35292	0.32685
H2005G01	lactate dehydrogenase A	LDHA	NM_005566	3939	-0.886934	-1.42598	-1.05936	-0.255832	-0.92853	-0.495676	-0.0687426	-0.126526	-0.487652	-0.461716	0.22729	-0.527663	-1.4596	0.181447	-0.833725	-0.0121303	-0.0650949	-1.44435	-0.640755	-1.4134	0.240763	-0.285672
H2005G02	lectin. galactoside-binding. soluble. 3 binding protein	LGALS3BP	NM_005567	3959	-2.14954	-2.08551	-2.46009	-2.26444	-2.00146	-2.56313	-2.76035	-3.13225	-2.13622	-0.913944	-0.55518	-1.83743	-1.59137	-1.12782	-2.13232	-1.14747	-1.65707	-2.2357	-1.83157	-1.67298	-2.63124	-1.79678
H2005G03	lamin A/C	LMNA	NM_005572	4000	1.94672	1.79965	1.43258	1.97763	1.40831	1.78736	1.99587	2.19085	1.16134	0.978	2.0129	2.04598	1.59026	1.76146	1.14659	1.55241	1.55246	2.24164	2.45303	1.44248	1.90213	1.94296
H2005G04	lamin B1	LMNB1	NM_005573	4001	-0.633166	-0.671056	-0.354405	0.448775	-0.627827	-0.153951	-0.870981	-0.187824	-0.0559739	-0.257031	-0.364666	-0.763844	-0.232202	-0.720307	0.067519	0.183349	-0.415718	-0.0399796	0.214191	-0.823034	0.679014	0.0882584
H2005G05	protein phosphatase 3 (formerly 2B). catalytic subunit. gamma isoform (calcineurin A gamma)	PPP3CC	NM_005605	5533	0.389858	0.58929	0.265663	0.68679	0.0973069	0.773732	1.28774	0.0897101	0.618815	0.932362	1.27168	1.1807	0.0643946	1.63965	0.58544	1.91514	1.30727	0.397989	0.108184	0.233272	1.55821	0.665225
H2005G06	retinoblastoma binding protein 4	RBBP4	NM_005610	5928	-0.646515	-0.744123	-0.356079	-0.182213	-0.40255	-0.0373508	-0.378753	-0.0841113	-0.449541	-0.456001	-0.365144	-0.316613	-0.477497	-0.288462	-0.332434	-0.341551	-0.473412	-0.579777	-0.161574	-0.0251164	-0.241073	-0.344526
H2005G07	splicing factor. arginine/serine-rich 4	SFRS4	NM_005626	6429	0.0559134	-0.239419	-0.0970812	0.0136493	0.241401	0.142183	0.528988	0.413318	0.055001	0.0871299	0.336202	0.183763	-0.216644	0.446545	0.0216919	0.259915	0.0952785	-0.165841	-0.247213	-0.173323	-0.078921	0.0504857
H2005G08	tumor protein p53 binding protein. 1	TP53BP1	NM_005657	7158	0.178248	-0.102562	-0.0278042	-0.0697389	-0.0898478	-0.366838	0.132762	0.173766	0.138117	0.144645	0.872611	0.223673	-0.250014	0.935824	-0.0805103	0.179236	0.306396	0.0765992	0.0649173	-0.0521166	0.423535	0.073509
H2005G09	tumor suppressing subtransferable candidate 4	TSSC4	NM_005706	10078	0.599053	0.692333	0.415775	0.234739	0.38848	0.61851	1.05963	0.616374	0.341689	0.490553	0.559279	0.971941	0.474149	0.962439	0.21627	0.42838	0.581857	0.642196	0.544619	1.32731	0.832537	0.651562
H2005G10	accessory protein BAP31	BCAP31	NM_005745	10134	-0.961527	-0.649313	-0.556598	-0.369437	-0.606711	-0.641545	-0.646524	-0.55256	-0.213198	-0.371143	-0.925489	-0.321741	-0.838429	-1.01107	-0.347458	-0.283889	-0.329392	-0.488658	-0.29227	-0.00353862	-0.420254	-0.706226
H2005G11	RNA binding motif protein 6	RBM6	NM_005777	10180	0.516223	0.765675	0.475025	0.614784	0.781416	0.40519	0.590179	0.805726	0.512141	0.715224	1.4279	0.837645	0.674745	0.747148	1.05389	0.384131	0.759462	0.500604	0.236504	0.5632	0.426551	0.560599
H2005G12	RNA binding motif protein 5	RBM5	NM_005778	10181	0.919417	0.521897	0.366555	0.594158	0.886672	0.695397	1.07967	0.916475	0.480402	0.625643	1.56682	0.76572	0.738724	0.847698	0.777325	0.526204	0.409564	0.772774	0.826598	0.529041	0.631039	0.648053
H2005H01	MAD. mothers against decapentaplegic homolog 2 (Drosophila)	MADH2	NM_005901	4087	-0.0731179	-0.226627	-0.307096	-0.143709	-0.118	-0.558144	-0.58783	-0.639294	-0.741619	-0.621287	-0.665981	-0.0650952	-0.159445	-0.569308	-0.361009	-0.199508	-0.308865	-0.0418205	-0.0790228	-0.434195	-0.142804	-0.327785
H2005H02	malate dehydrogenase 1. NAD (soluble)	MDH1	NM_005917	4190	-0.162028	-0.0994736	-0.142997	-0.277331	-0.27488	-0.389912	-0.509704	-0.532878	-0.337155	-0.254945	-0.924688	-0.342633	-0.0821046	-0.424158	-0.0598985	-0.229199	-0.29581	-0.326906	0.0683627	-0.53203	-0.25607	-0.0662773
H2005H03	mitogen-activated protein kinase kinase kinase 4	MAP3K4	NM_005922	4216	0.867388	0.552897	0.390877	0.388171	0.131427	0.305894	0.483168	0.403319	0.0179887	1.52397	0.456328	0.878881	0.532163	-0.357103	0.327464	0.412011	-0.0414247	0.447761	-0.165008	0.91643	0.900085	1.13194
H2005H05	H1 histone family. member X	H1FX	NM_006026	8971	-0.969885	-1.61539	-1.38499	-1.34793	-0.904589	-1.08941	-0.724911	-0.64234	-1.13135	-0.689818	-0.575135	-0.869063	-1.25715	-0.212558	-1.25482	-0.486913	-0.437056	-1.32706	-0.784538	-1.49226	-0.757725	-1.10912
H2005H07	tubulin. alpha. ubiquitous	K-ALPHA-1	NM_006082	10376	-1.61191	-1.81618	-1.49994	-0.167858	-1.63641	-0.740461	-0.687842	0.0179814	-1.39215	-0.734475	-1.36649	-0.946741	-1.55051	-0.952906	-1.80937	0.0914927	-1.19683	-1.49373	-1.31487	-1.42192	-0.647535	-0.0825419
H2005H09	mitogen-activated protein kinase kinase kinase 7 interacting protein 1	MAP3K7IP1	NM_006116	10454	0.530627	0.10371	0.867177	0.123695	0.576261	0.620034	0.577155	0.699144	0.453561	0.542219	0.805988	0.236138	0.187549	0.464605	0.421403	0.463671	0.346053	0.257849	0.534962	0.461354	0.634242	0.552124
H2005H10	DnaJ (Hsp40) homolog. subfamily B. member 1	DNAJB1	NM_006145	3337	0.385295	0.33819	0.276487	0.212843	0.62591	0.345623	0.196344	0.0864193	0.114598	-0.510138	0.212448	0.731853	0.521377	1.00757	0.436719	0.506095	0.464864	0.310979	0.36294	0.146189	0.0770445	0.321547
H2005H11	pre-B-cell leukemia transcription factor 3	PBX3	NM_006195	5090	2.45459	1.8777	1.15984	1.46051	1.62312	0.534937	0.561216	0.769581	1.73047	0.135751	1.06379	1.46561	1.51285	1.70378	1.42441	1.92278	1.46226	1.21087	1.70588	1.37678	1.28365	2.30757
H2005H12	ectonucleotide pyrophosphatase/phosphodiesterase 2 (autotaxin)	ENPP2	NM_006209	5168	7.43078	6.09318	6.3222	5.48869	5.95938	4.92742	6.00463	5.5068	8.12502	5.24903	7.88848	6.81768	4.96219	7.02513	6.45679	6.5667	6.07323	7.14963	7.11855	6.27475	7.42061	4.37549
H2006A01	protein (peptidyl-prolyl cis/trans isomerase) NIMA-interacting 1	PIN1	NM_006221	5300	-0.683043	-0.314905	-0.683509	-0.218047	-0.171502	-0.236102	-0.283503	-0.00818562	-0.309654	-0.596966	-0.12437	-0.259577	-0.441787	0.0890628	-0.182606	-0.285786	-0.430797	-0.251861	-0.476318	-1.71262	-0.00758526	-0.554858
H2006A02	polymerase (RNA) II (DNA directed) polypeptide J. 13.3kDa	POLR2J	NM_006234	5439	0.127927	-0.138644	-0.322769	0.0783002	-0.0871219	-0.141347	-0.0648937	-0.108611	0.145944	-0.302379	-0.0372899	0.194326	-0.108182	0.100073	-0.00618183	0.152345	0.0541318	-0.656806	0.174966	-0.972328	0.185208	-0.0765543
H2006A03	protein kinase C. delta	PRKCD	NM_006254	5580	-0.0798409	-0.710719	0.368845	-0.132534	0.0101212	-0.0198033	0.0119714	0.069393	0.151847	0.147184	0.269206	0.119618	-0.0809309	0.152241	-0.116418	-0.123604	-0.0987319	-0.162675	0.2739	-0.779215	-0.357038	0.85563
H2006A06	protein tyrosine phosphatase. non-receptor type 13 (APO-1/CD95 (Fas)-associated phosphatase)	PTPN13	NM_006264	5783	2.46181	2.20486	1.40904	1.36866	2.0464	1.71475	2.32551	2.25235	2.1318	1.30074	2.36364	2.38416	1.06465	2.35101	1.67095	2.11209	1.58143	2.63264	2.75037	0.772001	2.03274	2.74926
H2006A07	requiem. apoptosis response zinc finger gene	REQ	NM_006268	5977	0.642134	0.678762	1.11802	0.653188	0.676566	1.13919	1.00239	1.70663	1.21828	1.74517	1.22431	0.236631	-0.252514	1.07323	0.701257	0.805605	1.46917	0.134564	-0.663071	1.0566	0.843464	0.707845
H2006A08	splicing factor. arginine/serine-rich 7. 35kDa	SFRS7	NM_006276	6432	-0.497911	-0.7507	-0.634394	-0.209724	-0.546239	-0.275664	-0.37997	-0.320524	-0.0111726	-0.941921	-0.244002	-0.0573547	-0.242434	0.0445298	-0.474998	-0.0154162	-0.170591	-0.668845	-0.371358	0.788597	-0.348424	-0.130029
H2006A11	tumor necrosis factor. alpha-induced protein 2	TNFAIP2	NM_006291	7127	-1.89448	-1.13559	-1.91588	-2.26459	-1.70072	-1.54329	-1.94686	-1.94001	-0.684219	-1.32439	-0.610523	-1.71479	-1.30537	-0.0259592	-0.816345	0.344284	0.0116916	-1.33973	-1.87058	-2.32652	-0.346235	-2.2744
H2006A12	tumor susceptibility gene 101	TSG101	NM_006292	7251	0.123232	0.239966	-0.0465733	0.268565	0.00889628	0.251255	0.310486	0.246715	0.111551	0.104733	0.164007	0.260509	0.131215	0.297508	0.260332	0.3694	0.147811	0.117497	0.0362226	0.32572	0.642325	0.512574
H2006B01	transcriptional activator of the c-fos promoter	CROC4	NM_006365	10485	0.2241	0.336489	0.811578	0.143008	0.318273	0.365865	0.482088	0.242025	0.441014	0.802842	0.517126	0.330634	0.328505	0.425025	0.357083	0.241911	0.309127	0.191229	0.237881	0.290936	0.267334	0.47757
H2006B02	HIV-1 Tat interactive protein 2. 30kDa	HTATIP2	NM_006410	10553	-1.08957	-0.827802	-2.07569	-1.54108	-2.65041	-1.36896	-2.06537	-2.23069	-1.47209	-0.741218	-1.98048	-1.16528	-1.85827	-1.89341	-1.58676	-1.65534	-0.98028	-1.67997	-2.72291	-2.35949	-1.54542	-2.49435
H2006B03	CD27-binding (Siva) protein	SIVA	NM_006427	10572	-0.628211	-0.430831	-0.514907	0.0701984	-0.296243	-0.178588	-0.288078	-0.062842	-0.343525	-0.611394	-0.812411	-0.201541	-0.417927	-0.550528	-0.397623	0.186469	-0.333506	-0.568227	-0.34981	-0.389045	-0.225673	-0.307396
H2006B07	CCCTC-binding factor (zinc finger protein)	CTCF	NM_006565	10664	-0.0450034	-0.508294	-0.320336	-0.0648289	0.0527576	0.395038	0.609924	0.306397	-0.0615749	-0.0870579	0.254792	0.350235	0.119235	0.248073	-0.167994	0.308123	0.168532	0.0368244	0.258799	0.177809	-0.312454	-0.122099
H2006B08	Ras-related GTP-binding protein	RAGA	NM_006570	10670	1.76758	1.3208	1.48423	1.41784	1.53768	1.35486	1.88328	1.2784	1.54762	1.29867	1.73276	1.63163	1.45674	2.17496	1.72405	1.80193	1.79019	1.55623	1.63731	1.29601	1.69688	1.73186
H2006B09	heat shock 70kDa protein 8	HSPA8	NM_006597	3312	0.0970663	-0.108147	0.176627	0.422345	0.0901658	0.0354754	-0.435437	-0.155871	-0.0630579	-0.121218	-1.29473	0.376231	-0.135409	-2.00725	-0.12609	-0.0535256	-0.37377	-0.380743	0.224469	-0.0836255	0.000777777	0.0625521
H2006B11	FLN29 gene product	FLN29	NM_006700	10906	-0.517795	0.242286	0.0443758	-0.222893	-0.149326	-0.240656	-0.137373	-0.23771	-0.3929	0.0874006	-0.188663	0.0116158	0.0480243	-0.433563	-0.0788477	0.0235579	-0.142055	-0.0644989	-0.340873	0.19413	-0.503703	-0.131948
H2006B12	LIM domain only 4	LMO4	NM_006769	8543	0.568195	0.87331	0.856752	0.599887	0.538944	1.32609	1.28311	1.19979	0.644176	2.30215	0.696029	0.652476	0.826662	0.796497	1.40362	1.94252	0.705934	1.26356	-0.186187	1.5796	1.40804	1.85308
H2006C01	COP9 constitutive photomorphogenic homolog subunit 5 (Arabidopsis)	COPS5	NM_006837	10987	0.0665924	0.485214	0.464416	-0.0389465	0.707342	0.549993	0.293983	0.147123	-0.359481	-0.279171	-0.26476	0.128131	0.552031	-0.265625	0.0787978	0.130018	-0.786052	0.515011	-0.17592	1.03314	1.00256	1.04059
H2006C02	inner membrane protein. mitochondrial (mitofilin)	IMMT	NM_006839	10989	-0.699314	-0.610311	-0.855271	-0.308256	-0.739988	-0.395124	-0.365916	-0.187015	-0.364426	-0.96781	-0.375505	-0.406115	-1.12027	-0.809725	-0.515477	-0.973511	-0.773377	-0.531685	0.0184446	-0.891043	-0.371511	-0.72632
H2006C03	protein disulfide isomerase. pancreatic	PDIP	NM_006849	64714	-0.0452555	0.261798	0.382301	-0.0534783	0.0718845	-0.326978	-0.0275067	-0.310079	-0.0599467	0.291661	-0.0316576	0.0207455	0.090559	-0.196564	0.0209024	-0.298299	0.376083	0.722313	0.267516	0.0962339	-1.08423	0.0214002
H2006C04	calmodulin 1 (phosphorylase kinase. delta)	CALM1	NM_006888	801	0.527998	0.509222	0.231575	0.566492	0.324951	0.259085	0.455871	0.426817	0.29655	0.173539	0.44173	0.569008	0.396716	0.702997	0.288568	0.632024	0.541987	0.590238	0.906586	0.470963	0.845109	0.936866
H2006C05	carcinoembryonic antigen-related cell adhesion molecule 7	CEACAM7	NM_006890	1087	0.584192	0.11172	0.19998	0.467059	0.0332355	0.328575	0.3809	0.259359	0.121598	0.158335	0.573997	0.353167	0.0963395	0.907546	-0.210059	0.533357	0.281582	-0.0722306	-0.0874572	-1.18126	0.485381	0.332203
H2006C07	melanoma antigen. family D. 1	MAGED1	NM_006986	9500	5.72203	6.98467	5.90045	4.27224	4.23301	3.60184	4.7271	4.19515	4.7872	4.11923	6.48819	5.31316	5.28421	6.3906	4.97803	5.44076	7.10835	5.73411	3.24235	5.94065	7.00374	7.59729
H2006C08	putative tumor suppressor 101F6	101F6	NM_007022	11068	-0.116116	-0.334652	-0.124396	-0.384939	-0.0815157	-0.127771	-0.191002	-0.066894	0.241955	-0.267727	-0.418318	0.0687646	-0.489196	0.0173447	0.205356	-0.0451941	-0.180074	-0.39786	-0.415594	-0.321625	-0.890522	-0.0261145
H2006C10	Fas (TNFRSF6) associated factor 1	FAF1	NM_007051	11124	-0.128112	-0.449833	-0.308003	0.399044	-0.192636	-0.0825513	-0.182398	-0.0211488	-0.36007	0.909118	-1.33802	-0.251242	0.00860496	-1.24873	-0.525812	-0.447311	-0.341523	-1.0629	0.277427	0.0411727	-1.31296	-0.123401
H2006C11	calpain 11	CAPN11	NM_007058	11131	0.0668098	-0.239709	-0.413336	0.0333706	-0.121541	-0.496058	-0.261063	-0.0649482	0.141607	-0.22764	-0.570563	-0.0447662	-0.434147	-0.233495	0.106903	-0.0463242	-0.229129	-0.341231	0.345078	-0.486175	0.0562962	-0.348438
H2006C12	CDC37 cell division cycle 37 homolog (S. cerevisiae)	CDC37	NM_007065	11140	-0.000802418	0.204894	0.051216	0.32888	-0.0644805	0.327154	0.247382	0.197509	-0.163237	0.319863	-4.2087e-05	-0.0824229	-0.153071	0.173031	0.182032	0.58437	-0.153669	0.278716	-0.370471	-0.35541	0.23558	0.281391
H2006D01	transcription elongation factor B (SIII). polypeptide 2 (18kDa. elongin B)	TCEB2	NM_007108	6923	-0.00211355	0.236013	0.0210247	0.124696	0.0374099	-0.0333663	0.244519	0.373162	0.0923313	0.34812	-0.198111	-0.0636823	-0.247039	0.151886	0.068507	0.110202	-0.0586628	0.146791	0.0850706	-0.367466	0.27525	0.340467
H2006D02	transcription factor Dp-1	TFDP1	NM_007111	7027	-0.526225	-0.199804	-0.537687	0.0475812	-0.472181	-0.227588	-0.608556	-0.242559	-0.267745	-0.598046	-0.35887	-0.259543	-0.34513	-0.389909	-0.39803	0.323109	-0.142666	-0.791481	-0.0662482	-0.607361	-0.128986	-0.213869
H2006D07	v-abl Abelson murine leukemia viral oncogene homolog 2 (arg. Abelson-related gene)	ABL2	NM_007314	27	1.76551	0.43865	1.16485	1.27579	1.06683	2.15331	2.48567	2.33546	1.496	1.70487	2.90905	1.00042	0.903541	1.8655	0.668752	2.65366	2.90896	1.13219	0.89572	0.999682	1.59424	3.2142
H2006D08	signal transducer and activator of transcription 1. 91kDa	STAT1	NM_007315	6772	2.5744	2.41602	2.53671	2.07198	2.75245	3.13515	3.65862	1.82035	3.0933	2.79255	3.24901	1.94055	2.28183	4.14298	2.687	3.52808	3.57856	2.27547	1.7018	2.64501	2.77482	2.07308
H2006D09	heat shock 90kDa protein 1. beta	HSPCB	NM_007355	3326	-0.974697	-0.57547	-0.400135	-0.469704	-0.625405	-0.559926	-0.704002	-0.420292	-0.373962	0.500614	-1.56028	-0.612423	-0.897271	-1.88645	-0.85223	-0.523115	-0.807688	-0.949507	-0.608629	-0.714587	-1.06516	-0.609799
H2006D11	apoptosis antagonizing transcription factor	AATF	NM_012138	26574	-0.730756	-0.935833	-0.915716	-0.612418	-0.845138	-0.0300888	-0.0410757	-0.615241	-0.827729	-0.644266	-0.600278	-0.446302	-0.404295	-0.406747	-0.598395	-0.425705	-0.751559	-0.793494	-0.606626	-0.87733	-0.714188	-0.615834
H2006E01	CD24 antigen (small cell lung carcinoma cluster 4 antigen)	CD24	NM_013230	934	0.259839	-0.0120948	-0.220693	-0.127042	0.391815	0.0614724	0.179689	0.055969	-0.338036	-0.0468613	0.779591	-0.134437	0.207124	0.0225969	-0.130199	-0.166603	-0.119825	0.0267327	-0.00820301	0.110685	-0.172591	0.0966661
H2006E02	programmed cell death 6	PDCD6	NM_013232	10016	-1.28257	-1.38345	-1.3827	-0.92396	-1.27332	-1.16665	-1.18211	-1.13673	-1.18828	-1.32898	-1.63677	-0.840681	-1.52302	-1.60343	-1.10077	-1.10478	-1.39152	-1.4864	-0.950445	-1.46252	-1.40585	-1.22559
H2006E04	BCL2-related ovarian killer	BOK	NM_032515	666	-0.471306	3.22278	0.543668	0.0256105	-0.357132	0.436243	0.387281	0.278851	-0.102279	0.133614	0.265484	-0.0367133	0.0831548	0.456023	-0.0316308	0.0531936	-0.132532	-0.565008	0.336891	0.0840996	-1.00536	1.18579
H2006E05	fuse-binding protein-interacting repressor	SIAHBP1	NM_014281	22827	0.921614	0.82039	0.823364	1.66492	0.884142	1.74987	1.68165	1.60736	1.24598	1.65089	0.81467	1.08749	1.64133	1.31884	1.44107	1.43723	1.08224	1.13065	1.66361	1.80613	0.916624	1.35133
H2006E07	protein phosphatase 1. regulatory (inhibitor) subunit 15A	PPP1R15A	NM_014330	23645	0.764997	0.277526	-0.0704657	0.827904	0.563575	0.584555	0.135871	0.672168	0.717504	-0.1661	1.44566	0.857546	0.42183	1.50965	0.54319	1.36768	1.13076	0.397053	0.449549	0.534682	1.28608	0.743434
H2006E08	tumor necrosis factor receptor superfamily. member 21	TNFRSF21	NM_014452	27242	0.994688	-1.30084	-0.85503	0.357913	1.32005	0.542114	-0.557759	0.321369	2.0316	-0.000179597	0.451802	0.0523541	-0.280637	0.51701	0.980243	0.509483	0.369737	-0.470946	-0.37966	0.231234	0.918254	-0.646444
H2006E11	ubiquitin B	UBB	NM_018955	7314	-0.210398	-0.346513	-0.491115	-0.0472731	-0.25558	-0.539093	-0.420358	-0.176119	-0.00274385	-0.340065	-0.657003	-0.195909	-0.1444	-0.469612	-0.0730018	-0.0480566	-0.199831	-0.214355	0.205348	-0.0395487	-0.132881	-0.343808
H2006E12	microsomal glutathione S-transferase 1	MGST1	NM_020300	4257	0.729627	1.39612	0.795358	0.619628	0.912538	0.752198	0.926063	0.0405277	0.403195	0.825196	0.378596	0.384003	1.03823	1.15525	1.07424	1.48294	1.18744	1.42565	-1.18615	1.02906	1.05441	0.278313
H2006F01	fibroblast growth factor 6	FGF6	NM_020996	2251	1.34845	0.975886	1.30758	1.32551	1.18972	0.932526	1.82824	0.858116	1.66946	0.963502	2.53367	1.11314	1.0444	1.34323	0.725037	2.84889	1.2366	0.991491	1.40118	0.641612	2.77363	3.14979
H2006F02	RAP2A. member of RAS oncogene family	RAP2A	NM_021033	5911	1.09892	-0.141747	0.138913	0.141369	1.32641	0.513817	0.417857	0.0796172	0.401324	0.595428	0.419887	0.720981	1.14585	-0.0165775	0.867558	1.0466	1.13666	0.196716	1.11503	1.09071	0.554031	0.0684601
H2006F03	tumor necrosis factor. alpha-induced protein 1 (endothelial)	TNFAIP1	NM_021137	7126	-0.548448	0.517725	-0.771346	-0.644058	-0.78365	-0.296746	-0.450615	-0.581051	-0.747607	-0.493467	-1.2031	-0.326316	0.331458	-1.02327	-0.528973	-0.318555	-0.295056	-0.619546	-0.519125	0.0382438	-1.27194	0.196276
H2006F04	TNF receptor-associated factor 2	TRAF2	NM_021138	7186	-0.220996	0.227163	0.293764	0.345602	0.249775	0.209881	-0.213511	0.26901	0.0299158	0.518085	0.451794	0.0845156	0.266608	-0.460602	0.0701167	0.0566378	0.208663	0.166913	0.313114	0.462071	0.0152086	0.445716
H2006F05	cell division cycle 25B	CDC25B	NM_021874	994	0.849625	0.545592	0.340008	0.271474	0.419421	0.127347	0.507445	-0.0126295	0.765867	0.7335	0.699594	0.44483	0.820167	0.684911	0.406107	0.811415	0.490616	0.605958	0.453102	0.619134	0.510707	0.533401
H2006F06	FXYD domain containing ion transport regulator 3	FXYD3	NM_021910	5349	1.48118	0.389338	0.627911	0.398024	0.749314	0.915411	0.396406	0.544273	-0.173729	0.919997	0.300018	0.426408	0.278637	0.498049	0.40865	-0.00669131	0.178679	-0.0557401	0.463606	0.029992	0.0105779	0.568426
H2006F07	AXL receptor tyrosine kinase	AXL	NM_021913	558	1.87069	1.87235	1.58949	1.66859	1.84338	2.59432	3.34422	2.82154	2.11114	2.40665	2.87146	1.67899	1.51557	2.99158	1.39386	2.86957	2.79756	2.04971	2.23749	1.89091	2.21017	3.04376
H2006F08	retinoid X receptor. beta	RXRB	NM_021976	6257	0.0886523	0.406494	0.0109186	0.113242	0.308981	0.00675279	0.454807	0.0997684	0.0550112	0.295589	0.28196	0.258975	0.269742	0.0394958	0.425646	0.0386326	0.0659429	0.340568	0.540363	0.372865	0.009876	0.195143
H2006G01	leukocyte receptor cluster (LRC) member 4	LENG4	NM_024298	79143	-0.135829	0.20441	-0.0290494	-0.133534	-0.222281	-0.223645	-0.247701	-0.381785	0.0946724	0.0394792	0.414394	-0.490185	-0.122003	0.247882	0.146335	0.0366565	-0.294072	0.401921	0.364816	0.10132	0.331208	-0.249735
H2006G02	Wilms tumor 1	WT1	NM_024426	7490	-0.0159729	0.163364	-0.0935527	-0.256934	0.0585908	-0.536632	-0.97012	-0.927551	0.15945	-0.649189	-0.205314	0.0237582	-0.199294	-0.304486	-0.103214	0.193977	0.393698	0.0223605	-0.0154577	-0.212017	0.545371	-0.455526
H2006G03	FAST kinase	FASTK	NM_025096	10922	-0.676225	-0.689609	-0.442971	-0.311455	-0.396143	-0.447285	-0.199682	-0.35021	-0.440093	-0.454123	-0.535023	-0.363183	-0.323522	-0.769005	-0.286138	-0.6218	-0.437612	-0.704137	-0.490951	-0.072073	-0.597586	-0.68137
H2006G04	heterogeneous nuclear ribonucleoprotein U (scaffold attachment factor A)	HNRPU	NM_031844	3192	-0.193244	-1.13026	-0.250849	-0.225103	-0.323014	0.20284	-0.0402219	0.0763813	-0.172203	-0.511292	-0.214116	-0.106404	0.153567	0.0163064	-0.1176	0.146017	-0.256894	-0.498824	-0.490525	-0.170574	-0.311867	-0.223673
H2006G06	caspase 10. apoptosis-related cysteine protease	CASP10	NM_032977	843	0.078381	0.265961	0.181233	0.36603	0.128846	0.048837	-0.191152	0.0131676	0.164254	-0.00397066	0.0908781	-0.00241784	0.345615	0.155084	0.342213	0.275274	0.268587	-0.397198	-0.0190533	0.171136	0.0556118	0.44874
H2006G08	death effector domain containing	DEDD	NM_032998	9191	0.787704	0.412713	0.25096	0.41111	0.177138	0.216382	0.602755	0.488372	-0.0852098	0.517076	0.648206	0.639737	-0.553673	0.694738	0.315737	0.170424	0.415345	-0.0899445	-0.00752906	-0.640793	-0.197794	0.12025
H2006G10	caspase 1. apoptosis-related cysteine protease (interleukin 1. beta. convertase)	CASP1	NM_033292	834	-1.2077	-1.50458	-2.18561	-1.12076	-0.471707	-1.46316	-1.89797	-1.54059	-0.548283	-0.869574	-1.36606	-1.27622	-1.41213	-1.69458	-1.1114	-0.917398	-0.216226	-1.04484	-0.607072	-0.937645	-1.56108	-2.00514
H2006H01	cyclin D1 (PRAD1: parathyroid adenomatosis 1)	CCND1	NM_053056	595	3.21238	1.97001	2.70488	2.36705	3.33578	2.57327	4.02226	2.51884	2.33179	2.19294	4.46236	2.63202	2.28	3.72346	1.96689	3.83549	4.00566	2.24192	3.2722	1.53917	5.23123	3.51289
H2006H02	hypothetical protein MGC48986	MGC48986	NM_175881	161753	-0.577376	-0.0641738	0.34695	-0.141221	-0.0387349	0.0153121	-0.0324192	-0.0479638	-0.0602396	0.440798	-0.0585039	-0.0485378	-0.0776765	-0.109282	-0.013143	-0.281283	-0.174897	-0.00071344	-0.414699	0.0703029	-0.159562	-0.353448
H2006H03	cat eye syndrome chromosome region. candidate 1	CECR1	NM_177405	51816	0.965226	0.691258	-0.329875	0.217342	-0.0673228	-0.0164911	-0.012848	0.0778293	0.670799	0.0303479	0.941012	0.542817	0.0618978	0.688623	0.16883	0.557306	0.160856	0.209997	-0.383913	0.662986	0.489265	0.448707
H2006H04	fragile X mental retardation 1	FMR1	NM_002024	2332	-0.575817	-1.82459	-0.812982	-0.691901	-0.607482	-0.360878	-0.409911	-0.542727	-0.830299	-0.48843	-0.634113	-0.386828	-0.977725	0.303894	-0.826925	0.162889	0.163688	-0.520708	-0.403506	-0.735671	-0.253288	-0.622457
H2006H05	dihydrolipoamide S-succinyltransferase (E2 component of 2-oxo-glutarate complex)	DLST	NM_001933	1743	0.792657	0.619405	0.346117	-0.329007	0.294178	0.555531	0.94474	0.388301	0.427746	0.296514	0.9418	0.380461	0.739211	0.835568	0.369677	0.447527	0.66194	1.22384	0.726133	0.450245	1.18507	0.38726
H2006H06	nuclear factor of kappa light polypeptide gene enhancer in B-cells 2 (p49/p100)	NFKB2	NM_002502	4791	-1.14208	-0.911759	-0.359731	-0.38608	-0.435989	-0.0867984	0.276505	-0.35388	-0.359821	0.305295	0.371625	-0.585487	-0.273215	0.390461	-0.457024	0.290569	0.154607	-0.667055	-1.02909	-0.713051	0.0699894	-0.860617
H2006H07	ecotropic viral integration site 1	EVI1	NM_005241	2122	0.698326	0.409455	0.650983	0.183051	0.87076	0.748846	0.899019	0.520548	0.422464	0.854447	0.897469	0.509884	0.354375	0.176625	0.174311	0.420873	0.400159	0.403783	0.731188	0.325336	0.690939	0.606863
H2006H08	suppression of tumorigenicity 13 (colon carcinoma) (Hsp70 interacting protein)	ST13	NM_003932	6767	0.810515	0.765059	0.785944	0.548924	0.706739	0.357992	0.276125	0.442893	0.658772	0.444603	-0.585555	0.584922	0.415925	-0.865271	0.487252	0.288397	0.171785	0.939021	0.956058	0.580275	0.359545	0.450207
H2006H11	protein kinase. DNA-activated. catalytic polypeptide	PRKDC	NM_006904	5591	-1.27266	-0.414325	-0.46005	-0.44935	-0.711237	0.0281326	-0.398844	-0.497082	-0.902988	-0.530902	-0.741755	-0.24624	-0.761871	-1.26012	-0.821571	-0.537527	-1.42215	-0.79703	-0.246567	-0.309601	-0.422724	0.00146289
H2007A01	insulin-like growth factor 2 (somatomedin A)	IGF2	NM_000612	3481	-1.41111	-1.6121	-1.3244	-0.917751	-1.96239	-1.43263	-0.723076	-0.887928	-1.02644	-1.0396	-1.21898	-0.96749	-1.87435	-0.989686	-1.15307	-1.23853	-1.64122	-1.29408	-0.81053	-1.20579	-0.942553	-1.04308
H2007A02	insulin-like growth factor 1 (somatomedin C)	IGF1	NM_000618	3479	-0.269549	-0.435912	0.394596	-0.23386	0.0115876	0.125933	0.345156	-0.0603748	0.0464024	0.335752	0.460701	0.148778	-0.370792	0.369433	0.178594	-0.178512	-0.110362	-0.18914	-0.206077	-0.223862	-0.326846	-0.552589
H2007A03	mitogen-activated protein kinase 3	MAPK3	XM_055766	5595	0.614223	-0.0970658	-0.407028	0.289538	0.203378	-0.297627	0.00263928	0.295533	-0.0109301	0.00200454	2.0122	0.14747	-0.423821	1.76497	-0.469643	0.838314	1.04992	0.403215	0.714049	-0.525315	2.51173	-0.00778679
H2007A04	WEE1 homolog (S. pombe)	WEE1	NM_003390	7465	-0.588155	-1.10242	-0.851672	-0.521599	-0.643229	-0.519476	-0.820714	-0.445779	-0.468966	-0.985446	0.0704821	-0.558756	-1.06311	-0.0680872	-0.607428	-0.451272	-0.392309	-1.20688	-0.820497	-0.964126	-0.709262	-0.736159
H2007A05	v-myb myeloblastosis viral oncogene homolog (avian)-like 1	MYBL1	XM_034274	4603	0.455734	0.874691	0.954953	0.929986	0.792264	0.664382	1.33029	1.24404	0.982366	0.429864	0.689187	0.90119	0.700138	1.26662	1.01865	1.74519	0.835033	0.758304	0.895153	0.601421	0.750902	1.39278
H2007A06	retinoblastoma-like 2 (p130)	RBL2	NM_005611	5934	-0.708292	-0.887843	-0.763432	-0.917591	-0.919157	-1.02194	-0.338412	-0.467884	-0.779202	-0.849027	-0.445597	-0.882465	-0.757974	-0.286548	-0.96383	-0.484983	-0.800282	-0.803826	-0.845724	-1.37694	-0.643119	-0.671467
H2007A07	heat shock 70kDa protein 5 (glucose-regulated protein. 78kDa)	HSPA5	NM_005347	3309	0.708072	0.385723	0.363409	0.814225	0.447716	1.49802	1.31293	0.848567	0.795227	0.900688	1.98089	0.849227	0.17979	1.42847	0.138029	0.707811	0.921706	0.173869	0.0538103	0.2884	0.719636	0.571152
H2007A08	caspase 8. apoptosis-related cysteine protease	CASP8	NM_001228	841	0.333353	0.542688	-0.238628	0.489128	0.819722	0.893101	1.02361	0.830606	-0.510894	0.434297	1.23506	0.838361	0.71989	0.281602	0.570366	0.419044	0.0132996	0.72715	0.307363	0.554681	0.509876	1.13224
H2007A11	tumor protein p73-like	TP73L	NM_003722	8626	-0.692611	-1.03952	-1.04934	-0.991459	-1.05517	-0.848436	-0.417358	-0.812164	-1.18445	-0.920724	-0.849459	-0.618523	-0.983874	-0.407913	-0.571254	-0.2611	-0.749012	-0.837072	-0.634793	-0.667944	-0.759383	-0.745438
H2007A12	mitogen-activated protein kinase 1	MAPK1	NM_002745	5594	0.998538	0.635967	0.719479	0.914185	0.643314	0.675168	0.654622	0.755575	0.461301	0.155064	0.369009	1.01599	0.491327	0.151581	0.820798	0.633199	0.290198	0.868816	1.2169	0.336465	0.727868	1.10066
H2007B01	annexin A7	ANXA7	NM_001156	310	-0.261852	-0.896684	-0.527215	-0.554011	-0.563884	-0.788325	-0.426369	-0.735653	-0.645643	-1.34754	-0.54348	-0.483843	-0.67543	-0.0754033	-0.455862	-0.306908	-0.182209	-0.770546	-0.662112	-0.960013	-0.266294	-0.465736
H2007B08	mitochondrial ribosomal protein L11	MRPL11	NM_016050	65003	-0.313295	0.0138627	0.123648	-0.198605	0.942154	-0.00593846	-0.443758	0.314335	1.00593	0.565096	0.287038	0.100671	0.523259	0.615435	0.394404	0.626434	1.88625	0.242578	0.419327	0.0911809	0.731557	-0.00123343
H2007B09	mitochondrial ribosomal protein L30	MRPL30	NM_016503	51263	1.26827	0.711361	0.767125	1.1995	0.701671	0.423936	0.288409	0.6448	1.26629	0.882956	1.51542	1.77609	0.279729	2.12668	1.4891	1.46716	1.36662	0.227159	0.71431	0.468363	0.542069	1.01782
H2007B10	mitochondrial ribosomal protein L27	MRPL27	NM_016504	51264	-0.173533	-0.546322	-0.424253	-0.285091	-0.395459	-0.321989	-0.269472	-0.316446	-0.393776	-0.643725	-0.407794	-0.427898	-0.492506	-0.159935	-0.487566	0.00847561	-0.224038	-0.405467	-0.158082	-0.511926	-0.344237	-0.182382
H2007B11	mitochondrial ribosomal protein L43	MRPL43	NM_032112	84545	0.945099	0.370089	0.958208	0.606793	0.873102	0.973226	0.718204	0.764745	0.99128	0.869998	1.08824	1.12168	0.660461	1.35815	0.691018	0.783266	1.17384	0.866578	0.985178	0.710203	1.02977	0.949689
H2007B12	mitochondrial elongation factor G2	EFG2	NM_032380	84340	-0.610077	-0.992101	-0.737522	-0.569694	-0.619136	-0.891825	-0.437803	-0.500558	-0.783838	-0.827631	-0.450407	-0.912376	-0.860806	-0.25046	-0.793298	-0.704406	-0.413923	-0.735947	-0.605199	-1.10369	-0.272185	-0.365265
H2007C01	cytochrome b-245. alpha polypeptide	CYBA	NM_000101	1535	-1.4092	-2.11878	-2.55894	-1.3609	-2.67689	-2.00226	-1.94436	-1.64255	-1.40063	-1.77701	-1.61507	-2.17106	-2.68665	-1.73196	-1.66405	-1.93182	-2.86092	-1.74683	-2.07367	-1.95749	-0.747488	-1.34102
H2007C02	tafazzin (cardiomyopathy. dilated 3A (X-linked): endocardial fibroelastosis 2: Barth syndrome)	TAZ	NM_000116	6901	-0.200434	-0.824161	-0.351421	-0.256467	-0.282542	-0.201483	-0.189211	-0.3646	-0.301694	-0.492514	0.254309	0.0702782	-0.372916	0.171553	-0.108104	0.104564	0.0944015	-0.443286	-0.234747	-0.18879	-0.455672	-0.460383
H2007C04	glycerol kinase	GK	NM_000167	2710	1.35613	0.751319	0.953597	1.34626	1.3583	1.14702	1.02011	0.710813	1.00441	1.06183	1.02879	1.23704	1.26091	1.6809	1.28891	1.26414	1.12969	0.45581	1.16853	0.565104	1.2364	1.0268
H2007C06	nuclear receptor subfamily 3. group C. member 1 (glucocorticoid receptor)	NR3C1	NM_000176	2908	-1.28572	-1.46108	-1.77865	-1.53897	-1.6381	-1.55297	-1.17001	-0.898513	-1.78123	-1.6668	-1.40292	-1.3045	-1.4485	-1.14138	-1.81472	-0.916892	-1.77408	-1.44671	-1.50374	-0.549378	-1.37446	-1.28207
H2007C07	hexokinase 1	HK1	NM_000188	3098	0.60389	0.677604	0.877372	0.619175	0.820684	0.287013	0.111771	0.690759	0.483013	0.932973	0.351703	0.774361	1.11934	-0.224308	0.226651	1.20675	0.517253	0.645712	0.0780488	0.260785	0.588457	0.440269
H2007C08	hexokinase 2	HK2	NM_000189	3099	-1.0832	-0.0650828	-1.01517	-0.596665	-0.92413	-1.43846	-2.14329	-2.15064	-1.28149	-0.405351	-0.8252	-0.785097	-0.784726	-1.31161	-1.11075	-0.714891	-0.729327	-0.724076	-0.000977641	-0.353131	-0.186756	0.29123
H2007C09	3-hydroxymethyl-3-methylglutaryl-Coenzyme A lyase (hydroxymethylglutaricaciduria)	HMGCL	NM_000191	3155	0.74365	0.142568	-0.0440795	-0.467906	0.106247	-0.0194041	0.826824	-0.0634294	0.185716	-0.328057	0.708899	0.873427	0.227294	1.19508	0.574305	0.504734	0.252394	0.404244	-0.128079	-0.499035	-0.162096	-0.120619
H2007D05	synuclein. alpha (non A4 component of amyloid precursor)	SNCA	NM_000345	6622	1.06123	0.777738	0.236917	0.867815	0.31841	0.701253	0.961464	0.855578	0.217975	0.89179	0.534966	0.576966	-0.054635	0.634781	0.157478	0.60151	0.640589	0.474031	0.850766	0.148343	0.842585	1.27916
H2007D07	tyrosine aminotransferase	TAT	NM_000353	6898	-2.10647	-0.48363	-1.54123	-1.47659	-1.96843	-1.14397	-1.24768	-1.19218	-1.67284	-1.5463	-2.28775	-1.50629	-1.48741	-2.1987	-1.73078	-1.80698	-1.94291	-1.04734	-0.682424	-1.25846	-1.33426	-1.40074
H2007D09	diaphorase (NADH) (cytochrome b-5 reductase)	DIA1	NM_000398	1727	2.04157	1.61877	1.80747	1.52798	1.96559	1.45299	1.88784	1.78666	1.57676	1.26057	1.98383	2.0491	1.40774	2.35854	2.04354	1.64542	1.98462	1.40832	2.08508	1.34768	1.73331	1.99398
H2007D11	sulfite oxidase	SUOX	NM_000456	6821	1.62207	0.903145	1.64112	0.967927	1.80991	1.60425	1.1317	0.788674	1.12256	1.2257	1.6442	1.5354	1.22654	1.20235	1.33885	1.07819	1.8258	1.30127	2.03404	1.49567	1.43117	1.01451
H2007D12	adenylate kinase 1	AK1	NM_000476	203	-0.0236429	0.524378	0.454713	0.103722	0.586504	0.422563	0.64821	0.356538	-0.164993	-0.0293736	0.399928	0.101339	0.414535	-0.180882	0.0271963	-0.143964	0.149423	0.338648	0.538979	0.475991	0.523433	0.667531
H2007E01	aminomethyltransferase (glycine cleavage system protein T)	AMT	NM_000481	275	0.0849212	0.0456831	-0.307429	-0.1847	0.206087	-0.609371	-0.280971	-0.392457	-0.392529	-0.451223	0.136941	-0.271178	-0.458636	0.0711718	-0.511318	-0.399715	-0.207236	-0.143185	-0.213666	-0.602904	0.353379	-0.166924
H2007E02	amyloid beta (A4) precursor protein (protease nexin-II. Alzheimer disease)	APP	NM_000484	351	1.83627	0.868704	1.79142	1.10387	1.7379	1.61679	1.15514	0.670953	1.17645	1.36903	1.66287	1.57273	1.4042	1.17337	1.22117	1.12338	1.70375	1.46177	2.11533	1.56535	1.42889	0.933287
H2007E03	cytochrome P450. family 11. subfamily B. polypeptide 1	CYP11B1	NM_000497	1584	0.299113	-0.240502	0.400555	-0.0780037	0.550412	0.396874	0.436364	0.370221	0.301736	0.658098	0.508969	0.646161	-0.00569659	0.0674846	0.37595	0.344978	0.212744	-0.181753	0.0178819	-0.250425	-0.272985	0.572707
H2007E04	cytochrome P450. family 11. subfamily B. polypeptide 2	CYP11B2	NM_000498	1585	2.29818	1.73401	1.7387	1.62126	1.86498	1.4863	1.96671	1.56793	1.81139	1.29926	2.16433	2.21602	1.60956	2.68493	2.25876	1.79423	1.80758	1.44786	2.27334	1.31887	1.65301	1.97058
H2007E08	benzodiazapine receptor (peripheral)	BZRP	NM_000714	706	0.739631	0.699153	0.128911	0.71824	0.0763996	0.43377	0.435221	0.49063	0.0695044	0.57405	0.335577	0.395446	-0.166447	0.417095	0.105379	0.445798	0.221409	0.438334	0.691699	0.0782453	0.636834	0.947705
H2007E11	cytochrome P450. family 11. subfamily A. polypeptide 1	CYP11A1	NM_000781	1583	-3.15622	-1.04712	-0.433597	-0.783743	-1.62012	-1.13238	-1.23463	-2.841	-1.18504	-1.08254	-3.00795	-1.73657	-0.897486	-1.64669	-0.785432	-2.36277	-1.31149	-1.21415	-0.878534	-0.19632	-2.50683	-3.85395
H2007F07	complement component 1. q subcomponent binding protein	C1QBP	NM_001212	708	-1.85798	-1.15141	-1.68405	-0.978727	-1.88477	-0.952785	-1.79297	-0.828986	-1.4631	-0.901932	-2.24036	-1.39997	-1.19349	-1.94758	-1.5175	-1.58751	-1.64715	-1.37992	-1.15582	-1.42979	-1.62841	-1.29667
H2007F08	calsequestrin 1 (fast-twitch. skeletal muscle)	CASQ1	NM_001231	844	0.99651	1.05654	0.856962	0.719121	0.81786	0.82165	1.03897	0.553862	0.688765	0.746641	0.885377	0.708054	0.668013	0.0226023	0.634747	0.679251	0.41949	0.629472	0.724909	0.749027	0.24327	0.902461
H2007F09	CDP-diacylglycerol synthase (phosphatidate cytidylyltransferase) 1	CDS1	NM_001263	1040	-1.26553	-0.828223	-1.16786	-0.958397	-1.28225	-0.476142	-0.931871	-0.706247	-1.22761	-1.26062	-1.71492	-1.27658	-0.359322	-1.40388	-1.18752	-1.10109	-0.958894	-0.998947	-1.07342	-0.559177	-0.876951	-1.14555
H2007F11	DnaJ (Hsp40) homolog. subfamily A. member 1	DNAJA1	NM_001539	3301	-0.895144	-1.2065	-1.18013	-0.789161	-0.948785	-0.699419	-0.522406	-0.781616	-1.0679	-1.04597	-0.674402	-0.997089	-0.759041	-0.361914	-0.67773	-0.234327	-0.49459	-1.14457	-0.765018	-0.975499	-0.692548	-0.978565
H2007F12	adenylate kinase 2	AK2	NM_001625	204	-1.63712	-1.89978	-1.78871	-1.60945	-2.45424	-1.82375	-1.76364	-1.66765	-1.67062	-1.86108	-1.67623	-2.22416	-2.28985	-1.47378	-1.73476	-1.66307	-2.52233	-1.8668	-2.22607	-2.19256	-0.691855	-1.17133
H2007G01	ATP synthase. H+ transporting. mitochondrial F0 complex. subunit c (subunit 9) isoform 3	ATP5G3	NM_001689	518	-0.505862	-0.927747	-0.791472	-0.501041	-0.671808	-0.917908	-0.511457	-0.584451	-0.559299	-0.709373	-0.582287	-0.554212	-0.818048	-0.25741	-0.663322	-0.433912	-0.361477	-0.692586	-0.448899	-1.0312	-0.387244	-0.461117
H2007G02	AU RNA binding protein/enoyl-Coenzyme A hydratase	AUH	NM_001698	549	0.796118	0.360609	0.479907	0.543921	0.468884	0.309973	0.327556	0.726697	0.777234	0.578319	1.06	0.861635	0.351316	1.36176	0.58063	0.40016	0.980308	0.729278	0.520892	0.168335	0.907919	0.743424
H2007G03	carbonic anhydrase VA. mitochondrial	CA5A	NM_001739	763	0.293237	-0.445663	-0.277318	-0.110385	-0.286578	-0.291248	-0.21647	-0.197821	-0.291553	-0.503423	-0.225834	-0.371245	-0.413992	-0.0847857	-0.217555	0.0825068	-0.145267	-0.416661	-0.131698	-0.478605	-0.402714	-0.0690915
H2007G04	calcium modulating ligand	CAMLG	NM_001745	819	0.581381	0.234625	0.463965	0.140748	0.603811	-0.0904715	0.110782	0.251325	0.40933	0.237874	-0.266607	0.458627	0.166166	-0.360817	0.414683	-0.0196558	-0.0275555	0.320305	0.0874959	-0.110585	0.10594	0.0834771
H2007G05	cytochrome b-5	CYB5	NM_001914	1528	0.724586	-0.507044	-0.242606	-0.881946	0.604317	-0.34398	-0.0763645	-0.454149	0.463079	-0.971251	1.34001	0.80794	-0.580038	2.5176	0.224257	1.63982	1.39799	0.524488	-0.0190587	-0.449869	1.27441	-0.228555
H2007G07	endothelial cell growth factor 1 (platelet-derived)	ECGF1	NM_001953	1890	1.03809	0.211612	0.0177877	0.20069	0.659279	0.485897	0.451581	0.614264	0.697881	0.531729	2.04248	0.750338	-0.237685	1.69611	0.691512	1.6886	2.4536	-0.171675	-0.149321	-0.327136	0.796952	-0.142682
H2007G10	glycophorin A (includes MN blood group)	GYPA	NM_002099	2993	-0.780832	-0.872555	-0.456656	-0.738728	-0.378084	0.0576953	-0.1925	-0.942154	-0.835574	0.331086	0.510832	-1.01891	-0.371327	-0.427632	-0.109023	-0.271045	0.0721802	-0.458699	-0.506005	0.286437	-0.136597	-0.53549
H2007G12	heat shock 10kDa protein 1 (chaperonin 10)	HSPE1	NM_002157	3336	-0.525338	-0.843872	-0.713215	-0.371144	-0.570357	-0.743992	-0.887451	-0.773023	-0.661158	-1.35292	-0.678155	-0.734146	-0.568933	-0.300115	-0.333619	-0.608677	-0.330931	-0.879103	-0.737997	-0.757482	-0.371412	-0.401625
H2007H01	5-methyltetrahydrofolate-homocysteine methyltransferase reductase	MTRR	NM_002454	4552	-0.482135	0.0806019	-0.21262	0.221722	0.0216729	0.102767	-0.0865599	0.371462	-0.339056	-0.376685	-0.446994	-0.110084	-0.227555	-0.901875	-0.250347	0.084554	-0.422601	0.387604	0.968298	-0.0620012	0.261347	0.269278
H2007H02	metaxin 1	MTX1	NM_002455	4580	-0.932674	-0.657348	-0.592128	-0.598543	-0.65576	-0.269033	-0.512079	-0.524273	-0.628505	-0.336236	-0.86952	-0.462616	-0.623502	-0.521037	-0.420175	-0.425666	-0.710933	-0.695049	-0.740539	-0.892622	-0.858639	-0.572164
H2007H03	8-oxoguanine DNA glycosylase	OGG1	NM_002542	4968	0.931101	0.731041	0.991781	0.504446	0.518516	1.16672	0.947896	0.656788	1.65544	0.734926	1.3063	0.863355	0.457312	1.47255	0.89666	0.409634	1.068	0.846856	0.812887	0.735767	1.26259	0.340235
H2007H04	pyrroline-5-carboxylate synthetase (glutamate gamma-semialdehyde synthetase)	PYCS	NM_002860	5832	0.181501	-0.259451	0.316683	0.176556	0.0221385	0.432982	1.29735	0.288292	0.390025	0.336215	0.812748	-0.18039	-0.409244	0.696363	0.0184571	0.542275	0.640648	-0.221151	-0.42406	-0.290002	0.0823962	0.0882862
H2007H05	phosphorylase. glycogen: brain	PYGB	NM_002862	5834	2.52048	0.979359	2.03506	2.01476	1.90893	2.07954	2.25775	1.37467	1.46819	1.6315	2.03601	1.71151	1.26975	2.45052	1.67156	2.18142	1.16754	1.65515	1.7239	1.5628	1.61151	1.98672
H2007H06	ATP-binding cassette. sub-family E (OABP). member 1	ABCE1	NM_002940	6059	0.446135	0.236608	0.226884	0.699389	0.428072	1.5041	1.30969	0.799481	0.812601	0.812547	0.699881	0.307564	0.131844	0.696167	0.330534	0.695159	0.470679	0.114105	0.0679506	0.327107	0.335352	0.617593
H2007H07	mitochondrial ribosomal protein L12	MRPL12	NM_002949	6182	-1.33844	-0.77336	-0.729615	-0.802786	-1.10499	-0.885908	-1.02072	-0.699654	-0.695324	-0.517266	-1.48781	-0.857138	-0.620697	-1.15733	-0.816492	-0.868459	-1.0018	-0.8697	-0.723327	-0.850323	-0.857182	-0.735903
H2007H08	sterol carrier protein 2	SCP2	NM_002979	6342	0.707948	0.722244	0.921545	0.787734	0.918775	0.50695	0.478509	0.611588	0.84704	0.321573	-0.198123	0.713001	0.585251	0.377908	0.960276	0.875455	0.752674	0.922683	1.01048	0.569045	0.527387	1.28529
H2007H09	single-stranded DNA binding protein	SSBP1	NM_003143	6742	-1.07707	-0.87452	-0.949049	-0.744582	-0.819004	-0.91021	-1.00621	-0.773299	-0.985465	-1.20659	-1.35419	-0.937026	-0.616721	-1.24862	-0.96384	-1.12182	-0.736381	-1.03596	-0.958944	-0.921554	-0.745646	-0.744392
H2007H10	stanniocalcin 1	STC1	NM_003155	6781	-1.29498	-2.07583	-1.40601	-0.254053	0.0366394	-1.72427	-1.07963	-1.37704	2.15482	-0.292857	2.99985	-0.514407	-1.60733	3.34078	-1.65055	1.60261	2.55709	-1.73553	-0.104238	-2.18414	3.32071	-3.00033
H2007H11	suppressor of var1. 3-like 1 (S. cerevisiae)	SUPV3L1	NM_003171	6832	-1.33758	-0.593225	-0.785085	-1.03594	-0.735843	-0.68992	-0.729335	-0.911168	-0.396942	-1.16094	-0.639543	-0.911777	-0.548038	-0.441833	-0.448698	-0.80938	-1.12683	-0.598613	-0.802708	-0.821356	-0.72457	-0.62644
H2007H12	thymidine kinase 1. soluble	TK1	NM_003258	7083	-3.82629	-1.97953	-1.46258	-0.76754	-2.1927	-1.78692	-2.18436	-0.555942	-2.25952	-2.14909	-1.96559	-2.01604	-1.21077	-1.88964	-2.56392	-0.209416	-1.97083	-1.80318	-1.42805	-1.42118	-1.28765	-0.531715
H2008A01	toll-like receptor 4	TLR4	NM_003266	7099	-0.478532	-0.286118	-0.439263	-0.10065	-0.394062	0.50768	-0.19528	-0.507408	-0.472602	-0.319149	-0.357853	-0.205491	-0.339984	-0.0428995	-0.119042	-0.233665	-0.58687	-0.421054	-0.2451	-0.215535	-0.486906	-0.000535667
H2008A02	thiosulfate sulfurtransferase (rhodanese)	TST	NM_003312	7263	-0.817736	-0.421215	-0.660257	-0.259948	-0.906666	-0.611111	-0.706944	-0.778933	-0.775053	-0.26729	-0.923375	-0.705804	-0.170104	-0.827787	-0.354594	-0.907466	-0.908802	-0.9147	-0.488645	-0.419761	-0.875473	-0.655647
H2008A03	Tu translation elongation factor. mitochondrial	TUFM	NM_003321	7284	-1.10409	-1.44715	-1.19144	-1.123	-1.27629	-1.067	-1.13342	-1.02473	-1.47223	-1.27277	-1.20238	-1.08426	-0.831063	-1.03103	-1.0479	-1.14053	-1.21559	-0.913842	-1.0758	-1.23236	-1.1502	-1.00633
H2008A04	uracil-DNA glycosylase	UNG	NM_003362	7374	-0.146753	0.0886445	0.410793	0.400742	0.363352	0.0305912	-0.391776	-0.127826	0.427857	0.45921	-0.189538	0.788414	0.446493	0.268203	0.537105	0.253502	0.0812221	0.240829	0.00295083	0.259317	0.28023	0.00558948
H2008A05	E3-binding protein	PDX1	NM_003477	8050	-1.27051	-1.38255	-1.3102	-1.0348	-1.27037	-1.41205	-1.10449	-1.11578	-1.46855	-0.737853	-1.53699	-1.51082	-1.17152	-1.18123	-1.20638	-0.90582	-1.08738	-0.835246	-1.02213	-0.911415	-0.868645	-1.09032
H2008A06	A kinase (PRKA) anchor protein 1	AKAP1	NM_003488	8165	-1.17101	-0.420331	-0.421305	-0.660879	-0.689434	-0.787292	-1.10435	-1.16459	-0.953327	-1.59379	-0.994258	-0.494005	-0.285419	-0.685948	-0.818662	-0.849164	-0.0746803	-0.34876	-0.997765	1.67861	-0.768491	-0.26016
H2008A07	DEAD/H (Asp-Glu-Ala-Asp/His) box polypeptide 16	DDX16	NM_003587	8449	0.0119161	0.111054	-0.0761425	0.0130365	-0.0310503	0.500488	0.130538	0.23688	-0.12919	0.480889	0.212672	0.159063	-0.11045	0.210978	0.105982	0.390637	-0.143679	0.160764	0.149163	0.00911438	0.103099	0.0975498
H2008A08	solute carrier family 27 (fatty acid transporter). member 2	SLC27A2	NM_003645	11001	-1.27073	-0.676334	-1.08695	-0.295876	-1.57963	-0.953702	-1.70751	-0.716994	-1.07996	-0.416756	-2.17576	-1.47769	-0.818012	-2.11441	-1.02585	-1.16271	-1.38629	-0.648513	-0.376357	-0.740259	-0.511823	-0.694136
H2008A09	basic helix-loop-helix domain containing. class B. 2	BHLHB2	NM_003670	8553	-0.464451	-0.480762	-0.357557	-0.50877	-0.0994998	-0.347825	-0.331045	-0.479946	-0.978815	0.302024	-0.123719	-0.398509	-0.329675	-0.503812	-0.0500761	-0.195904	-0.370601	-0.411315	-0.466456	-0.662795	-0.333968	0.242226
H2008A10	aldehyde dehydrogenase 4 family. member A1	ALDH4A1	NM_003748	8659	-0.119414	-0.0411869	-0.619036	-0.141448	-0.401258	-0.640334	0.0829332	-0.0832046	-0.18446	-0.421046	-0.1942	0.141587	-0.177347	-0.217329	-0.286764	-0.726656	-0.501205	0.15715	0.0651533	-0.239168	-0.545486	-0.112442
H2008A11	mitochondrial ribosomal protein L40	MRPL40	NM_003776	64976	-0.562476	-0.886182	-1.13143	-0.554567	-0.754988	-0.870089	-0.190134	-0.3155	-0.59768	-0.769537	-0.597233	-0.530282	-1.36813	-0.313461	-0.510761	-0.588728	-0.535799	-0.635585	-0.774098	-0.874513	-0.651479	-0.621128
H2008A12	CDP-diacylglycerol synthase (phosphatidate cytidylyltransferase) 2	CDS2	NM_003818	8760	-0.154612	-0.403722	-0.332447	0.215861	-0.281927	-0.304193	-0.238309	0.00486279	-0.283831	-0.533419	0.122482	-0.113245	-0.147678	0.304226	0.0177252	0.157062	-0.0545395	-0.261166	-0.223564	-0.0916368	-0.075027	-0.215815
H2008B01	succinate-CoA ligase. GDP-forming. beta subunit	SUCLG2	NM_003848	8801	0.0480128	0.19597	-0.00555077	0.0519525	-0.075584	-0.225401	-0.343028	-0.00694203	-0.544573	-0.1147	-0.0604913	0.178179	0.0648945	-0.0905545	-0.130478	0.297351	-0.215794	0.266356	0.236429	-0.192779	0.427615	0.307111
H2008B02	succinate-CoA ligase. GDP-forming. alpha subunit	SUCLG1	NM_003849	8802	-0.498283	-0.670072	-0.830867	-0.623443	-0.648924	-0.773058	-0.267504	-0.48201	-0.500082	-0.783093	-0.341713	-0.787737	-0.711648	-0.148212	-0.713399	-0.447561	-0.371079	-0.624966	-0.635582	-1.00917	-0.126304	-0.570891
H2008B03	succinate-CoA ligase. ADP-forming. beta subunit	SUCLA2	NM_003850	8803	-0.333626	-0.308963	-0.563214	-0.300687	-0.663193	-0.794357	-0.871147	-0.829975	-0.454217	-0.672483	-0.22376	-0.179936	-0.303981	0.0145127	-0.00155476	-0.0130805	-0.481281	-0.546634	-0.404682	-0.857302	-0.34627	-0.44455
H2008B05	butyrobetaine (gamma). 2-oxoglutarate dioxygenase (gamma-butyrobetaine hydroxylase) 1	BBOX1	NM_003986	8424	-0.490848	-0.465732	-0.485252	-0.283488	-0.543113	-0.347698	0.376411	-0.127405	-0.394497	-0.150688	-0.0778576	-0.426508	-1.0032	-0.0186879	-0.457538	0.0691689	-0.5452	-0.487668	-0.517545	-0.640103	-0.0487967	-0.162861
H2008B06	3-hydroxybutyrate dehydrogenase (heart. mitochondrial)	BDH	NM_004051	622	-0.685383	0.209307	0.14482	-0.0901184	0.286786	0.318243	0.259515	0.160663	-0.555006	-0.218896	-0.32655	-0.398953	0.252512	-0.665187	-0.0370266	-0.500695	-0.131085	0.167347	0.0991309	0.299393	-0.0291714	0.128246
H2008B07	BCL2/adenovirus E1B 19kDa interacting protein 3	BNIP3	NM_004052	664	0.0423849	-0.0481716	-0.11193	0.0302511	-0.224685	0.110532	0.849058	0.180977	-0.0083768	0.294314	0.98998	-0.029469	-0.301727	0.675096	-0.252436	0.771516	0.778338	0.0939201	0.0797905	-0.172344	1.01274	-0.0197479
H2008B08	cryptochrome 1 (photolyase-like)	CRY1	NM_004075	1407	0.366618	-0.214599	-0.0149139	0.291857	-0.388996	0.129402	1.25444	0.109919	0.328907	0.216802	0.128891	0.121345	-0.660238	0.548431	0.2149	0.306387	0.076829	-0.304116	0.0877185	-0.0349081	-0.124088	-0.0443793
H2008B09	citrate synthase	CS	NM_004077	1431	-0.817503	-0.535663	-0.219227	-0.360468	-0.532372	-0.452641	-0.845323	-0.589678	-0.7327	-0.977641	-1.31968	-0.218116	-0.184132	-1.27196	-0.719657	-0.696868	-0.752578	-0.523666	-0.384901	-0.139879	-0.843769	-0.594868
H2008B10	translocase of inner mitochondrial membrane 8 homolog A (yeast)	TIMM8A	NM_004085	1678	-0.123747	-0.111375	-0.0153299	-0.513953	-0.647927	0.308457	0.347481	0.133258	-1.04975	-0.317681	-1.37473	-0.497621	-0.212453	-1.5151	-0.196611	-0.0450326	-1.12982	-0.210053	-0.372712	0.221027	-0.734481	0.210377
H2008B11	ferredoxin 1	FDX1	NM_004109	2230	0.0519415	-0.581079	-0.585164	0.0707784	0.203804	0.216854	0.404967	-0.178597	0.620728	-0.876828	-0.552451	0.0811436	0.174267	0.223469	0.175363	0.286284	0.0981481	-0.494548	-0.369551	-0.579672	-0.0523464	-0.957634
H2008B12	ferredoxin reductase	FDXR	NM_004110	2232	0.955151	0.943642	1.05744	0.376627	0.751064	0.524224	1.10098	0.68471	0.789604	-0.0293927	1.15271	0.379528	0.463931	1.41866	0.644559	0.0482773	0.913974	1.22269	1.26848	0.346215	0.360806	0.793171
H2008C01	heat shock 70kDa protein 9B (mortalin-2)	HSPA9B	NM_004134	3313	-0.671998	-0.675989	-0.872168	-0.492243	-0.822674	0.0518348	-0.254658	-0.513582	-0.940964	-0.734086	-0.578764	-0.723113	-0.774532	-0.423435	-0.349734	-0.396088	-0.816308	-0.738888	-0.767634	-0.382208	-0.687116	-0.124028
H2008C02	isocitrate dehydrogenase 3 (NAD+) gamma	IDH3G	NM_174869	3421	-0.322782	-0.438641	-0.0387997	0.268334	-0.223211	0.323919	0.28502	0.0907635	-0.121225	0.401865	0.0686353	-0.155444	0.175062	-0.242327	0.072462	-0.011044	-0.409366	-0.380758	-0.332016	0.314607	-0.247924	-0.442559
H2008C03	serine hydroxymethyltransferase 1 (soluble)	SHMT1	NM_004169	6470	-1.26347	-2.159	-1.30903	-1.29637	-1.82322	-1.52326	-1.89775	-1.70325	-2.14731	-1.3639	-2.36265	-1.38639	-0.851295	-2.06879	-1.42778	-0.885614	-1.32138	-1.00876	-0.910201	-0.261732	-1.03109	-1.24199
H2008C04	solute carrier family 1 (neuronal/epithelial high affinity glutamate transporter. system Xag). member 1	SLC1A1	NM_004170	6505	0.168682	0.0470877	0.314755	-0.33301	-0.384232	-0.124112	-0.190451	-0.350864	-0.350445	0.0998705	0.462606	0.186724	-0.452346	0.718279	0.597749	-0.00915261	0.211606	-0.124475	-0.256204	-0.40439	0.263627	-0.253232
H2008C05	solute carrier family 1 (glial high affinity glutamate transporter). member 2	SLC1A2	NM_004171	6506	0.086444	-0.56737	-0.438314	-0.0150405	-0.435926	-0.427871	0.306198	-0.261116	-0.0302773	-0.0201491	-0.0925824	0.37208	-0.452534	0.112056	-0.244175	-0.229746	-0.408479	-0.18843	-0.123501	-0.198798	-0.12725	-0.436624
H2008C06	solute carrier family 1 (glial high affinity glutamate transporter). member 3	SLC1A3	NM_004172	6507	0.157294	-2.01088	-1.24139	-0.842228	0.0517491	0.153572	-0.369546	-0.930654	-0.469768	0.57758	-0.820772	-0.981971	-0.140057	-0.1199	-0.542909	-0.726667	-0.242272	-0.555564	-0.769738	0.356307	-1.14826	-0.243674
H2008C07	tryptophanyl-tRNA synthetase	WARS	NM_004184	7453	0.410944	1.05122	0.214447	0.610195	0.156017	1.12919	0.916405	0.599117	-0.135608	-0.0146006	-0.41507	0.277644	0.629778	0.128984	0.772945	0.770192	-0.0890214	0.780198	0.604122	0.570183	-0.17871	0.912785
H2008C08	fibroblast growth factor (acidic) intracellular binding protein	FIBP	NM_004214	9158	0.101084	-0.198088	-0.324281	0.180428	-0.403657	-0.37658	-0.0235055	0.19645	-0.292703	-0.0983794	-0.207352	-0.0902122	-0.241224	-0.293243	-0.197025	0.0729758	-0.198551	0.16684	0.0466337	-0.265124	-0.0699858	0.0612587
H2008C10	peptidase (mitochondrial processing) beta	PMPCB	NM_004279	9512	-0.388872	-0.520213	-0.8185	-0.409104	-0.491707	-0.659311	-0.567442	-0.476785	-0.355867	-0.578083	-0.272619	-0.228204	-0.402624	-0.404591	-0.63467	-0.652035	-0.611293	-0.259055	0.00290459	-0.428919	-0.572733	-0.440341
H2008C12	ATP-binding cassette. sub-family B (MDR/TAP). member 7	ABCB7	NM_004299	22	-0.182745	-0.154345	-0.473997	-0.712783	-0.200987	-0.554369	-0.546733	-0.452261	-0.503169	-0.803584	-0.343575	-0.198977	-0.231616	-0.442956	-0.468898	-0.748059	-0.556893	-0.29091	-0.274639	-0.47556	-0.231984	-0.412901
H2008D01	BCL2/adenovirus E1B 19kDa interacting protein 3-like	BNIP3L	NM_004331	665	0.796099	0.956615	0.856379	0.819692	0.905504	0.824883	1.07156	1.05371	0.746966	1.34731	0.852602	0.788079	0.569927	0.893259	0.691881	0.606947	0.76672	1.11416	1.04716	0.691167	1.65944	1.10795
H2008D02	carbamoyl-phosphate synthetase 2. aspartate transcarbamylase. and dihydroorotase	CAD	NM_004341	790	-0.553763	-0.593434	-0.454086	-0.396095	-0.389346	-0.207455	-0.429766	-0.200172	-0.869726	-0.659344	-0.672139	-0.420504	-0.395934	-1.06771	-0.436813	-0.621699	-0.810412	-0.483793	-0.498952	-0.603577	-0.3701	-0.301795
H2008D03	DEAD/H (Asp-Glu-Ala-Asp/His) box polypeptide 5 (RNA helicase. 68kDa)	DDX5	NM_004396	1655	0.189845	-0.120968	0.134306	0.276157	0.573241	0.179244	0.749549	0.240643	-0.103484	-0.0387862	0.428186	0.382552	0.284793	0.339324	0.392576	0.194568	0.294911	0.108135	0.364693	0.200615	0.385241	0.491767
H2008D04	DEAD/H (Asp-Glu-Ala-Asp/His) box polypeptide 10 (RNA helicase)	DDX10	NM_004398	1662	-0.203259	-0.00691527	-0.513802	-0.392464	-0.660654	0.277243	0.102122	-0.0861935	-0.716939	0.305922	-0.824914	-0.48776	-0.582624	-0.525142	-0.595649	-0.426232	-0.338094	-0.663495	-0.443241	-0.496423	-0.720477	-0.130723
H2008D05	endonuclease G	ENDOG	NM_004435	2021	-0.468554	-0.473945	-0.475906	-0.256049	-0.376892	-0.424526	-0.34882	-0.214258	-0.280887	-0.687692	-0.31692	0.186519	-0.317667	-0.40046	-0.0942841	-0.231783	-0.520583	-0.464929	0.0050891	-0.454059	-0.560834	-0.559251
H2008D06	glycine cleavage system protein H (aminomethyl carrier)	GCSH	NM_004483	2653	-0.982525	-0.834577	-1.09962	-0.811864	-0.890791	-0.867676	-1.17808	-1.0512	-0.991716	-1.35662	-1.27781	-0.951571	-0.620489	-1.11294	-0.622739	-0.938749	-0.718637	-0.623087	-0.710926	-0.820485	-0.825447	-0.879225
H2008D07	phosphoenolpyruvate carboxykinase 2 (mitochondrial)	PCK2	NM_004563	5106	0.839962	0.589399	0.215597	0.0155232	0.0348851	0.672789	1.45544	0.349116	-0.0459226	-0.0188998	0.139579	-0.116823	0.225343	-0.0329264	0.37665	0.559355	0.186029	0.793501	0.0228666	0.559132	0.0397883	1.02114
H2008D08	PET112-like (yeast)	PET112L	NM_004564	5188	-0.302856	-0.521239	-0.330083	-0.268764	-0.404048	-0.385679	-0.146788	-0.126977	0.0752328	-0.171968	-0.413115	-0.21834	-0.825275	0.0444075	-0.15307	-0.0971158	-0.12541	-0.340301	-0.184557	-0.650674	0.0160216	-0.510035
H2008D09	peanut-like 2 (Drosophila)	PNUTL2	NM_004574	5414	0.00865911	0.101435	0.120305	-0.31899	-0.214767	0.634691	0.415433	0.368183	-0.728816	0.0333307	-0.0641662	-0.125188	-0.0150175	-0.209081	0.229135	-0.125225	-0.397687	-0.0472354	-0.247305	0.31181	-0.173264	0.18891
H2008D10	thymidine kinase 2. mitochondrial	TK2	NM_004614	7084	0.805316	0.882997	0.698952	0.437906	0.838685	0.698191	0.981116	0.349442	0.29563	0.643532	0.664159	0.718116	0.695371	0.129246	0.576706	0.209607	0.329275	0.689107	0.360601	0.430201	0.609899	0.28794
H2008D11	topoisomerase (DNA) III alpha	TOP3A	NM_004618	7156	-0.93544	-1.36802	-1.48073	-0.605987	-1.43528	-0.0389709	0.130593	-0.643468	-1.13772	-0.868731	-0.715756	-0.954167	-1.23618	-0.638025	-0.926303	-0.48493	-1.21703	-1.56066	-1.5219	-1.11288	-1.25175	-0.868881
H2008D12	chromosome 21 open reading frame 33	C21orf33	NM_004649	8209	-0.54591	-0.203853	-0.228227	-0.0217185	-0.0939498	-0.0682785	-0.0399895	0.0514789	-0.531219	-0.264348	-0.155226	-0.324227	-0.0326818	-0.364844	0.111383	-0.445104	-0.368405	-0.052115	-0.264574	-0.03032	-0.197757	-0.0946362
H2008E01	DEAD/H (Asp-Glu-Ala-Asp/His) box polypeptide. Y chromosome	DBY	NM_004660	8653	-0.093907	-0.413096	-0.580515	-0.233435	0.0340248	-0.144029	0.168964	0.0906344	-0.31398	-0.0792296	0.711727	-0.282505	-0.626802	-0.0480983	0.357893	0.156757	-0.476251	0.0224564	-0.195613	-0.133946	0.137325	0.0540514
H2008E02	DEAD/H (Asp-Glu-Ala-Asp/His) box polypeptide 21	DDX21	NM_004728	9188	-0.952834	-1.20764	-0.991706	-0.13534	-1.05741	0.0472804	-0.104059	-0.545868	-0.562242	-0.563927	-0.984502	-0.655559	-0.834371	-0.889714	-0.60761	-0.707254	-0.955702	-1.39668	-1.04741	-0.465147	-1.14189	-0.93866
H2008E03	benzodiazapine receptor (peripheral) associated protein 1	BZRAP1	NM_004758	9256	0.262597	0.204914	0.876795	-0.116653	0.598238	0.289322	0.565152	0.438269	0.374902	0.240612	-0.120259	0.265028	0.49361	0.290119	0.441576	0.254037	0.0140774	0.15288	0.158414	0.176153	0.520034	0.358932
H2008E04	protease. serine. 15	PRSS15	NM_004793	9361	-0.0605157	0.118206	-0.174067	-0.315187	-0.345611	0.53166	0.292156	0.204127	-0.571248	-0.0681499	-0.0191509	-0.167921	-0.106709	-0.287152	0.212683	-0.158618	-0.408977	-0.0960838	-0.202247	0.385056	-0.29305	0.131741
H2008E05	mitochondrial ribosomal protein L33	MRPL33	NM_004891	9553	-0.221638	-0.484464	-0.278982	-0.127296	-0.348972	-0.339867	-0.289061	-0.195018	0.117252	0.0477899	-0.318096	-0.108159	-0.414095	0.168934	-0.206244	-0.157293	-0.0989485	-0.384466	-0.144185	-0.325307	0.057123	-0.368347
H2008E06	chromosome 14 open reading frame 2	C14orf2	NM_004894	9556	0.23819	0.0962938	-0.161048	-0.0945182	-0.272232	-0.145205	-0.143304	-0.166334	-0.0930683	-0.592416	-0.106628	-0.186284	0.0791929	-0.0206059	-0.0113853	-1.01172	-0.271947	0.0655066	-0.381576	0.000205389	-0.11138	-0.169129
H2008E07	mitochondrial ribosomal protein L49	MRPL49	NM_004927	740	-0.888404	-1.12957	-0.862745	-0.857981	-0.796278	-0.831891	-1.09342	-1.00232	-0.655315	-1.23837	-0.84861	-0.624568	-0.927928	-0.502121	-0.491831	-0.866609	-1.00753	-0.7462	-0.665947	-0.780036	-0.857296	-0.957319
H2008E08	chromosome 21 open reading frame 2	C21orf2	NM_004928	755	0.0595784	-1.63446	-0.61138	-0.354956	-0.14289	-0.38077	-0.108246	-0.222931	-0.306353	-0.155427	0.0214733	0.528125	-0.728833	0.0568597	-0.00877199	0.139427	-0.481957	-0.320485	0.0350922	-0.267744	-0.258919	-0.924237
H2008E09	DEAD/H (Asp-Glu-Ala-Asp/His) box polypeptide 1	DDX1	NM_004939	1653	-0.733386	-0.442648	-0.568744	-0.644875	-0.690052	-0.159904	-0.282646	-0.0527934	-0.694257	-0.73062	-0.884438	-0.539189	-0.458804	-0.684736	-0.629145	-0.43861	-0.652127	-0.772291	-0.694506	-0.414978	-0.656701	-0.0447982
H2008E10	DEAD/H (Asp-Glu-Ala-Asp/His) box polypeptide 8 (RNA helicase)	DDX8	NM_004941	1659	0.243889	-0.167336	0.151073	0.412155	0.589992	0.216024	0.728184	0.317276	0.135047	0.129386	0.515934	0.541257	0.29995	0.551555	0.522419	0.256883	0.232105	0.0809528	0.398031	0.150752	0.379553	0.43894
H2008E11	folylpolyglutamate synthase	FPGS	NM_004957	2356	-0.0801285	-0.92924	-0.873048	-0.24607	-0.383066	-0.0952107	-0.164505	0.242095	-0.0365346	-0.610926	-0.197919	-0.031206	-0.777143	-0.491075	-0.419001	-0.336699	-0.62713	-0.574809	-0.595578	-0.753871	-0.109859	0.0955419
H2008E12	non-metastatic cells 4. protein expressed in	NME4	NM_005009	4833	1.28421	1.06706	0.792406	1.05283	1.01456	0.944619	1.12011	1.42464	1.05991	1.30112	1.17168	1.03065	0.695305	1.25569	0.952075	1.24883	1.40093	1.20338	1.01749	0.551658	1.65725	1.29918
H2008F01	oxidase (cytochrome c) assembly 1-like	OXA1L	NM_005015	5018	-0.151423	-0.174535	-0.128822	-0.706355	-0.145348	-0.533152	-0.483279	-0.511542	-0.403664	-0.277546	-0.321255	-0.0206774	-0.364044	-0.282268	-0.423472	-0.658173	-0.442582	-0.230907	-0.198149	-0.560109	-0.128532	-0.442658
H2008F02	polymerase (RNA) mitochondrial (DNA directed)	POLRMT	NM_005035	5442	-0.438606	-0.979875	-0.440011	-0.385347	-0.241729	-0.102923	0.116411	-0.141448	-0.477599	-0.286032	-0.251269	-0.123154	-0.643672	-0.955665	-0.189211	-0.0396279	-0.742182	-0.191174	-0.0720583	-0.310482	-0.402095	-0.669706
H2008F03	glutaminyl-tRNA synthetase	QARS	NM_005051	5859	-0.171242	-0.302184	-0.645079	-0.567685	-0.46814	-0.704404	-0.54227	-0.471054	-0.606494	-0.736673	-0.216584	-0.30276	-0.347668	-0.579384	-0.610609	-0.758265	-0.649118	-0.14134	-0.201419	-0.45741	-0.356259	-0.371044
H2008F05	growth factor. augmenter of liver regeneration (ERV1 homolog. S. cerevisiae)	GFER	NM_005262	2671	-0.0875091	-0.218687	-0.234257	0.0226031	-0.398157	-0.294213	0.0334559	0.162791	-0.241111	-0.236519	-0.146619	-0.265964	-0.379714	0.0117626	-0.340333	-0.0180049	-0.172366	0.172326	-0.0684376	-0.472337	-0.0191059	0.108335
H2008F06	glutamate dehydrogenase 1	GLUD1	NM_005271	2746	0.833768	1.10968	0.631444	0.883476	0.433877	1.6821	1.21382	0.921216	0.109675	-0.15885	0.518114	0.909652	0.641838	0.202477	1.0314	1.22574	0.0589193	0.986121	0.73517	0.788942	0.288097	1.32162
H2008F07	glycerol-3-phosphate dehydrogenase 1 (soluble)	GPD1	NM_005276	2819	0.172913	-0.414176	-0.955471	-1.20414	0.214725	0.240582	-0.114349	-0.874323	-0.210952	0.454799	-0.864893	-0.23317	-0.183171	0.03109	-0.313714	-0.656133	-0.0574731	-0.76459	-0.614856	-0.278892	-0.883403	-0.767531
H2008F09	L-3-hydroxyacyl-Coenzyme A dehydrogenase. short chain	HADHSC	NM_005327	3033	-0.216209	-0.155061	-0.168013	-0.439404	-0.700823	-0.514879	-0.75018	-0.683929	-0.462887	-0.135288	-0.509852	-0.0130738	-0.486762	0.147185	0.0250193	-0.214143	0.161236	-0.164024	-0.241292	-0.733742	0.0965016	-0.711642
H2008F10	holocytochrome c synthase (cytochrome c heme-lyase)	HCCS	NM_005333	3052	-1.41899	-1.15096	-1.27091	-1.23853	-1.27376	-1.26565	-1.37143	-1.56999	-1.02788	-1.11935	-1.55671	-1.05289	-1.33716	-1.41431	-1.24459	-0.949009	-1.17868	-1.3153	-0.79561	-1.27859	-1.0809	-1.33359
H2008F12	nucleoporin 98kDa	NUP98	NM_139132	4928	-0.633302	-0.73277	-0.765746	-0.545119	-0.740213	0.0446385	0.0385598	-0.28896	-1.12525	-0.935601	0.0391386	-0.751551	-0.683321	-0.0367298	-0.341059	-0.423263	-0.761277	-0.913096	-1.10283	-0.444239	-0.622418	-0.131769
H2008G01	pyruvate dehydrogenase (lipoamide) alpha 2	PDHA2	NM_005390	5161	0.855758	1.2815	0.804098	0.484457	0.811674	0.3774	1.00422	0.609594	0.976923	0.34477	0.866084	0.454084	0.675386	1.3521	0.462546	0.616145	0.851078	1.19356	1.17706	0.30841	0.393972	0.735829
H2008G02	pyruvate dehydrogenase kinase. isoenzyme 3	PDK3	NM_005391	5165	0.221284	0.0418558	-0.0510687	0.123922	0.238103	0.0879968	-0.0678164	0.0709342	0.124717	-0.199774	-0.473068	0.0809418	-0.0176739	-0.585973	0.116458	-0.0610403	-0.260563	0.00252563	0.0738379	0.146737	-0.155798	-0.0993283
H2008G03	serine hydroxymethyltransferase 2 (mitochondrial)	SHMT2	NM_005412	6472	0.37616	-0.0845052	-0.408011	-0.440715	-0.552836	0.0267513	0.414638	0.271957	-1.00207	-0.666307	-1.1341	-0.321106	-0.165901	-1.31702	-0.167346	-0.352233	-0.836971	-0.453447	-0.491485	0.119299	-0.995673	0.097747
H2008G04	3-hydroxy-3-methylglutaryl-Coenzyme A synthase 2 (mitochondrial)	HMGCS2	NM_005518	3158	-0.455649	-0.328671	-0.191836	-0.249341	-0.0476395	-0.499036	-0.55156	-0.455852	0.148292	-0.0738734	-0.0814394	-0.0798481	-0.448066	-0.55121	-0.211275	-0.281594	-0.359289	-0.458853	0.0424893	-0.153543	-0.253388	-0.437996
H2008G05	aldehyde dehydrogenase 6 family. member A1	ALDH6A1	NM_005589	4329	-0.49371	-0.536045	-0.788467	-0.18294	-0.656272	-0.424878	0.183965	-0.410822	-0.75778	0.106771	-0.674272	-0.118108	-0.377917	-0.492353	-0.400457	-0.658732	-0.417096	-0.451619	-0.302604	-0.456815	-0.712716	-0.452912
H2008G06	PTK2 protein tyrosine kinase 2	PTK2	NM_005607	5747	0.233207	-0.644987	-0.170726	-0.278867	-0.289571	-0.397489	-0.238602	-0.182301	-0.143206	-0.0474289	0.317961	0.312959	-0.296579	0.585908	-0.176688	-0.0206251	0.17229	-0.302953	0.0746464	-0.332261	0.261208	0.129783
H2008G07	ATP-binding cassette. sub-family B (MDR/TAP). member 6	ABCB6	NM_005689	10058	0.606902	0.300115	0.19497	0.313247	0.540061	0.994227	1.11992	0.65396	0.602538	0.147749	1.40904	0.508119	0.146899	0.856905	0.386795	0.521515	0.663707	0.131588	-0.0866266	0.427901	0.00339633	0.18545
H2008G08	dynamin 1-like	DNM1L	NM_005690	10059	-0.51264	-0.208502	-0.38462	-0.214546	-0.611559	-0.413794	-0.188441	-0.0969242	-0.405884	0.250797	-0.129313	-0.359843	-0.533989	-0.192749	-0.327159	0.032282	-0.626073	-0.381618	-0.189055	-0.239323	-0.0233736	0.0022731
H2008G09	ATP-binding cassette. sub-family F (GCN20). member 2	ABCF2	NM_005692	10061	-0.129948	0.506951	0.236799	0.220045	0.148549	0.00358734	0.345543	0.183986	0.313699	-0.220266	0.364126	0.422866	0.398123	0.309562	0.305751	0.293069	-0.00173259	0.287572	0.106721	0.202804	-0.185967	0.197023
H2008G10	Ts translation elongation factor. mitochondrial	TSFM	NM_005726	10102	-1.09043	-0.8362	-1.01899	-0.402611	-0.839595	-0.786192	-0.910266	-0.79683	-0.554141	-1.03941	-0.698609	-0.534768	-0.947974	-0.616874	-0.658434	-0.563817	-1.0186	-0.692959	-0.433213	-0.691002	-0.772386	-0.751921
H2008G11	peptidylprolyl isomerase F (cyclophilin F)	PPIF	NM_005729	10105	-0.787507	-0.792927	-0.775821	-0.386262	-0.670181	-0.532987	-0.471704	-0.598345	-0.432535	-0.650854	-0.252133	-0.362116	-0.575647	-0.311122	-0.672536	-0.111157	-0.372001	-0.674155	-0.441322	-0.524571	0.0426972	-0.863436
H2008G12	DEAD/H (Asp-Glu-Ala-Asp/His) box polypeptide 39	DDX39	NM_005804	10212	0.0623871	0.0824905	-0.223522	0.0458403	-0.0401565	-0.253367	-0.158337	0.00373053	-0.697509	-0.0487121	0.120932	-0.00688854	-0.136748	-0.296593	-0.0985884	0.0914027	-0.182767	-0.0293599	0.0411972	-0.337999	0.104853	0.410858
H2008H01	mitochondrial ribosomal protein S31	MRPS31	NM_005830	10240	-0.436665	-0.241851	-0.162059	0.152617	-0.276138	-0.149392	0.203525	-0.233358	-0.244089	0.0588294	-0.0233837	0.0504653	-0.0279042	0.185161	-0.192496	0.24287	-0.0667441	-0.0670151	0.130211	-0.226789	-0.0862262	0.173563
H2008H02	translocase of inner mitochondrial membrane 17 homolog B (yeast)	TIMM17B	NM_005834	10245	-0.338796	-0.277378	-0.31559	-0.407543	-0.159594	-0.463598	-0.248128	-0.272338	-0.104036	-0.469405	-0.712596	-0.34443	-0.364798	-0.760115	-0.268958	-0.202962	-0.632348	-0.377149	-0.434966	-0.0532694	-0.439097	-0.199478
H2008H03	glycine-N-acyltransferase	GLYAT	NM_005838	10249	4.01781	1.84993	1.46907	2.50298	1.4011	1.64279	1.92896	0.922068	2.75537	2.33908	2.2145	2.22789	0.975185	3.44276	2.88768	2.89694	1.36428	1.63756	1.44503	1.00221	1.41632	0.788069
H2008H04	branched chain alpha-ketoacid dehydrogenase kinase	BCKDK	NM_005881	10295	-0.491687	-0.826098	-0.464196	-0.943558	-0.289068	-0.667327	-0.155617	-0.816346	-0.887025	0.0665663	0.0294815	-0.170665	-0.485063	0.0556604	-0.165554	0.0365636	-0.234928	-0.365205	-0.434829	-0.605289	-0.0325731	0.0948372
H2008H05	malate dehydrogenase 2. NAD (mitochondrial)	MDH2	NM_005918	4191	-0.403376	-0.695825	-0.700393	-0.364037	-1.00048	-0.592838	-0.408872	-0.471092	-0.651117	-0.583227	-1.06722	-0.758345	-0.795507	-0.835247	-0.662732	-0.533475	-0.822503	-0.456612	-0.454674	-0.838604	-0.214392	-0.257983
H2008H06	mitochondrial intermediate peptidase	MIPEP	NM_005932	4285	-0.094134	-0.140745	-0.154531	-0.386661	-0.0781997	0.150253	-0.161164	0.0647529	-0.483896	-0.190455	0.0664437	0.0102351	-0.125117	-0.11726	0.0888999	-0.0401418	-0.206325	0.03335	0.0214947	-0.214615	0.195729	-0.153544
H2008H07	methylenetetrahydrofolate dehydrogenase (NADP+ dependent). methenyltetrahydrofolate cyclohydrolase. formyltetrahydrofolate synthetase	MTHFD1	NM_005956	4522	-0.62823	1.80601	0.972253	0.915038	0.0964349	0.37985	0.0378958	0.502981	0.352989	1.5234	0.184665	1.17139	0.262236	0.746375	1.10269	0.24089	2.14303	1.25664	0.628806	1.6786	-0.0842014	0.032146
H2008H08	proline dehydrogenase (oxidase) 1	PRODH	NM_005974	5625	-1.64149	-0.985912	-0.960765	-1.07019	-1.16328	-0.976465	-0.550874	-0.985195	-1.79628	-0.944984	-1.64756	-1.1516	-1.33321	-1.43654	-0.978255	-0.98383	-1.13406	-1.1251	-1.24134	-1.15531	-0.812737	-1.39234
H2008H09	ClpP caseinolytic protease. ATP-dependent. proteolytic subunit homolog (E. coli)	CLPP	NM_006012	8192	-0.465977	-0.393913	0.217323	0.187999	0.239345	0.488296	-0.0268283	0.300798	-0.0419709	-0.185777	-0.381008	0.239443	0.0384897	-0.00742249	-0.0747665	-0.0418279	0.524336	-0.30218	-0.454535	-0.476225	-0.146939	-0.152046
H2008H10	calcium channel. voltage-dependent. alpha 2/delta subunit 2	CACNA2D2	NM_006030	9254	-0.665946	-0.821493	-0.637156	-0.995745	-0.783172	-0.585108	-0.715593	-0.7053	-1.01033	-0.526684	-0.340335	-0.649969	-0.938405	-0.390541	-0.841938	-0.491661	-0.696775	-0.627619	-0.816127	-1.01151	-0.723462	-0.876599
H2008H11	CDC42 binding protein kinase beta (DMPK-like)	CDC42BPB	NM_006035	9578	-0.0787349	-0.455792	-0.526005	0.0332088	-0.541989	-0.185505	0.254873	-0.302229	-0.460535	-0.228748	0.336844	-0.0520924	-0.270983	0.599713	0.0237579	0.23932	-0.418319	-0.393175	-0.538241	-0.828066	-0.432075	-0.392133
H2008H12	neighbor of COX4	NOC4	NM_006067	10328	-0.406863	-0.340619	-0.376028	-0.0907883	-0.558196	0.0461915	0.654681	-0.211762	-0.869956	-0.644541	-0.728256	-0.263238	-0.368691	-0.543841	-0.486233	-0.572036	-0.732087	-0.337503	-0.251153	-0.315969	-0.302614	-0.1377
H2009A01	HIV-1 Rev binding protein-like	HRBL	NM_006076	3268	-0.00109436	0.218029	0.0915437	0.372843	0.29337	-0.0553522	-0.00955913	-0.0894557	0.0540063	0.211536	0.127554	0.259462	0.191187	-0.150191	0.127801	-0.110061	0.150299	0.261956	0.304304	0.314064	-0.156278	-0.145349
H2009A02	translocase of outer mitochondrial membrane 40 homolog (yeast)	TOMM40	NM_006114	10452	-0.133134	-0.115535	0.00696276	-0.192575	-0.0614388	-0.408341	-0.392398	-0.382138	0.132633	-0.020119	-0.310777	-0.152389	-0.21079	-0.632976	-0.173873	3.88892e-05	-0.0588757	-0.240487	-0.0213798	-0.139945	0.0787874	-0.124554
H2009A03	peroxisomal D3.D2-enoyl-CoA isomerase	PECI	NM_006117	10455	-0.0297153	-0.0973795	-0.123015	-0.0642354	-0.177793	-0.161205	0.0329353	0.102748	-0.0767423	-0.501872	-0.0820567	0.258556	-0.398879	0.394649	-0.215134	-0.0341269	0.11864	0.14077	0.169799	-0.401138	0.139597	-0.266257
H2009A04	HS1 binding protein	HAX1	NM_006118	10456	-0.298925	-0.195109	-0.409237	-0.271484	-0.27826	-0.114509	-0.148855	-0.259014	-0.512085	-0.554343	-0.629072	-0.198622	-0.488624	-0.292489	-0.113824	-0.00907476	-0.358545	-0.433015	-0.404519	-0.443601	-0.562498	-0.0233616
H2009A06	RAN. member RAS oncogene family	RAN	NM_006325	5901	-0.0700118	0.756429	0.449787	0.379251	0.20649	1.01842	0.375446	0.478262	0.329192	-0.00802838	-0.0935383	0.265619	0.402215	-0.113482	0.402158	0.77401	0.158869	0.406066	1.07939	0.790234	1.03746	1.05629
H2009A07	translocase of inner mitochondrial membrane 23 homolog (yeast)	TIMM23	NM_006327	10431	-0.681376	-0.668919	-0.55917	-0.219429	-0.490277	-0.401283	-0.384653	-0.442697	-0.520998	-0.457094	-1.3282	-0.664994	-0.622969	-0.395811	-0.443515	-0.344602	-0.651387	-0.535655	-0.389295	-0.558007	-0.403049	-0.317439
H2009A08	translocase of inner mitochondrial membrane 17 homolog A (yeast)	TIMM17A	NM_006335	10440	-0.769225	-0.68307	-1.01681	-0.65281	-0.943026	-0.726681	-0.452936	-0.250303	-0.761717	-0.333474	-0.077801	-0.567152	-0.826265	0.0335027	-0.648019	-0.755941	-0.747309	-0.875724	-0.699455	-0.807171	-0.484574	-0.574585
H2009A09	translocase of inner mitochondrial membrane 44 homolog (yeast)	TIMM44	NM_006351	10469	0.56625	1.29582	1.35313	1.08684	0.905065	0.792057	0.465268	0.416456	0.680497	0.213316	0.274265	1.19358	1.0138	0.164046	1.0109	1.04965	0.277339	1.01839	0.888285	0.587034	0.738522	1.5225
H2009A10	solute carrier family 25 (mitochondrial carrier: peroxisomal membrane protein. 34kDa). member 17	SLC25A17	NM_006358	10478	-1.1068	-1.04337	-1.12433	-0.794795	-0.944029	-0.641962	-1.07439	-0.845978	-0.762503	-1.09066	-0.942205	-0.524616	-0.895127	-1.67267	-1.07143	-0.855194	-1.06123	-0.900615	-0.575171	-0.340688	-0.764872	-0.73459
H2009A11	solute carrier family 9 (sodium/hydrogen exchanger). isoform 6	SLC9A6	NM_006359	10479	0.0184928	0.83141	-0.229153	0.0958289	0.628568	0.410828	0.173809	0.0545607	0.0513571	0.171851	0.698645	0.468692	0.577294	0.822631	-0.266462	0.188008	0.520845	0.0984165	0.273349	0.0383929	0.598234	0.422146
H2009A12	DEAD/H (Asp-Glu-Ala-Asp/His) box polypeptide 17. 72kDa	DDX17	NM_006386	10521	-1.85738	-1.12201	-1.04869	-1.22149	-1.65574	-2.07518	-1.72961	-1.50034	-1.90312	-0.807768	-2.18896	-2.34659	-0.863368	-2.59322	-1.57422	-2.44393	-1.31185	-1.48794	-1.25361	-0.297576	-1.35156	-0.644812
H2009B01	mitochondrial ribosomal protein L28	MRPL28	NM_006428	10573	-0.574613	0.318463	-0.457302	0.00993601	-0.589049	-0.519986	-0.151728	-0.0936501	-0.0719067	-0.108557	-0.35039	-0.00217525	-0.607347	-0.380056	-0.378029	-0.514914	-0.394534	-0.067184	0.0684815	-0.119286	-0.365115	-0.496964
H2009B04	metaxin 2	MTX2	NM_006554	10651	-0.00174864	0.0358628	0.239489	-0.109456	0.0756445	0.124427	0.117997	0.111287	0.0852585	0.396742	-0.0923013	0.0353508	-0.120745	0.0470853	-0.014925	-0.193814	0.0234481	-0.142227	-0.339657	-0.137042	-0.255219	0.107743
H2009B05	phenylalanine-tRNA synthetase 1 (mitochondrial)	FARS1	NM_006567	10667	-0.109383	0.152058	-0.636918	-0.583571	-0.503225	-0.537347	-0.29248	-0.364718	-0.420004	-0.654922	-0.63724	0.44355	-0.402096	-0.8439	-0.566311	-0.657755	-0.650783	-0.228286	-0.432577	-0.778169	-0.423826	-0.703774
H2009B06	dynactin 6	DCTN6	NM_006571	10671	-0.662128	-0.6966	-0.676414	-0.347095	-0.624219	-0.530039	-0.717066	-0.669353	-0.441642	-0.699543	-1.12953	-0.579249	-0.402538	-0.934757	-0.421906	-0.553882	-0.568823	-0.480667	-0.621662	-0.10802	-0.361194	-0.397449
H2009B07	POP4 (processing of precursor . S. cerevisiae) homolog	POP4	NM_006627	10775	0.31381	0.792176	0.0919593	0.18632	0.330744	-0.00178416	0.372885	0.349836	0.225402	-0.247054	0.155675	0.322664	0.120881	0.459662	0.402102	0.238387	0.238721	0.880601	0.93636	0.307661	0.400467	0.42596
H2009B08	methylene tetrahydrofolate dehydrogenase (NAD+ dependent). methenyltetrahydrofolate cyclohydrolase	MTHFD2	NM_006636	10797	-0.232892	0.470709	-1.24152	0.221774	-1.13926	1.00359	0.202552	0.331583	-0.995262	0.0371297	-1.21566	-0.658744	-0.257158	-0.899003	-0.433026	0.657448	-0.488352	-0.356497	-0.89393	0.404166	-1.76031	0.47741
H2009B09	ClpX caseinolytic protease X homolog (E. coli)	CLPX	NM_006660	10845	-1.08916	-0.587317	-0.482819	-0.541997	-0.678325	-0.470072	-0.255969	-0.692625	-0.589409	-0.982968	-1.33048	-0.522282	-0.377249	-1.50759	-0.665527	-0.873705	-0.500253	-0.631643	-0.575699	-0.248106	-0.947347	-0.856177
H2009B11	tyrosine 3-monooxygenase/tryptophan 5-monooxygenase activation protein. epsilon polypeptide	YWHAE	NM_006761	7531	-0.801611	-0.783808	-0.830051	-0.179811	-0.821724	-0.669453	-0.317115	-0.19664	-0.490747	-0.754905	-0.728216	-0.288352	-0.630193	-0.382708	-0.613065	-0.124275	-0.406611	-0.435404	-0.335159	-0.676891	-0.305984	-0.35448
H2009C01	peroxiredoxin 3	PRDX3	NM_006793	10935	-0.672451	-0.899969	-0.891214	-0.550119	-0.764147	-0.744571	-0.725436	-0.588532	-0.688979	-0.99215	-0.664214	-0.736837	-1.0685	-0.486385	-0.765807	-0.48246	-0.68728	-0.757008	-0.701096	-1.09056	-0.513228	-0.755733
H2009C02	START domain containing 3	STARD3	NM_006804	10948	0.143916	-0.0459187	0.0304885	-0.40175	0.193533	-0.0520853	-0.067529	0.0313207	-0.100576	-0.206318	0.241408	0.21053	0.119124	0.25789	0.0288194	-0.0533595	0.22174	0.158359	0.0882377	-0.150328	0.193996	0.144613
H2009C03	translocase of outer mitochondrial membrane 34	TOMM34	NM_006809	10953	-1.23716	-0.756102	-0.407891	-0.530068	-0.60241	-0.741648	-1.04167	-0.449364	-0.602952	-0.998834	-1.49565	-0.885235	-0.443927	-1.20109	-0.275776	-1.08288	-1.09033	-0.824472	-0.951216	0.00230904	-0.502147	-0.425381
H2009C04	RAB32. member RAS oncogene family	RAB32	NM_006834	10981	2.1802	1.86552	1.82306	1.23823	1.80623	1.71378	1.3514	1.36031	1.66772	0.781757	1.06489	2.12648	1.0469	1.38176	1.72532	1.72008	1.74534	1.20095	1.48631	0.814691	2.11195	1.55398
H2009C05	lipoic acid synthetase	LIAS	NM_006859	11019	-0.595406	-0.0801862	0.11529	0.0829069	0.165051	-0.308428	-0.119696	-0.0166839	0.00561503	-0.183773	-0.718255	-0.341479	0.266679	-0.587086	0.0424091	-0.74508	-0.02075	0.1117	0.193817	0.296303	-0.00320094	0.157275
H2009C06	pyrroline-5-carboxylate reductase 1	PYCR1	NM_006907	5831	-0.436713	1.06624	0.296732	0.653785	-0.484469	0.992895	1.28674	1.06782	-0.0893979	1.47799	-0.851717	-0.269576	-0.284163	-2.2199	-0.0338142	0.344723	-0.754912	0.349885	-0.313129	0.638877	-1.26639	1.02924
H2009C07	ras-related C3 botulinum toxin substrate 1 (rho family. small GTP binding protein Rac1)	RAC1	NM_006908	5879	0.383319	0.414884	0.32418	0.685183	0.481831	0.464947	0.551073	0.744099	0.153807	0.425124	-0.192359	0.559689	0.256832	0.67192	0.300489	0.659871	0.509604	0.494813	0.502929	0.142083	0.680043	0.815489
H2009C08	superkiller viralicidic activity 2-like (S. cerevisiae)	SKIV2L	NM_006929	6499	-0.539309	-0.460542	-0.319888	-0.36611	-0.304874	-0.37516	0.0532968	0.061001	-0.486911	0.0350894	0.313564	-0.424943	-0.384457	0.130642	-0.173807	-0.539691	-0.334499	-0.434614	-0.428055	-0.439719	-0.225889	-0.312188
H2009C09	reticulon 4	RTN4	NM_007008	57142	1.60859	1.784	1.83706	1.53656	1.46571	1.43936	1.28464	1.15472	0.910907	1.08147	0.665	1.62598	1.38638	0.594473	1.25792	1.46494	0.855545	1.55602	1.63668	1.2497	1.54321	1.75948
H2009C10	suppressor of white apricot homolog 2	SWAP2	NM_007056	11129	0.0611035	0.0116604	0.557549	-0.0287703	0.352873	0.264888	0.600798	0.251829	0.192381	0.723604	0.846261	0.205146	0.123412	0.338284	0.27578	-0.0742866	0.0915084	0.0693412	0.126866	0.0663204	0.12283	0.0425784
H2009C11	sarcosine dehydrogenase	SARDH	NM_007101	1757	0.320973	-0.0738475	0.813986	0.130773	0.455838	0.531229	0.527516	0.405005	0.529318	0.903946	0.517265	0.0832234	0.0519415	0.434647	0.378023	-0.144025	0.110752	0.0978636	0.168949	0.303564	0.0662395	0.101756
H2009C12	utrophin (homologous to dystrophin)	UTRN	NM_007124	7402	0.844614	0.492245	0.690305	0.206589	0.686616	0.623509	0.479161	0.714897	0.500044	0.455765	0.980336	1.11057	0.367568	0.311865	0.429703	0.731277	0.280209	0.514853	0.502512	-0.0948177	0.127986	0.501996
H2009D01	phosphatidylethanolamine N-methyltransferase	PEMT	NM_007169	10400	-0.371251	-0.121531	-0.310652	-0.000791617	-0.143998	-0.0650299	-0.240977	0.205193	-0.0615788	-0.224716	-0.656394	0.0739518	-0.531405	-0.366807	0.0163877	-0.186305	-0.214521	-0.0830148	-0.744352	0.00437362	-0.229165	0.0208669
H2009D02	ATP-binding cassette. sub-family B (MDR/TAP). member 8	ABCB8	NM_007188	11194	0.0832302	-0.312899	-0.254117	-0.140541	-0.347668	-0.00746754	0.222633	0.202505	-0.546099	0.120209	-0.341218	0.0891272	-0.0890801	-0.117682	-0.00326155	-0.135697	-0.765787	0.00716412	0.257462	0.125357	0.229788	-0.439155
H2009D03	A kinase (PRKA) anchor protein 10	AKAP10	NM_007202	11216	-0.628964	-0.527293	-0.522878	-0.104083	-0.157184	-0.053349	-0.0180149	-0.115795	-0.500788	-0.17319	-0.293246	0.141677	-0.151507	-0.434888	0.0172837	-0.319254	-0.493289	-0.0355852	-0.181329	0.72582	-0.330742	-0.378649
H2009D04	DEAD/H (Asp-Glu-Ala-Asp/His) box polypeptide 20. 103kDa	DDX20	NM_007204	11218	-0.328339	-0.0801102	-0.471321	-0.287568	-0.34266	-0.0849092	0.0699486	-0.590416	-0.267719	-0.435355	-0.717735	-0.340386	-0.287314	-0.465549	-0.284711	-0.287384	-0.499946	-0.388324	0.305337	-0.409637	-0.582613	-0.325454
H2009D05	mitochondrial ribosomal protein L3	MRPL3	NM_007208	11222	-0.914048	-0.844382	-1.09175	-0.557488	-1.00323	-0.464919	-0.548657	-0.480599	-0.748609	-0.696068	-1.23925	-0.839361	-0.859899	-0.99431	-0.782688	-0.557471	-1.00351	-0.753893	-1.13015	-0.898224	-0.95689	-0.438254
H2009D07	carbonic anhydrase VB. mitochondrial	CA5B	NM_007220	11238	0.269621	0.50803	0.74909	0.166711	0.463454	0.470734	0.982867	0.413957	0.390843	0.871361	0.532449	0.188449	-0.242359	0.381167	0.195143	0.378776	0.0406943	0.238283	-0.135772	0.193293	-0.569364	-0.0517313
H2009D08	DEAD/H (Asp-Glu-Ala-Asp/His) box polypeptide 19 (DBP5 homolog. yeast)	DDX19	NM_007242	11269	0.21044	-0.11294	-0.304995	0.2154	-0.142859	0.390491	0.534387	0.443742	-0.28672	0.19634	-0.209727	-0.227518	-0.100944	-0.301454	0.107602	-0.162499	-0.15478	0.359382	-0.202613	-0.110969	-0.120692	0.298456
H2009D09	nucleoporin-like protein 1	NLP_1	NM_007342	11097	-0.743678	-0.661744	-0.52454	0.0104513	-0.473624	-0.458286	-0.684039	-0.61199	-0.59441	-0.899646	-0.88907	-0.417887	-0.157069	-0.659262	-0.572464	-0.661852	-0.457839	-0.97164	-0.414981	-0.19331	-0.656804	-0.781757
H2009D10	DEAD (Asp-Glu-Ala-Asp) box polypeptide 42	DDX42	NM_007372	11325	0.507624	0.616603	0.423259	0.435067	0.501406	0.889261	0.879867	0.603396	0.519716	0.323761	0.793257	0.424486	0.178051	0.579401	0.204754	0.438925	0.450171	0.403129	-0.0214718	0.618609	0.559366	0.480966
H2009D11	glutamate dehydrogenase 2	GLUD2	NM_012084	2747	1.38699	0.897801	1.10874	1.33235	1.19749	1.25889	1.26697	1.33302	0.894344	1.03798	0.995936	1.19524	1.01609	0.31418	1.00942	1.43621	0.587123	1.27204	1.51391	0.828665	0.83322	1.21294
H2009E01	peroxiredoxin 5	PRDX5	NM_012094	25824	-1.0743	-1.05464	-1.36182	-1.38981	-1.33101	-1.58848	-1.50219	-1.42947	-1.21207	-1.36839	-1.46655	-1.15485	-1.40037	-1.11939	-1.17609	-1.35898	-1.19521	-0.909748	-1.0319	-1.43671	-1.06514	-0.931092
H2009E02	mitochondrial translation optimization 1 homolog (S. cerevisiae)	MTO1	NM_012123	25821	-0.700872	-0.610401	-0.774445	-0.521918	-0.614772	-0.557588	-0.896308	-0.542493	-0.814016	-0.879808	-0.540931	-0.170544	-0.682573	-0.275854	-0.80378	-0.550544	-0.666508	-0.36686	-0.470774	-0.559469	-0.549619	-0.388429
H2009E03	solute carrier family 25 (mitochondrial carrier: dicarboxylate transporter). member 10	SLC25A10	NM_012140	1468	-1.81124	-1.15935	-0.866092	-0.483303	-1.16703	-1.21761	-1.61983	-0.639946	-1.06257	-1.20944	-1.54531	-1.00712	-0.921839	-1.60763	-1.02034	-1.08537	-1.36361	-1.04707	-1.04	-0.829088	-0.804572	-0.670665
H2009E04	DEAD/H (Asp-Glu-Ala-Asp/His) box polypeptide 26	DDX26	NM_012141	26512	-0.429224	-0.831951	-0.301169	-0.683034	-0.153896	-0.316116	-0.392179	-0.191351	-0.176059	-0.172084	-0.15465	-0.534871	-0.360301	0.0851814	-0.958721	-0.324293	0.243967	-0.603603	-0.740381	-0.429422	-0.610876	-0.604187
H2009E05	fracture callus 1 homolog (rat)	FXC1	NM_012192	26515	-0.220253	-0.325818	0.23524	-0.0568897	0.315987	0.516392	-0.197	0.000581198	0.350652	-0.0159151	-0.234778	0.0319668	0.00813538	-0.313193	0.0202207	-0.0682261	-0.164089	-0.0707978	-0.223322	-0.19533	-0.054043	-0.276555
H2009E06	malonyl-CoA decarboxylase	MLYCD	NM_012213	23417	2.28443	-0.460368	0.463587	0.700104	0.464889	1.25296	2.00343	1.31103	1.40587	0.599408	1.94117	1.48788	0.313439	1.74375	1.04604	1.1426	1.72827	0.373304	0.998312	0.114866	0.799864	-0.23795
H2009E10	nicotinamide nucleotide transhydrogenase	NNT	NM_012343	23530	-0.459649	-0.65484	-0.291381	-0.000768499	-0.421312	-0.585937	-0.768414	-0.505733	-0.373306	-0.410693	-0.681883	-0.272906	-0.418617	-1.19415	-0.614423	-0.76137	-0.51199	-0.510168	-0.505624	-0.520564	-0.484724	-0.129207
H2009E11	translocase of inner mitochondrial membrane 10 homolog (yeast)	TIMM10	NM_012456	26519	0.589846	0.964448	1.06569	1.11213	0.872646	1.05265	0.775315	0.886749	1.37722	0.441072	0.467286	1.1487	0.735117	1.7959	1.37713	0.938289	0.708452	0.733579	0.707302	0.780824	0.47751	0.79652
H2009E12	translocase of inner mitochondrial membrane 13 homolog (yeast)	TIMM13	NM_012458	26517	0.269469	0.332644	0.46314	0.259825	0.347857	0.18952	0.277734	0.0818594	0.202088	0.334986	0.517086	0.292414	0.219548	0.334901	0.284708	0.354392	0.212181	0.195195	0.339464	0.169068	-0.0103352	0.366359
H2009F01	translocase of inner mitochondrial membrane 8 homolog B (yeast)	TIMM8B	NM_012459	26521	-0.23161	-0.0284692	-0.471607	-0.234821	-0.127186	0.114843	0.0425325	0.0435234	-0.45525	-0.580618	-0.826602	-0.509182	-0.574269	-0.551443	-0.226868	-0.134926	-0.0058026	-0.241079	-0.0996436	-0.0230124	-0.57644	-0.0582334
H2009F02	translocase of inner mitochondrial membrane 9 homolog (yeast)	TIMM9	NM_012460	26520	-0.0510075	-0.373594	-0.333383	-0.542445	-0.279607	-0.151433	-0.382234	-0.291002	-0.286323	-0.303997	-0.758621	0.134603	-0.501046	-0.512432	-0.459868	-0.328599	-0.508888	-0.371275	-0.157974	-0.209598	-0.657637	-0.475159
H2009F03	chromosome 20 open reading frame 14	C20orf14	NM_012469	24148	-0.485427	-0.429939	-0.032168	-0.307046	-0.351407	-0.320472	-0.10717	-0.0971286	-0.343788	-0.311821	0.105123	-0.199189	-0.243246	0.0926906	-0.240307	-0.300332	-0.42832	-0.090996	-0.159402	-0.370615	-0.340919	-0.297318
H2009F04	thioredoxin 2	TXN2	NM_012473	25828	0.362279	0.167311	-0.062473	-0.0645178	-0.179646	-0.516546	0.0386556	-0.190506	-0.046483	-0.6462	-0.286756	-0.276955	0.0558296	-0.00943149	-0.0521363	-0.26137	-0.1793	0.276874	0.145294	-0.186124	-0.168831	-0.0834222
H2009F05	protease. serine. 25	PRSS25	NM_013247	27429	0.08775	-0.0782288	-0.231517	-0.231809	0.031663	-0.165131	-0.178566	-0.0569476	0.0246515	-0.278353	-0.121433	-0.0180519	-0.168681	0.304138	0.0698611	0.260622	-0.0452795	0.0264584	-0.145257	-0.280486	-0.00258441	-0.020082
H2009F08	translocase of inner mitochondrial membrane 22 homolog (yeast)	TIMM22	NM_013337	29928	-0.817471	-0.10648	-0.437921	0.00727147	0.154962	-0.74089	-0.057096	-0.81925	-0.36796	-0.90145	-0.653159	-0.297509	0.160264	0.0390214	1.14261	-0.560089	-0.0757782	0.151153	-0.514418	-0.551023	-0.302227	-0.825487
H2009F11	DEAD/H (Asp-Glu-Ala-Asp/His) box polypeptide 38	DDX38	NM_014003	9785	-0.481807	-0.193525	-0.653266	-0.218778	-0.319316	-0.354222	0.34848	-0.0437593	-0.353036	-0.305837	-0.0877122	-0.114705	-0.257344	-0.237962	-0.397368	-0.100312	-0.364209	-0.0140258	-0.110344	-0.347324	-0.188216	-0.0109727
H2009F12	mitochondrial ribosomal protein S28	MRPS28	NM_014018	28957	-0.899805	-0.948702	-0.86749	-0.685179	-1.06366	-0.606301	-0.633215	-0.330757	-0.792053	-0.894363	-0.798772	-0.96887	-0.541973	-0.605772	-0.723259	-0.558389	-0.776922	-0.780938	-0.661687	-0.924397	-0.475897	-0.494197
H2009G01	mitochondrial ribosomal protein S18B	MRPS18B	NM_014046	28973	-0.451738	-0.374842	-0.731802	-0.798557	-0.577372	-0.789384	-0.780393	-0.650951	-0.724785	-1.07478	-0.761251	-0.730254	-0.401393	-0.261986	-0.701876	-0.743773	-0.532794	-0.176981	-0.371773	-0.460438	-0.640912	-0.34902
H2009G02	mitochondrial ribosomal protein L42	MRPL42	NM_014050	28977	-0.0871459	0.122848	0.388638	0.434113	0.140344	0.213823	0.00484353	0.171257	0.465386	0.210894	0.00390591	0.447825	0.236968	0.934881	0.650713	0.768575	0.292712	0.0331533	0.118722	0.185018	0.0712439	0.583417
H2009G03	mitochondrial ribosomal protein L13	MRPL13	NM_014078	28998	-1.1451	-1.04332	-0.944986	-0.882925	-1.02575	-1.24168	-1.08742	-0.769576	-0.941825	-1.36947	-1.66814	-1.04719	-1.04819	-1.69966	-0.928932	-0.934166	-1.23142	-0.83651	-0.931811	-1.0127	-0.786239	-0.57539
H2009G04	mitochondrial ribosomal protein L18	MRPL18	NM_014161	29074	-0.0842159	-0.40959	-0.46696	0.0135672	-0.411325	-0.347331	-0.0422661	-0.109728	-0.107658	-0.165364	-0.349349	-0.105504	-0.49268	-0.0399228	-0.404081	-0.0132524	-0.0577693	-0.363397	-0.0875051	-0.564273	-0.311574	-0.182305
H2009G05	mitochondrial ribosomal protein L15	MRPL15	NM_014175	29088	-0.0481785	-0.0174991	-0.116729	0.128986	-0.0677982	0.0614922	-0.158661	0.159506	-0.0778058	-0.401611	-0.696281	-0.0480531	0.0141162	-0.991478	-0.0157616	-0.100821	-0.517921	-0.069892	-0.0546318	-0.0556061	0.0283112	0.172599
H2009G06	mitochondrial ribosomal protein L22	MRPL22	NM_014180	29093	-0.799686	-0.876985	-0.676675	-0.601518	-0.844146	-0.855495	-0.77455	-0.541075	-0.702898	-0.846658	-1.11447	-0.692071	-0.797185	-0.4285	-0.720959	-0.510705	-0.755163	-0.68836	-0.632617	-1.03824	-0.559464	-0.598695
H2009G08	solute carrier family 25. member 13 (citrin)	SLC25A13	NM_014251	10165	-2.02196	-2.417	-1.84286	-1.21155	-1.5209	-1.59152	-1.95457	-1.72216	-1.61896	-2.03284	-1.72949	-1.62075	-1.52331	-1.63792	-1.36858	-1.51135	-1.362	-1.93577	-1.6738	-1.24783	-1.34921	-1.16709
H2009G09	YME1-like 1 (S. cerevisiae)	YME1L1	NM_014263	10730	0.80259	0.675047	0.528368	0.471782	0.637888	1.0391	1.02638	0.673693	0.753204	0.593248	0.790721	0.876699	0.458104	0.977631	0.948298	0.74966	0.848524	0.673071	0.597588	0.379357	0.839535	0.735682
H2009G10	glycine C-acetyltransferase (2-amino-3-ketobutyrate coenzyme A ligase)	GCAT	NM_014291	23464	-1.32877	-0.383926	-0.519323	-0.275009	-0.496179	-0.0854626	-0.498782	-0.231942	-0.925802	0.172258	-1.62489	-0.656953	-0.472617	-1.79436	-0.49599	-1.20903	-1.1029	-0.114988	-0.432017	0.0704507	-1.46205	-0.376923
H2009G11	nitrogen fixation cluster-like	NIFU	NM_014301	23479	1.44866	1.81435	1.66284	1.09243	1.96879	1.43515	1.46036	1.11895	1.7417	0.717787	1.22362	1.55976	1.34087	2.325	1.94737	1.34796	1.82124	1.39096	1.67358	1.03394	1.16848	1.10409
H2009H02	alpha-methylacyl-CoA racemase	AMACR	NM_014324	23600	0.490727	-0.0323739	0.626933	0.959864	-0.0160645	0.660358	1.19449	0.935494	0.563065	1.35734	0.630864	0.525946	0.302238	0.917208	0.257979	0.751735	0.40937	0.566187	0.65887	0.109279	0.22853	0.45001
H2009H03	mitochondrial carrier homolog 1 (C. elegans)	MTCH1	NM_014341	23787	0.159562	0.0304352	0.716433	0.177742	0.33171	-0.134717	0.152471	0.045425	-0.0724998	-0.289983	-0.117418	-0.153544	0.513692	0.312967	0.855809	0.210031	0.229227	0.499907	0.137464	0.207916	0.599327	0.0443682
H2009H04	mitochondrial carrier homolog 2 (C. elegans)	MTCH2	NM_014342	23788	-1.03021	-1.21542	-1.01238	-0.768382	-0.972297	-0.889109	-1.32171	-1.05456	-1.18207	-1.36912	-1.32277	-0.91602	-0.971022	-1.29329	-1.12773	-0.716414	-0.935727	-1.12743	-0.733893	-1.19655	-0.710232	-0.827302
H2009H05	solute carrier family 39 (zinc transporter). member 1	SLC39A1	NM_014437	27173	-0.0284006	-0.133329	-0.119168	-0.150375	0.1155	-0.160116	0.148799	-0.148071	0.0797111	-0.131495	0.00158131	-0.0274053	-0.0538738	0.391556	0.224325	0.1686	0.284179	-0.0071872	-0.178734	-0.0685537	0.0432726	-0.390628
H2009H07	APEX nuclease (apurinic/apyrimidinic endonuclease) 2	APEX2	NM_014481	27301	-1.69727	-1.51041	-0.942291	-0.845934	-1.3032	-1.2878	-0.49201	-1.00805	-0.909924	-1.24229	-1.21957	-1.22135	-1.14934	-1.21287	-1.04901	-1.15	-1.52862	-1.16433	-0.559239	-0.782235	-1.50476	-1.41813
H2009H10	mitochondrial ribosomal protein L19	MRPL19	NM_014763	9801	-0.811352	-0.761823	-1.58895	-1.42375	-0.795563	-1.08377	-0.891449	-0.529885	-0.598937	-0.91193	-1.18377	-0.705691	-1.13661	-1.03492	-1.12993	-0.794357	-0.95236	-0.974753	-0.653957	-0.842282	-0.833155	-0.83886
H2009H11	translocase of outer mitochondrial membrane 20 (yeast) homolog	TOMM20-PENDING	NM_014765	9804	-0.159806	0.151357	-0.143855	0.0880016	-0.21893	0.54402	0.250833	-0.039786	0.0699187	-0.190433	-0.504612	0.182347	0.0527282	-0.514843	0.0342287	0.312239	-0.309511	0.0791379	-0.314622	0.0317832	0.0175011	0.233395
H2009H12	translocase of outer mitochondrial membrane 70 homolog A (yeast)	TOMM70A	NM_014820	9868	-0.244198	-0.111461	-0.451552	0.0669954	-0.625117	0.50897	0.523823	-0.0281674	-0.634528	-0.0018481	-0.3782	-0.421493	-0.240731	-0.012613	-0.44451	-0.41879	-0.374872	-0.503357	-0.413748	-0.426865	-0.406983	-0.0704144
H2010A01	mitofusin 2	MFN2	NM_014874	9927	3.2854	0.150757	0.252162	2.04467	0.356166	0.709264	0.802899	0.509454	1.04041	0.254132	0.674183	-0.972856	0.170753	0.139419	1.15601	1.66783	-0.0578992	0.329541	0.190229	-0.0701518	0.386824	0.232178
H2010A02	glutaminase	GLS	NM_014905	2744	0.883565	0.826672	1.44917	1.00974	1.44519	0.721512	0.843753	0.488254	1.10933	0.976812	1.35351	1.35191	1.20407	0.625672	1.40166	0.817478	1.28869	0.659815	0.549387	0.944691	0.789925	1.00953
H2010A06	mitochondrial ribosomal protein S27	MRPS27	NM_015084	23107	-1.06164	-0.714718	-0.792195	-1.25566	-1.03391	-1.23849	-1.18231	-0.89969	-1.16089	-1.28151	-1.56828	-1.07117	-0.627863	-1.16757	-1.16003	-1.24282	-1.33562	-0.666999	-0.783775	-0.383035	-1.01623	-0.728417
H2010A07	peptidase (mitochondrial processing) alpha	PMPCA	NM_015160	23203	-1.09641	-0.963996	-0.947366	-0.704641	-0.911944	-0.5383	-0.131681	-0.439042	-0.868578	-0.462844	-0.49875	-0.895658	-0.85161	-0.678327	-0.870191	-1.04557	-0.953808	-0.9453	-0.941779	-1.10865	-0.788301	-0.743274
H2010A08	DnaJ (Hsp40) homolog. subfamily C. member 9	DNAJC9	NM_015190	23234	-0.498	-0.390496	0.012635	-0.310923	-0.766298	-0.583321	-0.814929	-0.304585	-0.393367	-0.507965	-0.434075	-0.576266	-0.0716514	-0.413629	-0.294796	-0.201678	-0.997406	-0.473027	-0.489854	0.281934	0.119848	-0.0076823
H2010A09	leucyl-tRNA synthetase. mitochondrial	LARS2	NM_015340	23395	-1.04665	-0.862927	-0.519421	-0.335101	-0.749002	-0.347487	-0.517402	-0.241792	-0.67101	-0.624018	-0.588875	-0.722963	-0.52365	-0.514883	-0.366212	-0.971498	-0.825142	-0.829628	-0.995275	-0.568656	-0.743531	-0.726604
H2010A10	BCL2-like 13 (apoptosis facilitator)	BCL2L13	NM_015367	23786	-0.0294446	-0.0786496	-0.078902	0.212566	0.343839	-0.170617	-0.135009	-0.0494453	0.19155	-0.143726	0.349527	0.37569	0.0241637	0.734235	0.43631	0.360294	0.351225	-0.109711	0.0636703	0.107787	0.229947	0.0963386
H2010A11	small fragment nuclease	DKFZP566E144	NM_015523	25996	1.39168	1.35796	0.977213	1.09128	1.11482	1.21785	1.46569	1.15549	0.717492	1.12977	1.26958	1.10971	0.853143	1.35106	1.25512	1.03534	1.02224	0.860486	1.06576	0.785309	1.08421	1.28891
H2010B02	lipoyltransferase	LIPT1	NM_015929	51601	0.554802	-0.0558026	0.397361	0.119097	0.778193	0.0684501	-0.0914336	0.187042	0.115163	0.0680413	0.248176	0.476849	0.277094	0.662211	0.361335	0.121793	0.218278	-0.0174809	0.341278	0.217853	-0.0242569	-0.177436
H2010B03	CGI-04 protein	CGI-04	NM_015936	51067	0.388272	0.524501	0.652716	0.530034	0.19817	0.571698	0.862748	0.0635595	0.127068	-0.198784	0.0596288	0.0134349	0.507152	-0.376233	0.259767	-0.443121	0.31338	0.146222	0.558625	0.513324	0.0367498	0.37328
H2010B04	mitochondrial ribosomal protein L2	MRPL2	NM_015950	51069	-0.865544	-0.434961	-0.572156	-0.712025	-0.90962	-0.724984	-0.594987	-0.575167	-0.623822	-0.495556	-0.91834	-0.587693	-0.588147	-0.561837	-0.677174	-0.793089	-0.622976	-0.389326	-0.601724	-0.406208	-0.99918	-0.575235
H2010B05	mitochondrial ribosomal protein L4	MRPL4	NM_146387	51073	-0.759814	-0.730264	-1.04234	-0.651974	-1.06842	-0.437449	-0.492501	-0.55001	-0.523578	-0.662545	-1.0127	-0.869762	-0.78908	-0.584439	-0.977675	-0.621905	-0.872953	-0.722982	-0.69272	-0.662413	-0.762768	-0.565618
H2010B06	mitochondrial ribosomal protein S17	MRPS17	NM_015969	51373	-0.799792	-0.687503	-0.481369	-0.492103	-0.827833	-0.452768	-0.436482	-0.550135	-1.36651	-0.916685	-1.00153	-0.525197	-0.516043	-0.885391	-0.746045	-0.765155	-0.764107	-0.541667	-0.469674	-1.079	-0.710852	-0.442455
H2010B07	mitochondrial ribosomal protein S7	MRPS7	NM_015971	51081	-0.926117	-1.04606	-1.08916	-1.13837	-1.00228	-1.02703	-0.87204	-0.711218	-1.19756	-1.18232	-1.19365	-1.16393	-1.18141	-0.820123	-0.920383	-0.943617	-0.948522	-1.19007	-0.915605	-1.1582	-1.10012	-0.828484
H2010B09	CGI-65 protein	CIA30	NM_016013	51103	-0.518566	-0.361071	0.165768	-0.026176	-0.121095	0.187397	0.118475	-0.146214	-0.281919	-0.320233	-0.22561	-0.00296423	-0.0107423	-0.334819	0.028188	-0.664584	0.592176	-0.029922	-0.164655	0.974799	-0.450547	-0.374332
H2010B10	CGI-69 protein	CGI-69	NM_016016	51629	-0.969875	-1.11029	-0.740878	-0.8263	-0.91426	-1.20842	-1.23315	-1.06428	-0.776848	-0.805187	-1.40088	-0.675462	-0.730329	-1.41661	-1.08243	-1.09336	-1.03883	-0.903012	-0.442529	-0.904729	-1.24073	-1.09324
H2010B11	mitochondrial ribosomal protein S2	MRPS2	NM_016034	51116	-1.39694	-1.09228	-1.12678	-0.790593	-1.15984	-0.740662	-0.847132	-0.75218	-0.727623	-0.8469	-1.4859	-0.645073	-0.741412	-1.33701	-0.658725	-1.06479	-1.48765	-0.861005	-0.71859	-0.94288	-1.41755	-1.29908
H2010B12	mitochondrial ribosomal protein L48	MRPL48	NM_016055	51642	-1.58248	-1.13312	-0.960578	-1.29372	-0.994567	-1.05087	-1.46536	-0.870772	-1.30536	-1.48579	-1.56445	-1.12337	-0.757626	-1.55576	-1.3682	-1.2301	-1.2751	-0.975331	-0.609513	-0.33603	-1.34668	-0.801127
H2010C01	mitochondrial ribosomal protein S16	MRPS16	NM_016065	51021	-0.646915	-0.681877	-0.761078	-0.584316	-0.542386	-0.99093	-0.824394	-0.626615	-0.814376	-0.809827	-0.92864	-0.715103	-0.861108	-0.872878	-0.665022	-0.733436	-0.717934	-0.593467	-0.741073	-0.607994	-0.595789	-0.398894
H2010C03	mitochondria-associated protein involved in granulocyte-macrophage colony-stimulating factor signal transduction	Magmas	NM_016069	51025	-0.859011	-0.501835	-0.73158	-0.506878	-1.01865	-0.400363	-0.516443	-0.641217	-0.93894	-0.613028	-0.704889	-1.06697	-0.752686	-0.767478	-1.00116	-0.588802	-0.743512	-0.631102	-1.19449	-0.384389	-0.513196	-0.298589
H2010C04	mitochondrial ribosomal protein S23	MRPS23	NM_016070	51649	-0.7278	-0.449827	-0.401744	0.0527972	-0.481628	-0.295641	-0.32553	-0.321471	-0.434088	-0.470382	-1.16036	-0.397059	-0.507616	-0.893035	-0.382168	-0.560725	-0.570324	-0.40653	-0.210661	-0.351907	-0.473303	-0.164068
H2010C05	mitochondrial ribosomal protein S33	MRPS33	NM_016071	51650	0.357789	0.547059	0.546287	0.465135	0.581229	0.233526	0.0467492	0.294978	0.35569	0.362636	-0.109032	0.485808	0.216612	0.188734	0.554795	0.194842	0.269468	0.376036	0.374678	0.305123	0.207317	0.124405
H2010C07	DEAD (Asp-Glu-Ala-Asp) box polypeptide 41	DDX41	NM_016222	51428	-0.597255	-0.694394	-0.333312	-0.234558	-0.513475	-0.657837	-0.369944	-0.498091	-0.534538	-0.46588	-0.472574	-0.238076	-0.484024	-0.592738	-0.648847	-0.987428	-0.602092	-0.435089	-0.151867	-0.337221	-0.555604	-0.130694
H2010C08	adenylate kinase 3 like 1	AK3L1	NM_016282	50808	1.45867	1.11555	1.33613	0.584673	1.27216	0.552484	0.406889	0.773168	1.59517	-0.0508641	0.743133	1.26597	0.984647	0.713228	1.53794	1.03099	0.941517	0.719944	0.94325	-0.589698	1.32076	0.416478
H2010C09	heat shock protein 75	TRAP1	NM_016292	10131	-1.87079	-1.39393	-1.35772	-0.890378	-1.58179	-1.12335	-1.03051	-0.999648	-1.23925	-1.20938	-1.84175	-1.48019	-1.2037	-1.43857	-1.32093	-1.42412	-1.68356	-1.08588	-1.51827	-1.13919	-1.91625	-1.17855
H2010C10	mitochondrial ribosomal protein L37	MRPL37	NM_016491	51253	-0.92656	-0.875238	-0.754036	-0.324351	-0.81513	-0.60058	-0.384322	-0.532633	-1.05391	-0.481083	-1.15492	-0.530365	-0.805661	-0.875295	-0.590553	-0.861205	-1.12545	-0.738577	-0.641871	-0.386578	-1.09203	-0.602317
H2010C11	mitochondrial ribosomal protein L51	MRPL51	NM_016497	51258	-0.0658011	-0.577427	-0.467169	-0.0353126	-0.212915	-0.379293	-0.122623	0.0482861	-0.337361	-0.458107	-0.428315	-0.290421	-0.64201	-0.413891	-0.254356	-0.263513	-0.39772	-0.403425	-0.215324	-0.88731	-0.161796	-0.102919
H2010C12	mitochondrial solute carrier protein	MSCP	NM_016612	51312	-0.437059	-0.538238	-0.510551	-0.836586	-0.363098	-0.635411	-0.144273	-0.756508	-1.55977	0.200539	-0.301388	-0.84017	-0.364711	0.274542	-0.485767	-0.338437	-0.602515	-0.205952	-0.627991	-0.5244	-0.667792	-0.250343
H2010D02	hypothetical protein LOC51319	LOC51319	NM_016625	51319	0.14253	-0.482669	-0.506021	-0.217565	-0.407833	-0.398701	0.235483	-0.258731	-0.010922	-0.404636	-0.644723	-0.405216	-1.04017	-0.0562418	-0.433924	-0.577309	-0.200837	-0.0693703	-0.355067	-0.154627	-0.617529	-0.829983
H2010D03	mitochondrial ribosomal protein S30	MRPS30	NM_016640	10884	-2.20346	-2.41511	-1.6799	-1.66063	-1.94743	-1.85792	-2.35353	-2.01898	-2.11865	-2.36638	-2.73184	-1.58903	-1.70939	-2.33765	-1.74827	-2.12663	-2.03137	-1.7973	-1.54181	-1.62309	-2.41342	-2.02509
H2010D05	nucleoporin 54kDa	NUP54	NM_017426	53371	0.361327	0.501699	0.149819	0.45361	0.0296624	0.424551	0.554994	0.467777	-0.00668593	0.0629897	-0.123703	0.466401	0.429561	-0.310457	0.573149	0.616982	-0.0157664	0.0373753	0.245174	-0.0355798	0.294622	0.457426
H2010D06	mitochondrial ribosomal protein L39	MRPL39	NM_017446	54148	-1.42311	-1.87731	-0.984071	-1.45408	-1.23962	-1.13258	-1.1183	-0.797887	-1.34376	-1.31444	-1.46799	-1.03232	-1.32469	-0.969812	-1.89423	-0.856827	-1.3298	-1.24931	-1.1758	-1.1762	-1.31618	-1.28474
H2010D09	up-regulated in liver cancer 1	UPLC1	NM_017707	55616	1.15536	0.600399	0.556425	-0.254494	0.626433	0.0738371	0.615878	0.00252759	0.0453781	-0.389633	0.900781	0.553757	1.07206	0.874707	0.6511	-0.138919	0.750367	0.912005	0.511837	0.926885	0.741327	0.527099
H2010D10	seryl-tRNA synthetase 2	SARS2	NM_017827	54938	-0.0594012	0.042005	0.324728	-0.321362	0.452779	0.182859	0.0463731	-0.213959	0.332641	0.504355	0.410838	0.210571	-0.00114621	0.43275	0.307994	-0.0446018	0.474615	0.0135399	0.0102925	0.0691459	-0.347949	-0.200371
H2010D11	mitochondrial ribosomal protein L16	MRPL16	NM_017840	54948	-1.09935	-1.15881	-1.24152	-1.22719	-1.19971	-1.31438	-0.640197	-0.800317	-0.931667	-1.06546	-1.17362	-0.819557	-1.32247	-0.714291	-0.838156	-0.992941	-1.0589	-0.967764	-0.937478	-1.19775	-1.30339	-0.993227
H2010D12	hypothetical protein FLJ20551	FLJ20551	NM_017875	54977	0.164222	1.04546	0.273386	0.636982	0.278946	0.54966	0.140489	0.132215	0.433691	-0.293898	-0.228016	0.468021	0.873875	-0.18444	0.607686	0.160063	-0.0380916	0.348191	0.36488	0.829276	0.281309	0.00877223
H2010E02	DEAD/H (Asp-Glu-Ala-Asp/His) box polypeptide 27	DDX27	NM_017895	55661	-1.01217	-1.26949	-1.28571	-0.844492	-1.24003	-0.851878	-0.999954	-1.04563	-1.14026	-1.28527	-1.06108	-0.91145	-0.785271	-0.947887	-0.950218	-1.22882	-1.10091	-0.972793	-0.816318	-0.10137	-0.83815	-0.815853
H2010E03	mitofusin 1	MFN1	NM_017927	55669	-0.366673	-0.425694	-0.712922	-0.142648	-0.427331	0.104947	-0.0279247	-0.337617	-0.612705	-0.129754	-0.18771	-0.135532	-0.32892	-0.127869	-0.582454	-0.420919	-0.281659	-0.519579	-0.285993	-0.260369	-0.320233	-0.114651
H2010E04	mitochondrial ribosomal protein L20	MRPL20	NM_017971	55052	0.779474	0.385995	0.269236	0.56947	0.640936	0.384557	0.668246	0.696806	0.437064	-0.0760209	0.297895	0.230668	0.718579	0.748797	0.504271	0.349149	0.506211	0.388631	0.525357	0.200221	0.569756	0.671129
H2010E05	RNA polymerase III subunit RPC2	RPC2	NM_018082	55703	-0.0685817	0.198781	0.184444	0.400027	0.420369	0.112062	0.293473	0.183881	0.0158403	0.197988	0.0154054	0.0629424	0.187358	-0.283796	0.12904	-0.0112109	0.0483302	0.190988	0.320499	0.29779	-0.218873	0.335372
H2010E06	mitochondrial ribosomal protein S18A	MRPS18A	NM_018135	55168	-0.694945	-1.15845	-0.714378	-0.824824	-0.823218	-0.682702	-0.577294	-0.530041	-0.925588	-0.843515	-0.604325	-0.622688	-0.723447	-0.211685	-0.67189	-0.66964	-0.605243	-0.6183	-0.605635	-0.663552	-0.699866	-0.537761
H2010E07	mitochondrial ribosomal protein S10	MRPS10	NM_018141	55173	0.849626	-0.0389399	0.257488	0.420146	0.195998	0.483078	0.161846	-0.0853847	-0.190743	0.0370755	0.0369953	0.0893699	0.2932	0.363851	-0.0833968	-0.517569	0.152771	0.277817	-0.205576	0.184964	-0.203981	0.368952
H2010E09	DEAD/H (Asp-Glu-Ala-Asp/His) box polypeptide 32	DDX32	NM_018180	55760	0.100678	-0.074787	0.353429	-0.295028	0.346503	0.374476	0.211424	-0.131738	-0.397505	-0.283334	0.584392	0.55209	0.154519	0.484966	0.460276	0.1837	0.224812	-0.123699	-0.0395332	-0.278233	0.112993	0.30877
H2010E11	chromosome 15 open reading frame 12	C15orf12	NM_018285	55272	-0.63941	-0.787377	-0.507357	-0.806043	-0.496228	-0.527186	-0.659098	-0.665202	-0.661391	-0.961329	-0.271166	-0.719402	-0.629702	-0.243631	-0.426123	-0.552812	-0.33603	-0.6506	-0.417269	-0.83241	-0.383287	-0.636569
H2010F02	DEAD/H (Asp-Glu-Ala-Asp/His) box polypeptide 28	DDX28	NM_018380	55794	-0.603378	-0.835208	-0.861859	-0.493793	-0.76823	-0.559211	-0.426816	-0.702935	-0.594965	-1.05939	-1.00449	-0.359356	-0.55947	-0.702458	-0.254924	-1.02415	-1.15294	-0.525447	-0.615733	-0.81649	-0.738426	-0.800351
H2010F03	pyruvate dehydrogenase phosphatase	PDP	NM_018444	54704	0.830193	1.61817	0.781597	0.849791	0.29926	0.624034	0.628151	0.1767	0.668061	1.21382	0.637428	1.07416	0.695347	-0.463562	0.505953	1.05942	0.0891469	0.604943	0.652825	0.763668	0.88967	0.205273
H2010F05	mitochondrial ribosomal protein S21	MRPS21	NM_018997	54460	-1.34738	-1.50449	-1.3479	-1.05019	-1.06605	-0.988401	-1.15074	-1.13604	-1.25105	-0.758513	-1.02527	-0.447676	-1.30241	-1.34005	-0.909694	-0.886949	-0.434963	-0.856186	-0.924723	-0.47599	-0.85683	-1.65874
H2010F06	polymerase (RNA) I polypeptide B. 128kDa	POLR1B	NM_019014	84172	-0.0270558	0.140046	0.412522	0.184919	0.441567	0.197828	0.263931	0.185859	0.0823591	0.36469	0.353732	0.139681	0.2416	-0.219184	0.200449	0.0777685	0.103675	0.134346	0.157837	0.220277	-0.341517	0.240083
H2010F08	mitochondrial ribosomal protein L50	MRPL50	NM_019051	54534	-0.306453	-0.348526	-0.449215	-0.200913	-0.437973	-0.419874	-0.355814	-0.383063	-0.429757	-0.574317	-1.12747	-0.346932	-0.374135	-0.744382	-0.326508	-0.493106	-0.247931	-0.34189	-0.222518	-0.299306	-0.223447	-0.332937
H2010F09	neuronal protein 17.3	P17.3	NM_019056	54539	-1.19896	-1.21624	-1.03047	-0.885499	-1.16514	-1.15211	-1.10099	-0.942648	-1.03745	-1.45971	-1.44562	-1.15108	-0.875828	-1.1854	-1.26116	-1.00308	-1.15154	-0.868813	-0.933376	-1.08448	-1.0402	-0.822991
H2010F10	homolog of Tom7 (S. cerevisiae)	TOM7	NM_019059	54543	0.0833376	0.151292	-0.0681377	-0.411811	0.245594	-0.106553	-0.186711	-0.47972	0.217127	0.264595	-0.0442988	0.114152	-0.0017389	0.382336	0.486394	-0.169562	0.356773	-0.100486	0.0889636	0.0169296	-0.364395	-0.257216
H2010F11	second mitochondria-derived activator of caspase	SMAC	NM_019887	56616	0.737808	0.609604	0.172957	0.639056	0.313009	0.500842	0.561385	0.789736	0.749366	0.726375	0.139579	0.579709	0.315404	0.276699	0.418424	0.377559	0.480338	0.893381	0.748791	0.350189	0.839786	0.494431
H2010G01	DEAD/H (Asp-Glu-Ala-Asp/His) box polypeptide 33	DDX33	NM_020162	56919	-1.30355	-0.980575	-0.980865	-0.32455	-0.758125	-0.66297	-0.689055	-0.816674	-0.518702	-0.405302	-1.07934	-0.554783	-0.400734	-1.25971	-1.07241	-1.25005	-1.02581	-0.465841	-0.0491332	0.214387	-1.13085	-0.586419
H2010G04	mitochondrial ribosomal protein S22	MRPS22	NM_020191	56945	-0.433015	-0.410138	-0.559014	-0.348422	-0.451221	-0.453755	-0.359789	-0.187955	-0.284062	-0.518209	-0.347597	-0.10084	-0.575312	-0.0743606	-0.583502	-0.403437	-0.25858	-0.297906	-0.0507103	-0.220294	-0.34422	-0.239776
H2010G07	translocase of outer mitochondrial membrane 22 homolog (yeast)	TOMM22	NM_020243	56993	-0.356606	-0.47886	-0.483369	-0.325477	-0.322159	-0.367929	-0.427257	-0.278232	-0.512758	-0.84732	-0.416412	-0.588541	-0.343931	-0.130583	-0.522718	-0.490155	-0.360967	-0.363297	-0.323127	-0.354459	-0.330272	-0.189278
H2010G08	chaperone. ABC1 activity of bc1 complex like (S. pombe)	CABC1	NM_020247	56997	-0.435159	-0.692742	-0.0770964	0.608754	-0.435277	0.982756	-0.443663	-0.168111	-0.0601533	0.513481	-0.178972	-0.496071	-0.180274	-0.94321	-0.0947693	-0.0258117	-0.817501	-0.406428	-0.278921	0.244976	-0.35485	-0.473252
H2010G09	BCL2-like 10 (apoptosis facilitator)	BCL2L10	NM_020396	10017	-0.227706	0.160997	0.139378	0.0416204	0.167964	0.0463048	0.165736	0.180812	0.0583756	0.165439	-0.183406	-0.174421	0.185322	-0.640835	-0.0960941	-0.388811	-0.0072229	0.065688	0.172386	0.110166	-0.0904429	-0.0900998
H2010G10	mitochondrial ribosomal protein L47	MRPL47	NM_020409	57129	-1.07529	-1.18017	-1.0104	-0.625136	-0.915576	-0.711495	-0.729134	-0.681992	-0.965105	-0.709024	-1.21602	-1.06111	-1.27858	-0.997059	-1.0075	-0.973955	-1.11549	-1.12857	-0.997249	-0.903764	-0.88968	-0.86017
H2010G11	DEAD/H (Asp-Glu-Ala-Asp/His) box polypeptide 24	DDX24	NM_020414	57062	0.156134	-0.304861	0.0283349	-0.173464	0.0980905	-0.0483945	-0.116835	-0.333557	0.159593	-0.60247	-0.0237614	0.138548	-0.329037	0.474447	0.085407	0.142958	0.225515	-0.208675	-0.0416201	-0.482748	0.00980108	-0.261109
H2010G12	hypothetical protein LOC57143	LOC57143	NM_020421	57143	-0.164341	-0.389868	-0.0900959	-0.251445	0.015336	-0.26761	-0.360814	-0.0187142	-0.19987	-0.143697	-0.489106	-0.0130828	-0.030238	-0.571805	-0.26248	-0.722579	-0.430608	-0.16053	-0.264058	-0.0207582	-0.33411	-0.244544
H2010H01	neurolysin (metallopeptidase M3 family)	NLN	NM_020726	57486	-0.419741	0.640408	0.171813	0.236024	-0.412689	0.211523	0.35247	0.104686	-0.0183369	0.193026	-0.839858	-0.136493	-0.462832	-0.850442	-0.403056	-0.194632	-0.477484	0.0218674	0.185567	0.402362	0.534039	0.25958
H2010H02	DEAD/H (Asp-Glu-Ala-Asp/His) box polypeptide 36	DDX36	NM_020865	170506	-0.764855	-0.810466	-0.911947	-0.389055	-1.00023	-0.041701	-0.0112226	-0.290654	-0.442328	-0.340743	-1.18658	-0.655872	-0.942775	-0.879982	-0.190534	-0.648799	-0.816384	-0.788382	-0.536338	-0.486179	-0.655245	-0.721212
H2010H03	glycerol 3-phosphate acyltransferase. mitochondrial	KIAA1560	NM_020918	57678	-0.589696	1.31323	-0.176939	-0.00346673	-0.410868	-0.182608	-0.273732	-0.426854	-0.198805	-0.487782	-0.609061	0.306035	0.591487	-0.79836	-0.476269	-0.547597	-0.0847498	0.303925	-0.051233	0.631627	-0.0898799	0.128074
H2010H05	NFS1 nitrogen fixation 1 (S. cerevisiae)	NFS1	NM_021100	9054	-0.800264	-1.32754	-1.51805	-0.995711	-1.32549	-1.17388	-1.10831	-1.22802	-0.959198	-1.10308	-0.775957	-0.504796	-0.248179	-0.863294	-0.484706	-1.07387	-1.17088	-0.563486	-0.381463	-1.04194	-1.56002	-1.31276
H2010H07	fatty-acid-Coenzyme A ligase. long-chain 2	FACL2	NM_021122	2180	0.561813	0.503599	0.344553	0.133801	0.577955	0.62027	0.554026	0.396984	0.461552	0.0048952	0.441678	0.360599	0.701371	0.502464	0.642006	0.570086	1.43754	0.146914	0.339275	-0.084933	0.923599	0.329964
H2010H08	mercaptopyruvate sulfurtransferase	MPST	NM_021126	4357	-0.489775	-0.331646	-0.840601	-0.553789	-0.806024	-0.663639	-0.916324	-0.715694	-0.626732	-0.215863	-0.88873	-0.293549	-0.379742	-1.14992	-0.610638	-0.89978	-0.56261	-0.520987	-0.238491	-0.440837	-1.27168	-0.688715
H2010H09	pyrophosphatase (inorganic)	PP	NM_021129	5464	-0.779373	-0.944997	-0.858057	-1.00593	-1.10731	-0.877029	-0.909966	-1.09664	-1.1872	-1.60559	-0.888735	-0.996545	-0.843169	-0.44913	-1.00572	-1.19066	-1.04286	-0.82356	-0.821201	-1.19906	-1.03335	-0.886653
H2010H11	mitochondrial ribosomal protein L23	MRPL23	NM_021134	6150	1.07469	0.611591	0.13583	0.649485	0.360925	0.540864	0.765595	1.32326	0.766476	0.883441	0.759763	0.573454	0.276846	0.770603	0.487546	0.63926	0.68126	0.975609	0.891972	0.21622	0.782832	0.76413
H2011A01	sulfide quinone reductase-like (yeast)	SQRDL	NM_021199	58472	2.68415	1.32694	1.19248	1.26379	1.60199	1.51061	0.732687	0.00302099	1.50903	1.14245	2.65363	1.06541	1.02207	1.93998	1.11456	1.49149	1.90642	1.15642	1.84315	0.182417	2.34669	1.18483
H2011A03	mitochondrial ribosomal protein S35	MRPS35	NM_021821	60488	-0.639359	-0.653266	-0.856157	-0.270338	-0.762905	-0.536319	-0.558533	-0.492079	-0.908639	-0.609526	-0.816256	-0.672218	-0.614251	-0.584723	-0.47788	-0.730889	-0.841114	-0.610171	-0.845853	-0.800756	-0.667418	-0.391239
H2011A04	chromosome 10 open reading frame 2	C10orf2	NM_021830	56652	-0.993162	-0.00205509	-0.361273	-0.372092	-1.1725	-0.391923	-0.418526	-0.190722	-0.605823	-0.742147	-0.558785	-0.781072	-0.404147	-0.581648	-0.549269	-0.64665	-1.04422	-0.232292	-0.308116	-0.623767	-0.672028	-0.0572368
H2011A06	mitochondrial ribosomal protein L17	MRPL17	NM_022061	63875	-1.46903	-1.3235	-1.11154	-0.58562	-1.29855	-0.845957	-0.839277	-0.880526	-1.01365	-0.819903	-1.12972	-1.35526	-1.17575	-0.420014	-1.01863	-0.679675	-0.780305	-1.17352	-1.70898	-0.862025	-0.644149	-0.71409
H2011A10	mitochondrial ribosomal protein L46	MRPL46	NM_022163	26589	-1.45042	-1.7286	-1.52137	-1.02285	-1.74959	-1.42496	-1.1492	-1.20369	-1.31055	-1.75683	-1.61847	-1.33462	-1.5089	-1.01194	-1.30955	-1.33658	-1.43613	-1.42187	-1.41968	-1.2928	-1.55584	-1.34711
H2011A12	peptide deformylase-like protein	PDF	NM_022341	64146	-0.858867	-0.389546	-0.121857	0.128613	-0.286353	-0.0804	-0.472583	-1.2493e-05	-0.259082	0.00964747	-1.36337	-0.430465	-0.228845	-1.00942	-0.392727	-0.678829	-0.718293	-0.457952	-0.601224	0.23784	-0.558004	0.204059
H2011B01	mitochondrial ribosomal protein S25	MRPS25	NM_022497	64432	-1.12853	-0.138875	-0.54286	-0.602018	-0.964289	-0.936277	-1.28009	-1.30091	-0.60375	-0.765654	-1.35467	-0.559226	-0.668101	-1.00476	-0.265661	-0.926441	-1.19371	-0.802141	-0.395248	-0.313563	-1.36035	-1.03802
H2011B02	FLJ20859 gene	FLJ20859	NM_022734	64745	-0.790613	-0.325567	-0.723158	-0.593805	-0.734039	-0.553149	-0.765188	-0.421311	-1.10937	-0.640402	-0.209756	-0.609336	-0.306281	-0.702451	-0.740501	-0.705051	-0.390103	-0.421533	-0.555161	0.187813	-0.997753	-0.502658
H2011B04	DEAD/H (Asp-Glu-Ala-Asp/His) box polypeptide 31	DDX31	NM_022779	64794	-0.643586	-0.599609	-0.823724	-0.234403	-0.505357	-0.0660777	-0.515645	-0.479323	-0.3819	-0.0315133	-0.131372	-0.196937	-0.737033	-0.394217	-0.482166	-0.323593	-0.302669	-0.898809	-1.50971	0.43605	-0.98536	-1.08012
H2011B05	mitochondrial ribosomal protein S11	MRPS11	NM_022839	64963	-0.641389	-0.617009	-0.793587	-0.541366	-0.826057	-0.83829	-0.856123	-0.632453	-0.663849	-0.76687	-1.09334	-0.675017	-0.71877	-0.631256	-0.639157	-0.259388	-0.502352	-0.690248	-0.682958	-0.687884	-0.649685	-0.372125
H2011B07	hypothetical protein FLJ13171	FLJ13171	NM_023923	65979	-0.617641	-0.702667	-1.04197	-0.649817	-0.93557	-0.788906	-0.594658	-0.432	-0.729469	-0.868576	-0.750709	-0.358744	-0.548122	-0.757487	-0.658791	-0.617354	-0.902604	-0.575184	-0.27348	-0.727779	-0.852568	-0.740611
H2011B08	mitochondrial ribosomal protein S34	MRPS34	NM_023936	65993	-1.00667	-0.992275	-1.03246	-0.462024	-1.18636	-1.2203	-1.20273	-0.93118	-0.711807	-0.998614	-1.0979	-0.55948	-0.999147	-0.936622	-0.628379	-0.876391	-0.974129	-0.965891	-0.832733	-0.917776	-1.33784	-1.04196
H2011B09	mitochondrial ribosomal protein L34	MRPL34	NM_023937	64981	-1.05165	-0.654198	-0.130544	-0.579855	-0.514268	-0.755515	-1.02406	-0.820461	-0.515543	-1.46987	-0.867995	-0.579416	-0.423391	-0.623284	-0.396187	-1.03639	-0.570149	-0.961271	-0.647975	-0.455199	-1.02009	-1.15928
H2011B11	DEAD (Asp-Glu-Ala-Asp) box polypeptide 50	DDX50	NM_024045	79009	0.311705	0.119453	0.156033	0.557594	0.242485	0.460693	0.733187	0.587	0.446722	0.464499	0.540914	0.433279	0.0341741	0.564745	0.0586658	0.495531	0.160218	0.35066	0.385507	0.320987	0.207761	0.3376
H2011B12	nucleoporin Nup37	Nup37	NM_024057	79023	-0.334406	-0.273477	-0.539199	-0.255421	-0.403448	-0.381997	-0.348719	0.0623973	-0.343463	-0.368512	-0.391062	-0.213407	0.0689825	-0.261558	-0.241299	-0.1561	-0.254862	-0.286288	-0.213853	-0.330406	-0.267999	-0.264033
H2011C01	hypothetical protein MGC2615	MGC2615	NM_024103	79085	-0.25752	-0.518573	-0.114138	-0.810447	-0.00499511	-0.682685	-0.563534	-0.422594	0.774718	-0.377172	-0.0238124	0.0653308	-1.68495	0.25249	-0.414493	-0.85197	-0.0303439	0.257023	-0.266436	0.143925	-0.451191	-0.469001
H2011C02	hypothetical protein FLJ11743	FLJ11743	NM_024527	79575	0.791024	1.01592	1.10361	0.132507	0.827238	0.614777	0.727613	0.819801	0.713889	1.42718	1.14372	0.68599	0.96671	0.940454	0.808698	1.06143	0.648405	0.793116	0.835364	0.798943	0.888373	0.777826
H2011C03	hypothetical protein FLJ22021	FLJ22021	NM_024535	79585	-0.0674427	-0.369586	-0.155693	-0.0862233	-0.168542	0.232826	-0.0742773	-0.051612	0.00324274	0.219169	0.296096	-0.0599585	-0.0234018	0.229419	-0.342525	-0.192027	0.162981	-0.416209	-0.236231	-0.276336	0.0755638	0.0513905
H2011C04	mitochondrial ribosomal protein L24	MRPL24	NM_024540	79590	-0.336478	-0.19008	-0.32501	-0.220492	-0.581951	-0.0594592	0.218167	0.106982	-0.286078	-0.416848	-0.343033	-0.522396	-0.168769	-0.0259839	-0.245473	-0.205957	-0.403905	0.269214	1.07523	0.468141	0.0308108	0.295825
H2011C05	solute carrier family 25 (mitochondrial carrier: glutamate). member 22	SLC25A22	NM_024698	79751	-0.290454	-0.854516	0.231569	-0.0450427	-0.453026	-0.185371	0.182752	-0.275912	-0.470278	0.0772669	-0.626248	-0.313569	-0.184927	-0.490675	-0.179371	-0.241206	-0.580813	-0.13967	-0.370298	-0.328756	-0.0728728	-0.644438
H2011C07	pericentrin 1	PCNT1	NM_024844	79902	-1.46131	-1.80522	-1.7328	-0.734269	-1.49423	-0.847199	-0.665877	-0.933926	-1.66011	-1.18322	-0.806052	-1.25314	-1.19358	-1.12908	-1.32157	-0.603513	-1.39932	-1.31524	-1.28571	-0.965027	-1.29155	-1.28107
H2011C08	hypothetical protein FLJ12687	FLJ12687	NM_024917	79979	0.219449	-0.170829	-0.616935	0.0453932	0.229241	0.0698735	-0.541898	-0.240533	-1.56536	-0.0790211	0.291818	0.0698969	-0.124984	0.298246	0.179813	-0.194121	-0.491296	-0.25421	0.0502184	-0.610691	-0.260405	-0.679984
H2011C09	mitochondrial elongation factor G1	EFG1	NM_024996	85476	-0.00281124	1.48902	0.613744	0.229437	0.760791	-0.217692	-0.312929	-0.284846	-0.616928	-0.499696	0.138229	0.492769	1.49355	0.688895	0.456162	0.231316	0.163794	0.305322	0.238221	1.37346	0.922663	1.43716
H2011C11	GrpE-like 1. mitochondrial (E. coli)	GRPEL1	NM_025196	80273	-1.12535	-0.727793	-1.48119	-0.643326	-1.56226	-1.04064	-0.722819	-1.02222	-1.11637	-1.31082	-0.930461	-1.14305	-1.39574	-0.867994	-1.12856	-0.830311	-0.758042	-1.29518	-1.14049	-1.01328	-0.692198	-0.750253
H2011C12	cytochrome b5 outer mitochondrial membrane precursor	CYB5-M	NM_030579	80777	-0.691325	-0.607727	-0.34642	-0.581672	-0.460955	-0.388513	-0.74734	-0.428605	-0.799466	-0.726876	-1.25784	-0.642373	-0.530766	-1.01821	-0.511441	-0.802371	-0.898192	-0.792185	-0.25032	-0.456303	-0.471533	-0.160725
H2011D02	mitochondrial folate transporter/carrier	MFTC	NM_030780	81034	1.12067	0.995679	0.554749	0.746341	0.68607	0.943946	1.0719	0.919848	0.422867	0.821223	0.328313	0.706145	0.508007	0.557751	0.785122	0.637103	0.613414	0.772499	0.468296	0.70876	0.622622	1.16576
H2011D03	mitochondrial ribosomal protein S26	MRPS26	NM_030811	64949	-0.420058	-0.421137	-0.311563	-0.3135	-0.35192	-0.200645	-0.251131	-0.211974	-0.0506778	-0.584354	-0.505942	-0.16979	-0.455896	0.0187	-0.125816	-0.198259	-0.32854	-0.499326	-0.694412	-0.404506	-0.608727	-0.513415
H2011D04	similar to rat tricarboxylate carrier-like protein	BA108L7.2	NM_030971	81855	1.07815	0.230541	0.946562	0.546146	1.15286	0.982016	1.10758	1.06456	0.603837	0.966025	1.51729	0.957486	0.767767	1.14351	0.791682	0.67119	0.892382	0.864492	0.925617	0.383499	1.25927	0.867628
H2011D05	putative mitochondrial solute carrier	MRS3/4	NM_031212	81894	0.28809	-0.118533	0.593565	0.190566	0.51274	0.729968	0.958037	0.460865	0.546953	0.71889	0.909004	0.214192	0.373894	0.919782	0.548545	0.693411	0.536469	0.056766	0.0371868	0.199631	0.319439	0.279603
H2011D06	sec13-like protein	SEC13L	NM_031216	81929	-0.996849	-0.834202	-0.830644	-0.326492	-0.78593	0.0461024	-0.281737	-0.331393	-0.595444	-0.948414	-0.569965	-0.352195	-0.505093	-0.392115	-0.292933	-0.377908	-0.832498	-0.882291	-0.79203	-0.518453	-0.428127	-0.351094
H2011D07	mitochondrial ribosomal protein S15	MRPS15	NM_031280	64960	-0.760617	-0.669453	-0.848123	-0.873803	-1.05578	-0.991208	-0.888014	-0.821933	-0.797909	-0.810268	-1.17938	-0.683583	-0.753745	-0.932862	-0.588016	-1.03977	-1.03349	-0.687658	-0.587444	-0.659807	-0.975753	-0.700508
H2011D08	hypothetical protein DKFZp434N1235	DKFZP434N1235	NM_031291	83447	0.135096	0.422416	0.326363	0.339859	0.359004	0.161628	0.0856011	0.366183	0.397551	0.0147622	0.422123	0.263612	0.295342	-0.135733	-0.13962	0.524444	0.238992	0.278091	0.42131	0.382823	0.279763	0.209636
H2011D09	mitochondrial ribosomal protein L9	MRPL9	NM_031420	65005	-0.545173	-0.611993	-0.202549	-0.4272	-0.584993	-0.598064	-0.591017	-0.313107	-0.284347	-1.01878	-0.876197	-0.429042	-0.453331	-0.560653	-0.342064	-0.697732	-0.397505	-0.678946	-0.570806	-0.166038	-0.808703	-0.503219
H2011D10	peroxisomal lon protease	LONP	NM_031490	83752	0.400007	0.366542	0.542934	0.492207	0.455417	0.367887	0.573255	0.439605	0.528278	0.453728	0.57054	0.187597	0.876829	0.637226	0.298165	0.537312	0.515606	0.416378	0.299243	0.288299	0.106116	0.308254
H2011D12	mitochondrial ribosomal protein S5	MRPS5	NM_031902	64969	-0.882539	-1.04817	-0.794009	-0.672828	-1.04512	-0.892824	-0.743022	-0.864633	-0.63269	-1.03569	-0.925993	-0.80744	-0.703318	-0.813414	-0.824385	-0.874366	-0.821727	-1.05678	-0.851173	-1.07039	-0.981205	-1.17734
H2011E01	mitochondrial ribosomal protein L32	MRPL32	NM_031903	64983	0.35438	1.02418	-0.320707	0.166792	0.802471	0.456531	0.211912	1.08718	0.365106	0.215899	-0.0970294	-0.446108	-0.0566676	-0.289638	0.101353	-0.284522	-0.308964	-0.0770291	-0.107392	-0.156883	-0.0991478	0.159541
H2011E03	mitochondrial ribosomal protein S24	MRPS24	NM_032014	64951	-0.1011	-0.529885	-0.607824	-0.446565	-0.364374	-0.529812	-0.618981	-0.17942	-0.0347059	-0.313356	0.0175079	-0.212031	-0.636984	0.0371311	-0.7452	-0.227339	0.378207	-0.272084	-0.117428	-0.634604	0.196406	-0.148933
H2011E04	mitochondrial ribosomal protein L14	MRPL14	NM_032111	64928	-0.584197	-0.774615	-0.614192	-0.491229	-0.760662	-0.660744	-0.760447	-0.666498	-0.665019	-0.633972	-0.662507	-0.833611	-0.500108	-0.54887	-0.594807	-0.485025	-0.591795	-0.58794	-0.445321	-0.408519	-0.156494	-0.366595
H2011E05	hypothetical protein FLJ12770	FLJ12770	NM_032174	84134	-0.133193	-0.711732	-0.566537	-0.416509	-0.571794	-0.519172	-0.392368	-0.00612465	-0.852621	-0.333557	0.137115	-0.0931542	-0.464244	0.0908305	-0.0455835	-0.586546	-0.00874944	-0.314598	-0.595949	-0.914634	-0.42398	-0.612177
H2011E06	mitochondrial carrier protein	MGC4399	NM_032315	84275	-0.127988	0.243181	-0.55106	-0.651042	-0.353232	-0.179177	-0.33974	-0.0480413	-0.124992	-0.646378	-0.340476	-0.172493	-0.339103	-0.182996	-0.453116	-0.224492	-0.141098	-0.0512064	-0.0794815	-0.00677994	-0.0517348	-0.333605
H2011E07	mitochondrial ribosomal protein L45	MRPL45	NM_032351	84311	0.439992	0.180289	0.235081	-0.347586	0.493332	-0.179339	-0.0382388	0.434939	0.0874319	-0.409027	-0.401522	-0.309259	-0.26186	-0.381718	0.000474659	-0.58743	-0.179418	0.0707516	-0.0932618	0.365353	-0.24155	-0.237667
H2011E08	HRD1 protein	HRD1	NM_032431	84447	-0.0802032	-0.210738	0.229527	-0.634344	0.0908645	-0.292457	0.181235	0.198197	-0.00261488	0.115296	0.456458	-0.678575	-0.0189276	0.347372	0.247951	-0.559617	-0.279518	-0.358832	-0.651258	-0.631683	-0.107079	-0.169179
H2011E09	mitochondrial ribosomal protein S6	MRPS6	NM_032476	64968	1.0417	-0.151769	1.1129	0.491643	1.85131	0.252155	0.281148	0.0853216	0.142098	-0.0487323	1.17287	1.22063	0.606568	1.25743	0.794035	0.619676	0.830192	0.509866	1.66195	0.684474	1.38044	0.34047
H2011E10	mitochondrial ribosomal protein L41	MRPL41	NM_032477	64975	0.0514133	0.113106	0.20248	0.187417	0.144776	0.0298717	0.143873	0.14131	-0.0147771	0.320344	-0.0462493	-0.018886	0.123648	-0.0853387	0.0974878	-0.127005	0.174786	0.156227	0.428481	0.259917	0.0554952	0.257177
H2011E11	mitochondrial ribosomal protein L38	MRPL38	NM_032478	64978	0.133376	-0.616498	-0.39795	-0.274903	0.0724861	-0.689122	-0.264274	0.223395	-0.298097	-0.89734	0.187066	-0.758217	-0.406102	-0.0956439	-0.335241	-1.1205	-0.552418	-0.534942	-0.522183	-0.487518	-0.0531101	-0.3113
H2011E12	mitochondrial ribosomal protein L36	MRPL36	NM_032479	64979	-1.60814	-1.5587	-1.39974	-1.58359	-1.5842	-1.62926	-1.43035	-1.39196	-1.46031	-1.68049	-1.66054	-1.67145	-1.52157	-1.25477	-1.26179	-1.65654	-1.39472	-1.46045	-1.76688	-1.42683	-1.36476	-1.27855
H2011F04	cytochrome c oxidase subunit IV isoform 2	COX4I2	NM_032609	84701	0.451413	0.366131	0.0794638	0.318525	0.389298	-0.015854	0.476406	0.0571932	0.735304	0.1542	0.601228	0.145482	0.323395	0.321803	0.0233101	-0.222069	-0.412873	0.283729	0.0703046	-0.342394	0.623536	-0.351038
H2011F05	mitochondrial GTP binding protein	GTPBG3	NM_032620	84705	-2.52919	-1.75673	-1.84956	-1.5193	-1.86293	-1.62829	-2.15404	-1.58436	-2.07979	-1.42866	-1.72608	-1.42371	-1.55842	-2.17311	-1.6292	-1.78256	-1.53338	-1.5926	-1.30222	-1.15444	-1.88273	-1.46809
H2011F06	DEAD/H (Asp-Glu-Ala-Asp/His) box polypeptide 37	DDX37	NM_032656	57647	0.399908	0.101613	0.261517	0.137102	0.601684	-0.0410359	0.444042	0.175507	0.418035	-0.349939	0.30062	0.539168	-0.0337087	0.104051	0.145975	-0.253488	0.122666	-0.150955	0.0479126	0.319638	-0.434913	-0.559898
H2011F07	reticulon 4 interacting protein 1	RTN4IP1	NM_032730	84816	-1.39714	-1.22309	-1.28623	-0.633847	-1.70613	-1.07742	-1.15466	-0.908069	-0.560794	-0.79942	-1.4533	-0.921261	-1.33277	-1.01551	-0.73986	-0.864286	-1.53651	-0.954008	-0.741425	-1.10196	-1.33031	-1.48522
H2011F08	lamin B2	LMNB2	NM_032737	84823	-0.617802	-0.243471	-0.0654316	0.263479	-0.203204	0.197873	0.331945	0.730796	0.184293	-0.0512204	0.268173	0.286309	-0.0117266	0.210416	0.0481972	1.07581	-0.162538	-0.105528	0.237966	0.0339368	0.409347	0.175385
H2011F09	apoptosis-inducing factor (AIF)-homologous mitochondrion-associated inducer of death	AMID	NM_032797	84883	-0.149378	-0.753261	-0.991607	-0.979733	-0.309871	-0.603623	-0.830074	-0.90279	-0.991275	-1.07917	-0.674654	-0.273087	-0.490366	-0.286766	-0.627409	-0.075142	-0.310757	-0.800454	-0.183232	-0.637976	-0.245892	-0.776999
H2011F10	lactamase. beta	LACTB	NM_032857	114294	0.939302	0.677621	1.29015	0.638789	1.21474	0.249078	0.158843	-0.0240486	0.724438	0.544958	0.862532	0.713268	0.91133	1.07787	1.48094	0.675193	1.36502	0.937371	0.82897	0.195558	1.02551	0.990341
H2011F12	mitochondrial ribosomal protein S36	MRPS36	NM_033281	92259	-0.583707	-0.538542	-0.379345	-0.438245	-0.610155	-0.57039	-0.800629	-0.693323	-0.52054	-0.852484	-1.2686	-0.463179	-0.479579	-0.563369	-0.297612	-0.672101	-0.63038	-0.53498	-0.423219	-0.669497	-0.63438	-0.491783
H2011G04	putative ubiquinone biosynthesis protein AarF	AARF	NM_052853	90956	0.395504	0.0840761	0.0809726	0.237597	0.115528	0.0224578	-0.171139	-0.283036	0.405227	-0.0507713	0.707013	0.178594	0.453112	0.748035	0.404205	0.633577	-0.070785	0.340861	0.522884	0.14386	0.708979	0.374979
H2011G06	mitochondrial ribosomal protein L53	MRPL53	NM_053050	116540	0.00335493	-0.16666	-0.281496	-0.463734	-0.0772364	-0.626862	-0.319545	0.0260183	-0.225593	-0.407976	0.0952402	-0.249417	-0.794651	-0.0614822	-0.420308	-0.336779	-0.0418358	0.153097	-0.0293676	-0.555126	-0.122018	0.124016
H2011G07	hypothetical protein BC017169	LOC91137	NM_138773	91137	0.285939	0.100876	-0.47899	-0.389422	-0.306753	-0.197004	0.287623	-0.187496	-0.307117	-0.0100595	-0.316115	0.0148209	0.187723	-0.41177	-0.461329	-0.257421	-0.176553	0.0470021	0.045649	0.0256083	-0.333452	-0.072626
H2011G08	mitochondrial ribosome recycling factor	MRRF	NM_138777	92399	-0.922558	-0.412027	-0.696073	-0.932211	-0.794564	-1.06642	-0.539878	-0.243385	-0.65987	-0.987613	-0.913058	-1.04691	-0.442913	-0.603488	-0.231609	-1.52253	-1.03319	-0.516348	-0.884444	-0.786748	-0.434121	-1.04921
H2011G09	methionyl-tRNA formyltransferase. mitochondrial	MtFMT	NM_139242	123263	0.416858	0.231971	-0.202239	0.141148	0.149116	0.427255	-0.0363361	-0.310375	-0.50534	1.13031	0.148489	-0.623498	0.292903	0.227273	0.00154425	-0.501447	0.068968	-0.00177468	-0.123544	0.0463841	-0.114068	0.479969
H2011H01	similar to solute carrier family 25 . member 16	LOC203427	NM_145305	203427	1.36692	0.891407	1.07451	1.06765	1.13635	0.85034	1.33039	0.757079	1.08907	1.23568	1.05038	1.20793	1.07804	1.18976	0.711931	1.05937	1.03367	0.794298	0.775956	0.905453	0.604691	0.59768
H2011H02	chromosome 14 open reading frame 69	C14orf69	NM_152333	123096	1.38276	1.0385	1.60496	1.87412	1.62784	1.56168	1.77972	1.10445	0.818562	2.22476	1.77957	1.77514	1.11328	1.86778	1.70192	1.2506	1.05169	1.51002	1.05651	1.1978	1.5132	0.738653
H2011H03	hypothetical protein FLJ33918	FLJ33918	NM_152407	134266	-0.155359	-0.154185	-0.250764	-0.112394	-0.133613	0.228402	-0.156644	-0.155458	-0.408122	-0.0594889	-0.545337	-0.396269	-0.127665	-0.598519	0.21111	-0.0688513	0.348826	-0.183676	-0.413752	-0.0439017	-0.730391	-0.0108612
H2011H04	3-hydroxyisobutyrate dehydrogenase	HIBADH	NM_152740	11112	0.761699	0.392901	-0.238375	-0.405363	0.275673	-0.38107	-0.175737	-0.379345	0.357466	-0.701919	-0.518327	0.00395428	-0.0311857	-0.0486194	-0.212481	-0.0115625	0.545738	0.194296	0.284155	-0.317382	-0.175928	0.136279
H2011H06	hypothetical protein DKFZp547P234	DKFZp547P234	NM_153045	203197	-0.0889586	-0.0633038	0.460411	-0.233449	0.152638	0.194322	0.285454	-0.128822	0.0564961	-0.00907789	-0.316969	-0.0434633	-0.0826106	-0.180184	-0.162214	-0.174365	-0.304828	0.193215	0.169348	0.0307271	-0.0841997	-0.194638
H2011H08	mitochondrial ribosomal protein L54	MRPL54	NM_172251	116541	-0.169308	-0.527606	-0.55707	0.114905	-0.573974	-0.318408	-0.451494	0.160791	-0.394419	-0.569597	-1.30812	-0.24485	-0.974172	-0.406959	-0.16949	-0.450346	-0.14095	-0.766276	-0.15044	-0.183832	-0.454613	-0.464231
H2012A01	ATP synthase mitochondrial F1 complex assembly factor 1	ATPAF1	XM_027313	64756	1.32289	1.22639	1.59079	1.26976	1.38937	1.53584	1.50961	1.14337	1.15991	1.86566	1.74458	1.48818	1.35641	1.36073	1.31073	0.561432	0.859221	0.98689	0.818507	0.60664	0.874807	1.10153
H2012A02	mitochondrial Ca2+-dependent solute carrier	MCSC	XM_027668	114789	0.275898	0.705016	0.92437	0.218692	0.841696	0.458181	0.29185	-0.0280329	0.0225945	0.704687	0.41414	0.569235	1.18822	0.647986	0.690022	0.291813	0.281338	1.09949	0.638309	0.600922	0.446181	0.644716
H2012A03	pyruvate dehydrogenase phosphatase isoenzyme 2	KIAA1348	XM_043826	57546	0.46934	0.288369	1.60105	-0.114316	0.512345	0.56721	0.185586	-0.0122069	0.701416	0.548427	1.34206	0.347632	1.01153	0.522364	0.410017	0.0517725	-0.116569	0.281531	0.187918	0.307423	0.501362	0.506008
H2012A04	KIAA0446 gene product	KIAA0446	XM_044155	9673	0.646507	0.548479	1.15214	0.457335	0.82687	0.986133	1.0034	0.374547	0.649337	1.212	1.20962	0.623357	0.686122	1.24297	0.876254	0.733619	0.44778	0.347053	0.370112	0.457654	0.714517	0.476292
H2012A05	thioredoxin reductase 2	TR2	XM_051264	114112	3.2928	1.19999	1.87812	1.43688	1.62013	1.73272	1.28219	0.650528	2.38826	1.69864	1.07365	0.042501	1.24233	2.04718	1.18048	-0.163596	0.767845	0.831011	0.794904	0.818138	1.16092	0.997335
H2012A06	mitochondrial ribosomal protein S9	MRPS9	XM_086953	64965	0.45385	0.666308	1.01749	0.931299	0.811122	0.628671	0.0781983	0.168078	1.18146	0.592534	1.32567	1.01512	0.374584	1.81181	1.38724	1.25667	0.45357	0.00549922	-0.21789	0.47401	0.0426388	0.600819
H2012A07	KIAA0423 protein	KIAA0423	XM_113781	23116	1.4552	1.37719	1.87538	0.843038	1.27801	1.53675	1.6383	0.568324	1.19282	1.3861	1.73646	1.01759	1.49521	2.08653	1.72422	1.38708	1.08469	0.754908	0.625568	0.972856	1.21117	1.15304
H2012A08	dynein. axonemal. heavy polypeptide 17	DNAH17	XM_290733	8632	0.141472	-0.337762	-0.207691	-0.443333	-0.309871	-0.356159	-0.0751305	-0.301531	-0.242126	-0.246511	0.141702	-0.563305	0.141248	0.00340408	0.136998	-0.436327	-0.665205	-0.433084	-0.766953	-0.759175	-0.240761	-0.0522341
H2012A09	hypothetical protein FLJ30092	FLJ30092	AK054654	196515	0.207731	0.23084	0.79211	0.264018	0.552857	0.484731	0.644789	0.263994	0.342808	0.844261	0.453313	0.115178	0.417436	0.32875	0.365026	-0.054805	0.137625	0.356842	0.290758	0.474015	0.0682305	0.315674
H2012A10	acyl-Coenzyme A dehydrogenase family. member 9	ACAD9	NM_014049	28976	-0.460393	-0.458835	-0.0317854	-0.448354	-0.296347	-0.394437	-0.320864	-0.369253	-0.500368	-0.416229	0.146518	-0.174768	-0.119384	-0.0981149	-0.40437	-0.4257	-0.560487	-0.220243	-0.103015	-0.0739226	-0.2027	-0.0938326
H2012A11	annexin A7	ANXA7	NM_004034	310	0.808238	-0.318631	0.228381	-0.118844	0.0906097	0.0593428	0.0889266	0.170817	-0.0708997	0.224207	0.48551	-0.457937	-0.0369343	-0.246174	0.305517	-0.733548	-0.613859	-0.177415	-0.148669	-0.3776	0.0303368	-0.308157
H2012B01	diaphorase (NADH) (cytochrome b-5 reductase)	DIA1	NM_007326	1727	0.901069	0.72942	1.08654	0.751794	0.873494	0.857808	1.46084	0.666856	0.822963	1.42183	1.49723	0.541394	0.833925	0.8792	0.416286	0.124989	0.880415	0.749959	0.480419	0.478209	0.419542	0.389515
H2012B02	GA binding protein transcription factor. beta subunit 2. 47kDa	GABPB2	NM_005254	2553	0.168359	0.856865	1.25411	0.273183	0.527013	0.755987	0.399318	0.148261	0.325254	0.614732	0.301124	0.0336731	0.911806	0.03311	0.41077	0.404784	0.419387	0.474222	0.72145	0.619723	0.447503	0.390682
H2012B03	toll-like receptor 4	TLR4	NM_138554	7099	0.94362	0.649008	1.66631	0.340493	1.3048	0.686121	1.36022	0.0554536	0.941346	-0.00512016	0.864303	0.602053	1.29209	1.23047	1.29743	0.685488	0.631554	-0.147393	0.461339	0.371312	0.31284	0.809858
H2012B04	toll-like receptor 4	TLR4	NM_138557	7099	0.846576	0.270444	1.23329	0.399206	0.799724	0.718874	1.0077	0.50499	0.759351	0.714591	1.308	0.33674	0.566777	1.0007	0.938213	0.228822	0.580957	0.281072	0.21332	0.314837	0.759727	0.267457
H2012B05	nucleoporin 98kDa	NUP98	NM_139131	4928	0.567494	0.240417	1.16337	0.61916	0.0577493	0.822949	0.898792	0.150349	0.547356	1.3548	0.834731	0.532193	0.387674	0.78817	0.344121	0.681922	0.341847	0.134021	0.608429	0.691782	0.678208	0.48862
H2012B06	second mitochondria-derived activator of caspase	SMAC	NM_138930	56616	1.27731	0.959731	1.59952	0.906541	1.23702	1.38833	1.42263	1.12664	1.0353	1.62481	1.57687	0.984904	1.04072	1.20502	0.759005	0.356923	0.66268	0.315592	0.738528	0.531802	0.941047	0.784803
H2012B07	tRNA phenylalanine	MTTF	NC_001807	4558	0.562541	0.746239	1.37695	0.352521	0.907963	1.61717	1.10495	0.549865	1.4262	1.49551	2.17441	0.429731	0.809313	0.958632	0.778679	0.0817417	0.803206	0.983132	0.269453	0.450629	0.805876	0.570347
H2012B08	12S RNA	MTRNR1	NC_001807	4549	0.64827	1.08788	1.16083	0.25996	0.79886	1.17864	0.912592	0.0364504	0.537672	1.15461	0.780933	0.53001	0.874062	0.835346	0.776792	0.385523	0.658904	0.64659	0.547536	0.578784	0.265348	0.676543
H2012B09	tRNA valine	MTTV	NC_001807	4577	1.73475	1.29092	1.78662	1.07857	1.61127	1.91748	1.34556	0.513494	1.88136	1.73885	2.26988	1.6037	1.66126	1.3339	1.40726	0.650047	1.09558	1.10251	1.12379	1.06489	0.621657	1.00452
H2012B10	16S RNA	MTRNR2	NC_001807	4550	1.72888	1.00432	1.33244	1.05148	0.802834	1.41836	1.58483	0.698755	1.34712	1.5156	1.66327	1.35244	1.2073	0.966699	1.04625	0.677182	0.83307	1.01347	1.07104	0.879476	0.411112	0.774084
H2012B11	tRNA leucine 1 (UUA/G)	MTTL1	NC_001807	4567	1.16016	0.725876	1.2729	0.492193	1.10143	1.37861	1.47743	0.618291	1.01661	1.3621	2.15617	1.0911	0.899032	1.23412	1.10962	0.521046	1.06339	1.14758	0.73932	0.798369	0.842768	0.739399
H2012B12	tRNA isoleucine	MTTI	NC_001807	4565	0.456537	0.337143	0.895298	0.0752092	0.296644	0.685462	0.862152	0.278729	1.02214	1.07853	1.65691	0.339966	0.57821	1.00146	0.622914	0.100911	0.558774	0.659585	-0.074256	0.384477	0.305288	0.313207
H2012C01	tRNA glutamine	MTTQ	NC_001807	4572	1.65517	0.667536	1.01793	1.30591	0.359099	0.834589	1.70779	1.20486	1.23673	1.32597	2.28326	0.923404	0.918767	0.862254	1.02199	0.279358	1.12569	0.649785	0.458218	0.449107	0.549621	0.516593
H2012C02	tRNA methionine	MTTM	NC_001807	4569	1.12694	0.861503	1.03042	0.275317	0.835488	1.09601	1.02288	0.244698	0.807333	1.56589	1.6036	0.832262	1.39159	0.934123	1.05914	0.110059	1.11433	1.18099	0.675114	0.947874	0.322415	0.640926
H2012C03	tRNA tryptophan	MTTW	NC_001807	4578	0.990732	0.80029	1.90583	0.428418	1.3003	1.25113	1.10139	0.243439	1.25009	1.34314	2.10559	0.838298	1.14657	1.18201	1.22955	0.383318	0.800911	0.651192	0.233939	0.905165	0.642121	0.56909
H2012C04	tRNA alanine	MTTA	NC_001807	4553	0.737184	0.477609	0.901668	0.415337	0.446879	0.791779	0.759238	0.241562	0.537668	0.973275	1.56848	0.405076	0.542455	0.778063	0.632059	0.586343	0.613746	0.31545	0.31101	0.477281	0.626403	0.373105
H2012C05	tRNA asparagine	MTTN	NC_001807	4570	0.788986	0.638693	0.987722	0.611166	0.73151	0.977562	0.797734	0.481938	0.78685	1.24685	1.48782	0.807895	0.672441	1.18912	1.03816	0.751141	0.682249	0.527424	0.530838	0.803177	0.845821	0.491277
H2012C06	tRNA cysteine	MTTC	NC_001807	4511	1.27052	0.68833	1.2869	0.644358	1.12753	1.04264	0.898717	0.449008	0.705204	1.17636	1.94575	0.95887	0.762132	1.26752	1.06649	0.848062	0.851664	0.714067	0.713274	0.869387	1.02876	0.776142
H2012C07	tRNA tyrosine	MTTY	NC_001807	4579	1.71928	0.652247	0.80262	0.886384	0.19216	0.883171	1.38675	0.497721	1.29508	0.866706	2.01106	0.437379	1.11341	1.23563	1.34038	0.447632	1.17748	0.483986	0.447527	0.854327	0.685109	0.319749
H2012C08	tRNA serine 1 (UCN)	MTTS1	NC_001807	4574	-0.219218	-0.379901	-0.326918	-0.353601	-0.317462	-0.46594	-0.482706	-0.531196	-0.381525	-0.443684	-0.106116	-0.608074	-0.482958	-0.203267	-0.590936	-0.28164	-0.70347	-0.292371	-0.214807	-0.220262	-0.0166768	-0.0504105
H2012C09	tRNA aspartic acid	MTTD	NC_001807	4555	0.805637	0.49994	1.50908	0.506542	1.00725	1.57579	1.26073	0.595198	1.12753	2.01099	2.735	1.26542	1.51899	0.932026	0.954019	0.382843	1.24909	1.26505	0.439306	0.864453	0.53959	0.533722
H2012C10	tRNA lysine	MTTK	NC_001807	4566	0.05879	-0.600066	0.684768	-0.322335	0.243153	0.462622	0.339784	-0.278102	0.19475	0.666567	0.673411	-0.132728	0.454146	0.591832	0.445606	-0.42842	-0.217294	-0.308427	-0.173481	0.161473	-0.404686	-0.00211556
H2012C11	tRNA glycine	MTTG	NC_001807	4563	0.824498	-0.381358	-0.13913	-0.209426	-0.182235	0.0656166	-0.132748	0.0157042	-0.101609	-0.0581176	0.743725	-1.33623	-0.372337	-0.186115	-0.0704553	-1.10922	-0.519973	-0.249503	-0.215368	-0.507094	-0.0739033	-0.0536005
H2012C12	tRNA arginine	MTTR	NC_001807	4573	1.151	0.855564	1.59554	1.23375	1.55058	2.23701	1.53284	1.36148	0.945008	2.00633	2.75577	1.73277	2.25809	1.25413	2.03645	0.937757	1.77657	1.61688	1.29832	1.23762	1.34596	1.20009
H2012D01	tRNA serine 2 (AGU/C)	MTTS2	NC_001807	4575	0.711974	0.329391	0.810418	0.369275	0.423722	0.591291	1.11003	0.437583	0.58923	1.13105	0.902827	0.17385	0.832127	0.802105	0.481936	0.0347212	0.827508	0.657413	0.161185	0.207642	0.228662	0.0947721
H2012D02	tRNA leucine 2 (CUN)	MTTL2	NC_001807	4568	0.674262	0.845381	1.51413	0.615271	1.26537	1.41344	1.14008	0.584355	0.98796	1.30566	1.8651	1.34341	1.28144	1.22631	1.1186	0.605324	1.21972	1.04315	1.10615	1.00421	1.10034	0.833239
H2012D03	tRNA glutamic acid	MTTE	NC_001807	4556	0.512852	-0.312874	0.288144	-0.0114223	-0.017338	0.334685	0.0807859	-0.224887	0.324136	-0.12407	0.448653	-0.0266206	0.520524	0.222628	0.401798	0.253038	0.261317	-0.244992	-0.218705	0.0571583	-0.0153564	-0.059566
H2012D04	cytochrome b	MTCYB	NC_001807	4519	0.674108	0.138096	0.668106	0.215698	0.357783	0.349603	0.624144	0.581148	0.405277	0.482092	0.96852	0.243865	0.293715	0.581618	0.519032	0.227159	0.287517	0.190328	0.292517	0.190804	0.347243	-0.013918
H2012D05	tRNA threonine	MTTT	NC_001807	4576	1.51537	0.663157	1.78341	1.10588	0.849491	1.53386	1.64663	0.902029	1.77166	1.83254	2.3819	1.45724	0.604786	1.78394	1.70458	0.642164	1.32338	0.817797	1.19445	1.27236	1.29238	0.940398
H2012D06	tRNA proline	MTTP	NC_001807	4571	0.952824	0.45333	1.22655	0.750415	0.976188	1.13531	1.0088	0.966104	0.680835	0.982471	1.24468	0.603386	0.833243	0.872378	0.549194	0.129594	0.624429	0.126637	0.50283	0.512967	0.709499	0.595883
H2012D07	aspartylglucosaminidase	AGA	NM_000027	175	0.859492	1.90022	0.14443	0.35995	0.979212	0.337587	0.486985	0.64288	0.601703	0.715327	0.306191	0.716523	1.3443	0.732364	0.711663	0.363156	0.620169	0.76898	0.378321	0.763636	0.549564	0.562045
H2012D08	apolipoprotein E	APOE	NM_000041	348	0.611622	0.624812	1.03969	0.764306	3.74969	0.617126	0.9418	0.638424	0.850785	0.42419	0.831387	0.457368	0.750248	0.223778	1.15317	1.2692	0.813293	0.280008	0.572507	0.364283	2.22513	0.416497
H2012D09	arylsulfatase B	ARSB	NM_000046	411	1.61635	2.65822	2.46403	2.45995	2.10816	2.05374	2.42762	1.47305	2.35182	1.39888	1.86751	2.53474	2.63496	2.09935	2.53773	1.6229	5.17128	2.95036	2.6716	4.69008	1.38012	1.80837
H2012D10	Chediak-Higashi syndrome 1	CHS1	NM_000081	1130	2.70001	1.42747	2.20493	1.84977	2.55678	1.58245	1.49563	1.57892	1.87935	1.2693	3.32676	2.08488	2.37387	2.6456	1.26742	2.07385	3.13804	1.89832	1.73243	1.38231	3.02257	1.85992
H2012D11	ceroid-lipofuscinosis. neuronal 3. juvenile (Batten. Spielmeyer-Vogt disease)	CLN3	NM_000086	1201	0.474462	0.152768	0.376583	-0.235777	0.46738	0.134824	-0.409134	-0.373118	-0.135521	-0.481671	-0.0464495	0.475534	0.266629	-0.103344	0.588334	-0.0274212	0.242369	0.204166	0.826911	0.231579	0.294684	0.138178
H2012D12	fucosidase. alpha-L- 1. tissue	FUCA1	NM_000147	2517	0.995429	-0.751715	1.36302	0.719728	0.906981	-0.00904463	0.711248	-0.733143	1.0576	-0.89227	1.81518	1.25018	-0.16533	2.26933	1.31846	0.205213	0.835606	-0.0425947	1.15248	0.118819	1.53787	0.111368
H2012E01	glucosidase. alpha: acid (Pompe disease. glycogen storage disease type II)	GAA	NM_000152	2548	0.773676	1.28189	1.26892	0.258349	1.27775	0.516932	1.57504	0.627491	0.982947	0.554413	1.64988	1.48293	1.00771	1.46758	1.22773	1.05402	1.8103	0.390917	0.230636	0.466116	1.20855	0.194069
H2012E03	glucosidase. beta: acid (includes glucosylceramidase)	GBA	NM_000157	2629	1.32909	0.881544	1.10095	0.16686	0.887158	0.345852	0.0218139	0.0678027	0.504668	-0.802082	1.35386	0.788843	0.732619	1.23856	1.15726	0.478404	1.0172	0.930648	1.08579	0.402608	1.29643	0.856754
H2012E04	glucuronidase. beta	GUSB	NM_000181	2990	-0.13298	0.231057	0.215295	0.0247567	0.276384	-0.0898786	0.441081	0.0544032	0.089266	0.357	0.463147	0.0545946	0.758258	-0.0369085	-0.195824	-0.179388	-0.188735	0.329799	0.499955	0.154642	0.255627	0.287339
H2012E06	N-sulfoglucosamine sulfohydrolase (sulfamidase)	SGSH	NM_000199	6448	1.53134	1.10172	1.25343	0.443331	1.36845	1.40433	1.47842	0.815592	0.344209	0.910142	1.4809	0.711774	1.09118	1.27662	0.7953	0.276882	0.839637	0.996333	1.34214	0.637636	1.27923	0.777207
H2012E07	iduronidase. alpha-L-	IDUA	NM_000203	3425	2.12628	1.37023	2.24706	0.93328	1.90838	1.56271	1.84588	0.965901	1.48931	0.951135	2.61177	1.25198	1.26254	2.17265	1.41837	1.45793	1.80951	0.771056	0.706674	0.594933	0.893806	0.908888
H2012E08	lipase A. lysosomal acid. cholesterol esterase (Wolman disease)	LIPA	NM_000235	3988	2.61648	3.17822	1.98373	1.09553	2.10751	1.44475	1.17217	0.876185	1.69129	-0.0739791	1.55323	2.0066	2.89187	1.93889	1.55444	1.1617	1.82082	2.69212	1.91769	0.332289	1.1623	2.40282
H2012E10	N-acetylglucosaminidase. alpha- (Sanfilippo disease IIIB)	NAGLU	NM_000263	4669	1.51022	1.38567	1.39225	0.859446	1.67845	1.27978	1.00976	0.476981	0.693044	0.698125	1.68745	1.27819	1.23318	1.57939	1.67262	0.931085	1.10535	0.982029	1.07134	0.928024	1.15559	0.941005
H2012E11	Niemann-Pick disease. type C1	NPC1	NM_000271	4864	0.848001	0.0132297	0.448409	-0.400371	0.624792	0.133153	-0.141112	-0.543328	0.030624	-0.235159	0.932617	0.257864	0.843554	0.963258	0.914277	0.179271	0.595059	-0.0189646	0.144633	-0.327606	1.36899	0.143634
H2012E12	protective protein for beta-galactosidase (galactosialidosis)	PPGB	NM_000308	5476	2.27316	1.80908	1.98681	1.45057	2.1049	0.934122	1.07452	0.930891	1.52251	0.953642	2.39971	2.19453	1.75174	1.98206	2.14028	1.51205	2.02529	1.84464	2.09665	0.857383	1.8481	1.71932
H2012F01	palmitoyl-protein thioesterase 1 (ceroid-lipofuscinosis. neuronal 1. infantile)	PPT1	NM_000310	5538	-0.894352	-0.495914	-1.36033	-1.24218	-1.05082	-1.16154	-0.900892	-1.20251	-1.00475	-1.00575	-0.762709	-0.578508	-1.15769	-1.06128	-1.14878	-1.07858	-0.644422	-0.86658	-0.360301	-1.07643	-1.01823	-0.985242
H2012F02	ceroid-lipofuscinosis. neuronal 2. late infantile (Jansky-Bielschowsky disease)	CLN2	NM_000391	1200	1.48671	1.28941	1.55591	0.547507	1.43642	0.601817	0.539922	0.313512	1.00673	0.251676	1.78991	1.75829	1.30113	1.27221	1.5518	0.719402	1.48749	1.52403	1.36636	1.04752	1.26856	0.998145
H2012F03	cathepsin K (pycnodysostosis)	CTSK	NM_000396	1513	7.19543	7.49186	6.77264	6.49289	6.48594	5.9571	5.64337	5.21253	6.67469	5.54055	7.5014	6.7903	6.81286	7.18659	6.85742	6.59262	7.18959	7.06357	6.99121	5.78942	7.61854	6.57904
H2012F04	galactosidase. beta 1	GLB1	NM_000404	2720	1.14006	0.76535	1.22448	0.248928	0.877505	0.434783	0.664516	0.237262	0.923494	0.583881	1.07449	0.750558	0.896397	0.71937	1.02751	0.58072	0.587927	0.609917	0.716664	0.393699	0.898456	0.697104
H2012F05	GM2 ganglioside activator protein	GM2A	NM_000405	2760	1.28425	0.751088	1.08631	0.527763	1.05882	0.202107	-0.240349	-0.238548	0.354536	0.0760492	0.0862287	0.768845	0.672884	0.355672	0.993143	0.1469	0.225675	0.853317	1.16084	0.0909697	1.10541	0.560146
H2012F06	sialidase 1 (lysosomal sialidase)	NEU1	NM_000434	4758	1.49801	1.16612	1.44695	-0.0109882	1.4663	0.782487	0.442714	-0.0407436	0.407457	-0.0356117	0.921765	0.926914	1.28335	0.766226	1.13388	0.273548	0.828547	0.929225	1.26027	0.524839	0.838446	0.884255
H2012F07	galactosamine (N-acetyl)-6-sulfate sulfatase (Morquio syndrome. mucopolysaccharidosis type IVA)	GALNS	NM_000512	2588	1.22367	0.684136	1.09957	0.227403	1.10262	0.624208	0.49463	0.486925	0.635022	0.626027	1.37534	0.571816	0.724245	0.716002	0.652353	0.594252	0.812749	0.729923	0.786875	0.610911	0.761184	0.555855
H2012F08	hexosaminidase A (alpha polypeptide)	HEXA	NM_000520	3073	0.838842	0.429419	0.387067	0.363851	0.636685	0.5673	0.732033	0.364281	0.165387	0.328435	0.820535	0.403554	0.439573	0.0453573	0.413153	0.431755	0.167812	0.240494	0.551568	0.221705	0.775433	0.623535
H2012F09	hexosaminidase B (beta polypeptide)	HEXB	NM_000521	3074	1.63252	1.57602	1.51947	0.713991	1.54478	0.599535	0.863403	0.366883	1.23788	0.109429	1.95623	1.27326	1.19589	1.64288	1.576	0.995417	1.51539	1.28768	1.77269	0.813192	1.37367	1.27261
H2012F10	mannosidase. alpha. class 2B. member 1	MAN2B1	NM_000528	4125	2.57962	1.00639	1.74986	1.73947	2.21961	2.49864	2.66797	2.80342	1.7148	1.84037	3.36032	1.89899	1.21921	2.36184	0.73417	2.62833	2.20604	1.06239	1.52686	0.958631	3.37725	2.62936
H2012F11	ryanodine receptor 1 (skeletal)	RYR1	NM_000540	6261	2.02238	2.081	2.03374	1.64345	2.08695	1.64538	1.84957	1.25152	1.7139	1.45836	2.01148	1.67547	1.88351	2.56051	2.30946	1.87474	1.76269	1.93209	2.15756	1.24997	2.32111	1.97304
H2012F12	sphingomyelin phosphodiesterase 1. acid lysosomal (acid sphingomyelinase)	SMPD1	NM_000543	6609	1.06699	0.61382	1.32849	0.39013	1.30779	0.385386	0.919101	0.497413	1.06855	0.453797	1.53226	0.708388	0.516489	0.816985	1.03606	0.717816	0.798707	0.912201	1.15948	0.421714	1.18623	0.934914
H2012G03	adaptor-related protein complex 1. gamma 1 subunit	AP1G1	NM_001128	164	-0.454826	-0.0721349	0.146967	0.123113	0.0952764	-0.301373	0.0268381	0.176437	0.0146041	-0.265477	-0.166425	-0.0360336	-0.0302622	-0.203134	-0.0423936	-0.125119	-0.0195312	-0.0365672	-0.170373	0.0596169	-0.0207498	0.185892
H2012G04	caveolin 2	CAV2	NM_001233	858	1.88199	1.42048	2.12137	2.07183	1.92241	2.08683	1.86145	2.03563	1.93767	1.96324	2.27565	1.79898	1.38535	1.75825	1.1226	1.53992	1.49964	1.15759	1.25143	0.847386	2.16436	1.65758
H2012G06	adaptor-related protein complex 2. beta 1 subunit	AP2B1	NM_001282	163	0.628135	0.26525	-0.108671	0.0168643	0.0330824	0.0274039	0.300773	0.184928	-0.0941874	-0.0978278	0.388668	-0.323547	0.181828	0.544768	0.00138434	-0.323866	0.148555	0.412417	0.41416	0.160139	0.295488	0.534001
H2012G07	adaptor-related protein complex 1. sigma 1 subunit	AP1S1	NM_001283	1174	0.0531108	0.433935	0.762243	0.376785	0.0667458	0.29381	0.325437	0.156495	0.26558	0.553281	0.181497	0.0115682	0.604751	0.233286	0.404431	0.189161	0.0353043	0.349916	0.293208	0.0631124	0.450643	0.41412
H2012G08	adaptor-related protein complex 3. sigma 1 subunit	AP3S1	NM_001284	1176	1.45016	1.35355	1.08904	1.40626	1.53867	1.16768	1.14614	1.03579	1.42795	1.19219	1.66459	1.46206	1.39442	1.86647	1.66213	1.32001	1.50761	1.21589	1.35665	0.928297	1.02181	1.28357
H2012G10	cathepsin O	CTSO	NM_001334	1519	1.80925	2.08981	2.3968	2.29078	1.76573	2.61933	2.10744	2.43772	2.78816	2.31192	2.66574	1.92058	1.92821	2.54839	2.14113	2.2005	2.53089	1.61973	2.57402	1.51272	2.12169	1.86359
H2012G11	cathepsin W (lymphopain)	CTSW	NM_001335	1521	0.298305	-0.112438	0.291082	-0.603403	-0.429373	-0.297001	-0.0798465	-0.519947	-0.0726906	0.221158	0.540066	-0.648637	0.100149	0.158688	0.142649	-0.699847	-0.57889	-0.366841	-0.730601	-0.600524	-0.125393	-0.321315
H2012H01	deoxyribonuclease II. lysosomal	DNASE2	NM_001375	1777	0.67503	0.785605	0.614883	-0.343317	0.0213841	-0.104234	-0.157158	-0.387682	0.0727855	-0.219311	0.139278	0.514555	0.354564	-0.361402	0.632422	-0.172186	0.350386	0.659806	0.457163	0.358964	0.132725	0.422027
H2012H02	dolichyl-phosphate (UDP-N-acetylglucosamine) N-acetylglucosaminephosphotransferase 1 (GlcNAc-1-P transferase)	DPAGT1	NM_001382	1798	-0.1604	-0.520041	-0.355689	-0.309575	-0.392218	-0.152127	-0.184327	-0.346082	-0.120462	-0.343511	0.00482717	-0.21478	-0.468765	-0.00538818	-0.0123077	0.104299	-0.0764776	-0.40972	-0.13038	-0.422094	0.0401542	-0.246987
H2012H03	acid phosphatase 2. lysosomal	ACP2	NM_001610	53	-0.929133	-1.30876	-0.867445	-0.890775	-0.90379	-0.360986	-0.208779	-0.468289	-0.804926	-0.487028	0.0198433	-1.28797	-0.819369	-0.283358	-0.645743	-0.481172	-0.459923	-0.724744	-0.931564	-0.5871	-0.2875	-0.617431
H2012H05	ATPase. H+ transporting. lysosomal 70kDa. V1 subunit A	ATP6V1A	NM_001690	523	-0.236669	0.67896	0.229345	0.237539	0.394447	-0.130445	-0.642149	-0.381903	0.0207497	-0.304088	-0.527808	0.482186	0.503814	-0.574304	0.697172	-0.2805	0.000194126	0.294903	0.173123	0.378686	-0.124217	-0.182507
H2012H06	ATPase. H+ transporting. lysosomal 56/58kDa. V1 subunit B. isoform 1 (Renal tubular acidosis with deafness)	ATP6V1B1	NM_001692	525	0.103862	0.877841	1.60672	0.205363	1.19707	0.68103	1.01106	0.0139402	0.46622	0.43455	0.745887	0.30873	1.25303	0.532092	-0.00483528	0.29103	0.332313	0.00886899	0.557116	0.339911	0.354369	0.726284
H2012H07	ATPase. H+ transporting. lysosomal 56/58kDa. V1 subunit B. isoform 2	ATP6V1B2	NM_001693	526	1.77718	1.59709	1.72483	1.05761	1.88905	1.61037	1.31236	0.879197	1.07392	0.906641	1.46499	1.56861	1.71782	1.33108	1.51027	1.30051	1.53395	1.22854	1.3176	1.28837	1.61664	1.22742
H2012H08	ATPase. H+ transporting. lysosomal 16kDa. V0 subunit c	ATP6V0C	NM_001694	527	0.467113	0.272352	0.321387	0.307259	0.359931	0.45062	0.290318	0.0954038	0.169804	0.266519	0.369008	0.270926	0.340522	0.607052	0.570608	0.49724	0.449433	0.344034	0.481225	0.102327	0.674433	0.429715
H2012H10	caveolin 1. caveolae protein. 22kDa	CAV1	NM_001753	857	4.85484	4.21974	4.45306	4.83355	4.24863	4.63934	4.55436	4.94488	4.85179	4.1369	5.92122	4.63114	3.64585	5.77039	3.47732	4.72596	5.24662	4.49862	5.29548	3.29744	5.67194	4.60036
H2012H11	CD63 antigen (melanoma 1 antigen)	CD63	NM_001780	967	1.68772	1.80486	1.44202	1.43218	1.4151	1.34661	1.46978	1.03103	1.2277	1.05598	1.46402	1.39547	1.50326	1.66217	1.62138	1.33681	1.67373	1.58372	1.85396	1.0075	1.4349	1.15413
H2012H12	cathepsin C	CTSC	NM_001814	1075	1.24674	-0.253622	0.867624	0.403986	1.15886	0.974519	1.08517	0.410538	1.39145	1.07738	1.71549	0.0313693	0.675203	-0.281993	-0.263537	0.415459	1.17463	-0.345506	0.522068	0.641516	0.0125937	-0.568097
H2013A01	clathrin. light polypeptide (Lca)	CLTA	NM_001833	1211	1.32996	1.20688	1.02888	0.907228	0.876279	0.99741	0.712643	0.928903	0.434867	0.337166	0.935071	0.657649	1.1691	0.967929	1.08093	0.811695	0.895137	1.38293	1.3664	1.00349	0.865201	1.37777
H2013A02	clathrin. light polypeptide (Lcb)	CLTB	NM_001834	1212	0.404798	0.605754	0.0404642	0.220822	0.659873	0.207515	0.19039	-0.182872	0.327039	-0.356656	0.149821	0.32893	0.167246	0.971932	0.188279	0.550195	0.720994	0.145566	0.0627656	-0.0558659	0.6124	0.234373
H2013A03	cathepsin B	CTSB	NM_001908	1508	2.68355	2.26188	2.12797	2.50513	2.0948	2.33814	2.27724	1.77259	1.8901	2.53844	3.53687	2.37534	2.40422	2.26549	2.49346	1.98741	2.70125	2.72282	3.21637	2.61192	2.6611	2.30008
H2013A04	cathepsin D (lysosomal aspartyl protease)	CTSD	NM_001909	1509	1.47247	1.49819	1.58686	0.612166	1.54521	0.732524	0.791649	0.43784	1.2316	0.569245	1.39116	1.29594	1.50163	0.71505	1.25422	0.85137	1.60896	1.14523	1.66093	1.15217	1.16359	0.840815
H2013A05	cathepsin G	CTSG	NM_001911	1511	-0.0485896	-0.271425	0.159825	-0.376428	0.00510744	-0.69923	0.0420986	-0.507712	0.108362	-0.321301	0.0837518	-0.306523	-0.411722	0.452484	-0.105769	-1.36384	-0.194357	-0.295377	-0.307824	-0.174403	0.115723	-0.621633
H2013A06	cathepsin L	CTSL	NM_001912	1514	2.9402	1.74592	2.29481	2.31374	2.85665	2.38271	2.13987	1.547	1.65047	1.08796	3.15011	2.38973	2.73071	3.08543	2.98581	2.48557	2.73209	2.49102	1.96142	2.05075	3.7958	2.17984
H2013A07	glucosamine (N-acetyl)-6-sulfatase (Sanfilippo disease IIID)	GNS	NM_002076	2799	1.05273	1.10763	1.43517	0.794043	1.53689	0.354199	0.273962	0.152087	1.12045	0.630283	0.186026	1.18817	0.913819	-1.01216	1.47421	0.721061	0.306916	1.01418	1.00346	1.04225	0.674252	0.7431
H2013A08	mannose-6-phosphate receptor (cation dependent)	M6PR	NM_002355	4074	0.684209	0.285702	0.104942	0.163418	0.469613	0.491904	0.0175558	-0.106068	0.10186	-0.0686584	0.490476	0.390612	0.409656	0.541639	0.394376	0.512519	0.265266	0.209496	0.631054	0.17542	0.805446	0.0882192
H2013A09	mannose receptor. C type 1	MRC1	NM_002438	4360	0.837918	1.07074	1.2196	0.47791	1.17613	0.560889	0.120495	0.307473	1.30064	-0.0583428	0.592731	1.32512	0.704594	1.70396	1.22097	1.03933	1.28031	0.857826	1.07919	0.6382	1.19164	0.959083
H2013A11	POU domain. class 2. transcription factor 2	POU2F2	NM_002698	5452	0.468103	0.574777	0.889815	0.590632	0.517849	1.06429	1.13871	0.780367	0.729226	0.999439	1.88154	0.30045	0.535749	1.23854	0.577556	0.988109	0.791187	0.707055	0.434546	0.268628	1.49937	0.657876
H2013A12	POU domain. class 3. transcription factor 1	POU3F1	NM_002699	5453	-0.967053	0.478979	0.087013	0.628204	0.187483	0.359289	0.0522053	0.789392	0.100443	0.506425	-0.487612	0.391588	-0.0737602	0.133837	0.446118	0.566541	0.15602	0.147417	-0.173907	0.394151	0.427831	1.4899
H2013B03	POU domain. class 6. transcription factor 1	POU6F1	NM_002702	5463	0.7086	0.250793	0.231382	0.0757623	0.279908	0.137622	0.339939	-0.0154755	0.0821203	0.135497	0.266219	0.328965	0.651409	0.209174	0.313355	0.127646	-0.448694	0.0744518	0.202295	-0.32839	0.0793359	0.165369
H2013B04	prosaposin (variant Gaucher disease and variant metachromatic leukodystrophy)	PSAP	NM_002778	5660	1.18253	1.1309	1.55304	0.654182	1.79938	1.11679	1.31994	0.536621	0.920187	0.679158	1.43439	1.41599	1.62165	1.45614	1.85017	1.09145	1.30194	1.04788	1.39358	1.26017	1.29477	0.792351
H2013B05	RAB5B. member RAS oncogene family	RAB5B	NM_002868	5869	1.16131	2.93012	1.86769	1.8767	1.52974	1.19923	0.777925	0.833845	1.53925	1.64917	0.69528	2.3907	2.2584	1.26895	1.63001	1.54733	2.4755	2.73615	3.94195	3.75125	2.03659	1.79058
H2013B07	transcription factor AP-2 alpha (activating enhancer binding protein 2 alpha)	TFAP2A	NM_003220	7020	-0.534378	-0.19589	0.443431	-0.0809695	0.111741	0.0363823	-0.038683	0.126409	0.263669	0.346817	0.181209	-0.337961	0.11704	0.0739454	0.182839	-0.276874	0.0643276	-0.150013	0.109893	0.230974	-1.18943	-0.430302
H2013B09	transcription factor AP-2 gamma (activating enhancer binding protein 2 gamma)	TFAP2C	NM_003222	7022	0.219436	-1.5179	-0.374253	0.544977	0.753533	0.176876	-0.304392	0.555018	1.40812	-0.644481	1.02989	0.492848	-0.0448936	0.870987	-0.0367078	0.747884	1.02816	0.153582	0.65126	-0.211639	1.30709	-1.72604
H2013B10	UDP-glucose ceramide glucosyltransferase	UGCG	NM_003358	7357	0.908948	1.88615	1.08182	1.18549	1.07258	1.32696	1.41498	0.789006	1.25924	1.20254	2.18202	0.808374	0.904501	2.21773	1.16636	1.95689	1.24951	1.13989	0.889152	1.23447	1.3258	1.36134
H2013C02	VAMP (vesicle-associated membrane protein)-associated protein A. 33kDa	VAPA	NM_003574	9218	-0.55681	-0.156871	-0.857278	-0.487839	-0.491224	-0.308318	-0.437885	-0.559202	-0.624213	-0.451543	-0.666066	-0.533195	-0.264722	-0.224145	-0.700751	-0.295172	-0.245551	-0.391697	-0.386316	-0.489871	-0.275142	-0.453991
H2013C03	adaptor-related protein complex 3. beta 1 subunit	AP3B1	NM_003664	8546	0.269507	0.350255	0.119443	0.490525	0.312802	0.282957	0.451104	0.44281	0.314605	0.130349	0.349175	0.288842	-0.186075	0.211231	0.348284	0.13939	0.203178	0.458763	0.442995	0.314405	0.176485	0.332116
H2013C05	hyaluronoglucosaminidase 2	HYAL2	NM_003773	8692	-0.131138	-0.257035	0.422616	0.160664	0.15535	0.0934284	0.0109361	-0.0280702	0.0911453	0.50968	0.174055	0.171267	-0.087358	0.665346	0.436289	0.364678	0.016853	-0.133677	-0.0641875	-0.127536	0.256979	0.0711855
H2013C06	cathepsin F	CTSF	NM_003793	8722	1.28133	0.412057	0.629774	0.43134	1.18131	0.733635	0.757688	0.636835	0.517342	0.650958	2.19306	0.704479	0.398591	0.59462	0.656649	0.97966	0.564198	0.354115	0.35418	0.240395	1.98449	0.668155
H2013C07	adaptor-related protein complex 1. gamma 2 subunit	AP1G2	NM_003917	8906	-1.74598	-1.76159	-1.31289	-0.6771	-1.17906	-1.30846	-1.06006	-1.23464	-0.3391	-0.798587	-0.442832	-1.09062	-1.16136	-1.24146	-0.631789	-1.3615	-0.748408	-0.978256	-1.11628	-0.342947	-1.25719	-1.45372
H2013C08	adaptor-related protein complex 3. delta 1 subunit	AP3D1	NM_003938	8943	0.78614	0.518606	0.71869	0.619753	0.719406	0.849522	0.916601	0.740845	0.536658	0.823526	1.069	0.657262	0.827804	1.14345	0.790396	0.687249	0.601515	0.73398	0.893037	0.490971	0.917138	0.746226
H2013C09	ATPase. H+ transporting. lysosomal 9kDa. V0 subunit e	ATP6V0E	NM_003945	8992	1.28706	1.00333	1.06296	0.858775	1.14071	0.532965	0.333787	0.336545	0.966633	0.167955	0.768101	0.88634	0.968638	1.39398	1.1898	0.824106	1.11052	0.909467	1.10517	0.661516	1.26193	0.955933
H2013C10	ATPase. H+ transporting. lysosomal 21kDa. V0 subunit c''	ATP6V0B	NM_004047	533	-0.40887	-0.448384	-0.344929	-0.373311	-0.339357	-0.0553202	-0.22298	-0.506134	-0.608186	-0.0830998	-0.556893	-0.301068	-0.38206	-0.303939	-0.08118	-0.0884365	-0.103884	-0.543163	-0.277072	-0.513733	0.0488947	-0.241357
H2013C11	adaptor-related protein complex 2. mu 1 subunit	AP2M1	NM_004068	1173	0.266004	-0.0371375	0.0800591	0.281474	-0.0810531	0.0485473	0.418545	0.54142	0.095034	0.370743	-0.0162516	-0.112538	-0.03783	0.579633	0.140267	0.277464	0.0120887	0.400905	-0.171896	-0.125345	0.233275	0.41091
H2013C12	adaptor-related protein complex 2. sigma 1 subunit	AP2S1	NM_004069	1175	0.253585	0.665309	0.626236	0.609295	0.387977	0.499785	0.890185	0.840724	0.588257	0.546751	0.710478	1.07235	0.390316	0.556726	1.04166	1.01516	1.75954	0.640152	0.180462	0.151364	1.30538	0.737296
H2013D01	cathepsin S	CTSS	NM_004079	1520	-1.55085	-0.834163	-1.27598	-2.19682	-0.296965	-2.49265	-1.80423	-2.37161	-1.23123	-2.264	0.363194	0.0220021	-0.178701	-0.780206	-0.91598	-1.42113	0.697399	-0.238893	-1.06635	0.257306	-0.136465	-0.0963393
H2013D03	ATPase. H+ transporting. lysosomal 14kDa. V1 subunit F	ATP6V1F	NM_004231	9296	0.708042	0.212647	0.331652	0.14709	0.458461	0.0744401	-0.127092	-0.211547	0.0989399	0.00728961	0.011899	0.42383	0.348775	0.341665	0.570066	0.153761	0.290967	0.277627	0.60043	0.0265623	0.49826	0.301703
H2013D04	N-acylsphingosine amidohydrolase (acid ceramidase) 1	ASAH1	NM_004315	427	2.64339	1.91225	2.48811	1.20138	3.24916	1.42259	1.04288	0.267852	2.28158	0.713254	1.62826	2.34809	2.76736	1.08423	2.76715	1.94028	2.29912	2.18516	2.32713	2.05372	1.91318	1.81797
H2013D05	chitobiase. di-N-acetyl-	CTBS	NM_004388	1486	3.08351	3.72054	3.31316	2.76021	3.17931	3.2149	3.62685	3.01688	2.68488	3.32612	3.0397	3.22563	3.48393	3.57951	3.49236	2.69312	4.53263	4.02283	4.67242	4.56232	3.1972	2.83726
H2013D09	RAB5C. member RAS oncogene family	RAB5C	NM_004583	5878	0.864315	1.54985	1.69272	0.986812	2.73307	2.12343	1.9049	2.0103	1.67479	3.2456	1.40103	1.37407	0.940384	1.56294	1.2281	1.5798	1.05297	0.754934	1.12563	1.09572	2.21981	0.907275
H2013D10	RAB7. member RAS oncogene family	RAB7	NM_004637	7879	1.0371	0.877364	0.802433	0.911736	1.03953	0.874177	0.689688	0.462509	0.411261	0.410169	0.824933	1.06271	0.909491	0.895059	0.989163	0.905373	0.96195	1.04611	1.41209	0.677624	1.42096	1.27226
H2013D12	ATPase. H+ transporting. lysosomal 38kDa. V0 subunit d isoform 1	ATP6V0D1	NM_004691	9114	0.77734	0.621829	0.928928	0.313235	0.666275	0.789764	0.411518	0.310661	0.17925	0.0375919	0.05609	0.611222	0.300213	-0.0758648	0.591614	0.439906	0.260553	0.795832	1.00341	0.340743	1.02944	0.929863
H2013E01	adaptor-related protein complex 4. mu 1 subunit	AP4M1	NM_004722	9179	-0.482626	-1.10211	-1.04796	-1.06705	-1.04069	-0.912554	-0.714813	-0.177837	-1.94443	-0.488282	-1.07748	-1.5903	-1.36078	-0.687738	-0.716323	-0.980349	-0.54416	-0.749363	-0.385619	-0.445179	-0.664506	-0.572895
H2013E02	VAMP (vesicle-associated membrane protein)-associated protein B and C	VAPB	NM_004738	9217	-0.231901	0.537068	0.383714	-0.175464	0.479801	0.0776372	-0.06876	-0.251323	0.358405	0.475717	-0.00203951	-0.0609802	0.0864195	0.24031	0.322254	0.251559	0.314762	-0.06148	0.129333	-0.150715	-0.735086	0.241227
H2013E05	clathrin. heavy polypeptide (Hc)	CLTC	NM_004859	1213	0.642816	0.497135	0.664603	0.726663	0.654606	0.852493	0.782643	0.688612	0.379922	0.583238	1.13393	0.762557	0.541218	0.870527	0.812592	0.661395	0.732811	0.644259	0.83834	0.500217	0.884342	0.906177
H2013E06	mannose-P-dolichol utilization defect 1	MPDU1	NM_004870	9526	-1.14266	-0.724346	-1.18659	-0.370257	-0.857215	-0.26108	-0.623077	-0.340498	-0.49577	-0.819472	-0.598868	-0.400871	-0.522653	-0.556331	-0.79762	-0.0757146	-0.660064	-0.999663	-0.736848	-0.780432	-0.753653	-0.585427
H2013E07	ATPase. H+ transporting. lysosomal 13kDa. V1 subunit G isoform 1	ATP6V1G1	NM_004888	9550	0.884974	0.923142	0.774377	0.742523	1.02022	0.924304	0.66738	0.587833	0.869213	0.632814	0.527776	0.770626	0.823814	0.738148	1.18926	0.757569	0.724876	0.811252	0.975361	0.866045	1.04611	0.914907
H2013E08	vacuolar protein sorting 26 (yeast)	VPS26	NM_004896	9559	-0.192168	-0.140433	-0.0933794	0.0850311	-0.00596308	-0.147828	-0.682977	-0.261105	-0.115671	-0.832391	-0.789833	0.213246	0.0523242	-1.01523	0.13632	-0.230168	-0.367942	0.232823	0.138153	0.199745	0.139454	-0.0207941
H2013E09	lysosomal apyrase-like 1	LYSAL1	NM_004901	9583	-0.422602	0.04326	0.431534	-0.306725	0.173136	0.0812807	0.182397	0.0976797	0.0881876	0.438627	-0.133655	0.194857	0.219247	-0.0519289	-0.0631878	-0.14218	0.070174	-0.0177274	0.104485	0.542437	0.144467	0.297906
H2013E10	cystinosis. nephropathic	CTNS	NM_004937	1497	1.24981	0.85061	0.15583	-0.0998616	1.10319	0.372196	-0.112629	-0.163723	-0.0357353	-0.325652	0.603414	0.669581	0.851995	0.593478	0.345	0.0938394	0.702862	1.17864	2.05146	0.145453	1.11266	0.906206
H2013E11	palmitoyl-protein thioesterase 2	PPT2	NM_005155	9374	-2.37078	-2.38558	-2.25661	-1.84133	-1.9652	-2.8105	-1.82673	-2.29673	-2.36988	-2.08212	-2.0495	-2.29529	-2.34098	-1.67865	-2.16201	-2.15779	-1.94215	-2.02875	-2.32606	-1.5491	-1.56914	-2.17755
H2013E12	ATPase. H+ transporting. lysosomal V0 subunit a isoform 1	ATP6V0A1	NM_005177	535	0.810924	0.428753	0.349209	0.458492	0.724927	1.00586	0.553042	0.555294	0.00479428	1.26282	1.57852	0.841242	0.0913536	0.775072	0.813499	0.556753	0.202354	0.428024	0.289083	0.159483	1.18686	0.634482
H2013F01	v-fos FBJ murine osteosarcoma viral oncogene homolog	FOS	NM_005252	2353	-1.47294	-0.913347	-1.4056	-2.51341	-0.731421	-3.06051	-4.67303	-3.13327	-2.47374	-3.00157	0.0327548	-0.179512	-0.407758	-1.19922	-0.715402	-1.38397	-0.190669	-0.453084	-1.72542	0.321374	-1.27671	-0.222086
H2013F03	scavenger receptor class B. member 1	SCARB1	NM_005505	949	-1.96432	-1.20807	-1.11191	-1.25299	-0.746637	-1.06662	-1.75463	-1.75504	-1.34212	-1.32927	-2.20116	-1.40048	-0.734192	-1.79962	-1.05242	-2.12468	-2.28276	-0.650101	-0.423107	-1.12539	-1.44604	-1.76055
H2013F05	lysosomal-associated membrane protein 1	LAMP1	NM_005561	3916	1.6485	1.62811	1.52947	1.27413	1.49496	1.37584	1.76344	0.991615	1.2551	1.101	1.70748	1.52497	1.7657	2.06907	1.9192	1.23068	1.68551	1.52443	1.75345	1.5358	1.52991	1.30662
H2013F06	POU domain. class 3. transcription factor 2	POU3F2	NM_005604	5454	-0.133053	0.254838	0.149183	0.0810918	0.420192	0.154551	0.0253811	-0.117507	-0.0587285	0.128751	-0.0496105	0.0202727	0.149131	-0.430495	0.150997	-0.0596165	-0.0181352	0.198746	-0.131434	0.372044	-0.593057	0.0289891
H2013F07	adaptor-related protein complex 3. sigma 2 subunit	AP3S2	NM_005829	10239	-0.105417	0.0705341	0.199968	-0.36226	0.336601	0.100847	-0.281999	0.219502	0.0542332	-0.0441498	-0.15143	0.125982	-0.0129095	0.729304	0.470886	0.507157	0.037293	0.388676	0.123025	0.120267	0.767929	0.305679
H2013F08	T-cell. immune regulator 1. ATPase. H+ transporting. lysosomal V0 protein a isoform 3	TCIRG1	NM_006019	10312	-0.274489	0.486472	0.133419	0.349609	0.041975	0.0901604	0.0306871	0.0415703	-0.106788	0.814444	0.323946	0.178298	0.635161	-0.626218	0.339778	0.314641	0.373813	0.664279	0.382678	-0.0937261	0.0798805	-0.00610972
H2013F09	mannose receptor. C type 2	MRC2	NM_006039	9902	4.31463	4.47351	3.38285	3.55981	3.84122	3.79468	4.38787	3.98364	3.65332	4.36757	4.79561	3.8348	3.62255	4.25835	3.87407	3.92748	3.70396	3.62948	4.02198	4.08097	4.24423	3.75407
H2013F10	POU domain. class 3. transcription factor 3	POU3F3	NM_006236	5455	1.41304	1.4849	1.73924	0.942976	2.13153	1.90634	1.78493	1.19435	2.04323	1.57008	1.43828	1.86063	1.41625	2.41277	1.47951	2.01608	1.44261	1.55016	1.45367	1.57179	1.83522	1.62156
H2013F12	lysophospholipase I	LYPLA1	NM_006330	10434	-0.937123	-0.976009	-1.0281	-0.347535	-0.797621	-0.447703	-0.88717	-0.620713	-0.995418	-0.860917	-1.43176	-1.0261	-0.838559	-1.69331	-0.982321	-0.670341	-1.25975	-1.00243	-0.773404	-0.818274	-0.519911	-0.566664
H2013G01	interferon. gamma-inducible protein 30	IFI30	NM_006332	10437	-3.50732	-3.23123	-2.5563	-1.66202	-3.61588	-2.65081	-3.24488	-3.02786	-2.25756	-2.5688	-2.26922	-2.17443	-2.63542	-2.36014	-2.15963	-1.98492	-1.61322	-2.13327	-2.55882	-1.33124	-3.35625	-1.85659
H2013G02	Niemann-Pick disease. type C2	NPC2	NM_006432	10577	2.21376	2.1845	2.00759	1.32898	2.23957	0.65976	0.281876	0.080278	1.18319	0.111237	1.33565	1.78431	2.40096	1.35486	2.42519	1.35418	1.77477	2.57831	2.49923	1.42333	2.23472	2.16267
H2013G03	ceroid-lipofuscinosis. neuronal 5	CLN5	NM_006493	1203	2.01522	1.4065	1.71247	0.540698	2.06666	1.77589	1.41355	1.28261	2.28969	1.07342	1.91773	1.95018	0.961426	3.01637	2.07664	1.58446	2.39957	1.17264	0.148486	0.470838	0.776843	-0.703914
H2013G04	adaptor-related protein complex 4. beta 1 subunit	AP4B1	NM_006594	10717	-0.388961	-0.38299	-0.491294	0.162978	-0.239628	0.0266287	0.0590964	0.229396	-0.387923	-0.20086	0.0875261	-0.453373	0.0408661	-0.379386	-0.474131	-0.216184	-0.486894	-0.147139	-0.0770628	-0.232823	-0.503126	0.0186163
H2013G05	Lysosomal-associated multispanning membrane protein-5	LAPTM5	NM_006762	7805	-1.60414	-1.39378	-0.44732	-0.417805	-1.07702	-0.802167	-0.962105	-1.10079	-0.702432	-0.227997	-0.815952	-1.35121	-0.959407	-1.16481	-0.677193	-1.5989	-0.797416	-1.06918	-0.738287	-0.244878	-0.604541	-0.831477
H2013G07	adaptor-related protein complex 4. sigma 1 subunit	AP4S1	NM_007077	11154	-0.486035	-0.288084	-0.64678	-0.209837	-0.53452	-0.416741	-0.324564	-0.269692	-0.331778	-0.412526	-0.505927	-0.304686	-0.163788	-0.252109	-0.573742	-0.37514	-0.440092	-0.108316	-0.436812	-0.188143	-0.094135	-0.533754
H2013G08	clathrin. light polypeptide (Lca)	CLTA	NM_007096	1211	-0.0935608	0.0389676	-0.550513	-0.0414308	0.0565264	-0.212126	-0.330018	-0.217386	0.0826937	-0.19521	-0.677609	-0.18465	-0.159582	-0.649933	-0.271795	-0.382669	-0.188343	-0.0537257	-0.23904	-0.130967	-0.282253	-0.312916
H2013G09	clathrin. light polypeptide (Lcb)	CLTB	NM_007097	1212	-1.36733	-1.47397	-1.13853	-1.0937	-1.19318	-1.0971	-1.54831	-0.887872	-1.3832	-0.944383	-1.70262	-1.17162	-1.41613	-1.63851	-1.37478	-1.58837	-1.61679	-1.38916	-1.24387	-1.34026	-1.07837	-1.11015
H2013G10	lysophospholipase II	LYPLA2	NM_007260	11313	-0.00924214	-0.0711896	0.0256222	0.182136	-0.0908877	-0.222225	-0.0700605	-0.0468763	-0.0731036	0.147449	-0.20768	-0.0855259	0.198802	0.276091	-0.085628	0.122571	0.198569	-0.292952	-0.0389861	0.142703	0.152325	-0.0423601
H2013H01	adaptor-related protein complex 3. mu 1 subunit	AP3M1	NM_012095	26985	-0.0763939	0.0650078	-0.358759	-0.385782	0.00925828	-0.200775	-0.354539	-0.322309	0.027438	-0.477383	-0.0440824	-0.238668	-0.10755	0.128308	-0.23065	-0.349156	0.0323925	-0.496641	-0.0683088	-0.530523	0.283446	-0.265733
H2013H03	adaptor-related protein complex 2. alpha 2 subunit	AP2A2	NM_012305	161	0.51958	0.749783	0.723996	0.793713	0.966182	0.917296	0.889677	1.10783	0.76126	1.1352	0.244078	0.784717	0.432866	-0.290496	0.214581	1.38214	0.811969	0.329316	0.13572	0.265136	0.334576	0.792413
H2013H04	lysophospholipase 3 (lysosomal phospholipase A2)	LYPLA3	NM_012320	23659	0.919404	0.202502	1.46995	0.259391	0.999966	0.014484	0.379554	-0.577906	0.0874753	-0.26264	1.03437	0.867221	0.906485	1.14103	0.723107	0.283931	0.773505	0.503634	1.0151	-0.122836	0.933572	0.234014
H2013H05	solute carrier family 17 (anion/sugar transporter). member 5	SLC17A5	NM_012434	26503	2.80606	2.76094	2.29912	1.53921	3.35496	1.25729	1.44366	0.828776	2.44363	1.66143	2.10965	2.46304	2.38328	2.2211	2.10237	1.7446	2.85217	2.19079	1.85631	1.27918	2.26426	1.34109
H2013H07	adaptor-related protein complex 2. alpha 1 subunit	AP2A1	NM_014203	160	0.133889	-0.161607	0.00857091	-0.262865	0.0305857	-0.204746	0.0196532	0.0360933	-0.227091	-0.148569	0.233947	-0.0110406	-0.00299645	0.337914	-0.123126	0.11073	-0.15097	0.32122	0.498581	0.0446182	0.401174	0.0679675
H2013H08	POU domain. class 2. transcription factor 3	POU2F3	NM_014352	25833	-0.360325	0.0600339	-0.285513	-0.159784	-0.295192	-0.300164	-0.505647	-0.440217	-0.269631	-0.34804	-0.747884	-0.0420044	-0.571491	-0.910686	-0.470078	-0.329061	-0.700951	-0.0594308	-0.0823029	0.0656778	-0.146652	-0.603771
H2013H09	lysosomal-associated membrane protein 3	LAMP3	NM_014398	27074	-1.56973	-1.01292	-0.839103	-1.0306	-0.693766	-1.22956	-1.50903	-1.09586	-1.40658	-1.43125	-1.70613	-0.878351	-0.865692	-1.45329	-1.47769	-1.56126	-1.36549	-0.152411	-0.747959	-0.35928	-0.773562	-1.01717
H2013H10	lysosomal-associated protein transmembrane 4 alpha	LAPTM4A	NM_014713	9741	1.84703	1.71501	1.71857	1.54478	2.08692	1.75463	1.87163	1.20037	1.73804	1.05818	1.95987	1.8728	1.97254	2.23267	1.9256	1.76568	1.96454	1.70074	1.84055	1.57343	1.88752	1.35218
H2013H11	ATPase. H+ transporting. lysosomal 50/57kDa. V1 subunit H	ATP6V1H	NM_015941	51606	-0.265897	-1.91647	-1.41415	-2.42469	-1.03613	-2.22904	-1.58859	-1.2816	-1.97869	-1.09787	-0.337054	-1.99943	-1.79002	-0.932228	-1.65672	-0.941917	-4.16162	-2.30582	-1.3068	-4.55839	0.0990037	-0.0876521
H2013H12	ATPase. H+ transporting. lysosomal 34kDa. V1 subunit D	ATP6V1D	NM_015994	51382	0.0509452	0.235812	0.348876	0.186745	0.10186	0.324945	0.0759906	-0.103251	0.254669	-0.11884	-0.144793	0.231506	-0.301069	0.614991	0.382426	0.338205	-0.255307	0.137123	0.322373	0.0889072	0.476528	0.743416
H2014A01	scavenger receptor class A. member 3	SCARA3	NM_016240	51435	1.5866	1.66179	1.91196	1.44302	1.04641	-1.17633	0.480865	0.409768	0.107938	-0.861152	-2.39774	1.20881	2.20651	0.646499	0.859808	0.47581	0.193744	2.34045	1.83933	0.692198	0.394868	1.1335
H2014A02	N-acetylglucosamine-1-phosphodiester alpha-N-acetylglucosaminidase	NAGPA	NM_016256	51172	0.20443	0.697257	-0.296915	-0.514469	-0.470995	-0.360451	-0.585692	-0.325019	-0.434123	-0.82123	0.252596	-0.100513	0.258493	-0.142237	-0.4979	-0.470319	0.140431	-0.440945	0.195604	0.330201	-0.180196	0.168828
H2014A04	ceroid-lipofuscinosis. neuronal 6. late infantile. variant	CLN6	NM_017882	54982	-0.874444	-1.29252	-1.01455	-0.440937	-0.597549	-0.0896043	-0.500433	-0.41516	-1.21242	-0.883582	-1.06488	-0.591634	0.0283632	-0.932579	-0.805325	-0.0667033	-1.08878	-0.525542	-0.352359	-0.703652	-0.784813	-0.633596
H2014A06	lysosomal associated protein transmembrane 4 beta	LAPTM4B	NM_018407	55353	-0.65334	-0.350254	-0.632099	-0.338976	-0.639781	-0.361946	-0.264528	-0.602184	-0.665195	-0.921673	-0.796624	-0.353615	-0.233468	-0.262194	-0.298186	-0.423831	-0.595334	-0.154474	-0.349375	-0.612382	-0.415084	-0.786523
H2014A07	ceroid-lipofuscinosis. neuronal 8 (epilepsy. progressive with mental retardation)	CLN8	NM_018941	2055	1.89729	0.671722	0.704557	-0.122816	0.678183	0.740759	0.53441	1.11056	1.52739	0.580881	1.08844	0.130304	0.897094	1.62654	1.00744	1.1658	1.01856	0.0408214	-0.842277	-0.39878	0.468939	0.358586
H2014A12	mucolipin 1	MCOLN1	NM_020533	57192	0.882996	0.328748	0.451276	0.3118	0.757844	0.387687	0.157146	0.108429	0.302244	-0.116351	0.602292	0.642539	0.642823	0.530599	0.582849	0.605645	0.394347	0.615561	0.858147	0.254564	0.94411	0.458631
H2014B01	ATPase. H+ transporting. lysosomal V0 subunit a isoform 4	ATP6V0A4	NM_020632	50617	1.73354	1.70486	2.11924	1.41877	1.67161	1.75897	0.908471	0.6901	1.21703	0.737762	2.07241	1.10657	2.78612	2.0022	2.11235	2.02287	2.16818	0.91353	1.42693	1.74086	0.999311	2.43422
H2014B02	glucosidase. beta (bile acid) 2	GBA2	NM_020944	57704	0.507968	0.169962	0.308987	0.260601	0.650608	0.217314	0.371376	0.170934	0.374984	0.181977	0.857949	0.305461	0.625104	0.290255	0.508551	0.68042	0.485261	0.488358	0.272018	0.38612	0.534605	0.517752
H2014B03	adaptor-related protein complex 2. sigma 1 subunit	AP2S1	NM_021575	1175	0.336196	0.523408	0.219976	0.597074	-0.0224287	0.419179	0.50921	0.660272	0.201726	0.421172	-0.00249276	0.0317513	0.352528	0.0688169	0.283876	0.556201	0.201635	0.611738	0.286955	0.218063	0.509456	0.595196
H2014B05	mannosidase. beta A. lysosomal-like	MANBAL	NM_022077	63905	0.413509	0.427617	0.408357	0.44503	0.603999	0.509873	0.573846	0.594781	0.539503	0.573497	0.425615	0.500869	0.633213	1.01535	0.0098218	0.737044	0.916757	0.403145	0.494293	0.27197	0.793895	0.339646
H2014B06	rab interacting lysosomal protein	RILP	NM_031430	83547	1.4687	0.337573	0.51214	1.06324	0.991259	1.39881	-0.119726	1.43756	1.95459	0.819802	1.23501	-0.12015	0.786087	0.343288	0.244356	1.21613	1.96079	0.273112	0.586721	0.816458	0.0191782	0.0516163
H2014B08	adaptor-related protein complex 1. mu 1 subunit	AP1M1	NM_032493	8907	0.244198	0.299728	0.185634	0.276303	0.2884	0.1866	0.17796	-0.09938	0.377706	0.476645	0.27767	0.30044	0.252296	0.0421506	0.344274	0.733292	0.19899	0.426805	0.649151	0.0373166	0.768846	0.0394149
H2014B09	GlcNAc-phosphotransferase gamma-subunit	CAB56184	NM_032520	84572	1.46446	1.23213	1.4263	0.961323	1.57601	0.802381	1.08032	0.517239	1.47869	0.627488	1.7041	1.08121	0.956804	1.55859	1.37548	1.28449	1.32484	1.32954	1.51236	0.678619	1.64979	1.25668
H2014B10	hyaluronoglucosaminidase 2	HYAL2	NM_033158	8692	-0.392132	-0.24659	0.11832	-0.394101	-0.0791679	-0.203955	-0.279428	-0.409	-0.134413	-0.00238478	-0.201433	-0.0908745	-0.414243	0.405766	-0.0360833	-0.480125	-0.105851	-0.321679	-0.511662	-0.498961	0.00923634	-0.815552
H2014C01	adaptor-related protein complex 1. sigma 1 subunit	AP1S1	NM_057089	1174	-0.278653	-0.270406	-0.165446	0.0814916	-0.650449	-0.423984	-0.445416	-0.333058	-0.285758	-0.35246	-0.657184	-0.649331	-0.125601	-0.360795	-0.0607588	-0.398395	-0.191504	0.256687	-0.0441451	-0.288695	-0.0677947	-0.0346461
H2014C03	vacuolar protein sorting 41 (yeast)	VPS41	NM_080631	27072	1.98641	1.6841	1.97242	0.815075	1.83063	1.21492	1.44972	1.14777	1.3101	0.940018	1.83964	1.22577	1.46753	1.79266	1.51582	0.966883	1.64452	1.75732	1.58941	1.15803	1.6533	1.40708
H2014C06	adaptor-related protein complex 2. alpha 1 subunit	AP2A1	NM_130787	160	0.429254	0.353003	0.170621	-0.0355008	0.421275	0.0456604	0.000613039	0.161658	0.0609602	0.0144371	0.57321	0.344361	0.360563	0.650185	0.201074	0.674824	0.210343	0.356318	0.472347	0.201416	0.446014	0.264312
H2014C10	palmitoyl-protein thioesterase 2	PPT2	NM_138717	9374	-0.783513	-0.00348352	-0.816422	-0.307158	-0.237991	-0.25081	-0.144226	-0.231802	0.0066972	0.0741035	-0.682639	-0.272476	-0.0476753	-0.797806	-0.405364	-0.659588	-0.638871	0.149453	0.847145	0.722293	-0.940424	-0.168359
H2014C11	palmitoyl-protein thioesterase 2	PPT2	NM_138934	9374	-0.323659	-0.176888	0.644631	-0.141602	0.375819	0.219697	0.468532	0.0616009	0.167002	0.417736	0.630537	-0.201843	0.129173	0.113505	0.102852	-0.373367	-0.152828	0.0725892	0.120843	0.2696	-0.0517518	0.105202
H2014C12	ATPase. H+ transporting. lysosomal 42kDa. V1 subunit C isoform 2	ATP6V1C2	NM_144583	245973	-0.927604	-0.572567	-0.198912	-0.0402558	0.0240603	0.144213	-0.110439	0.18684	-0.0973172	-0.0816596	-0.450936	-0.298261	-0.0346419	-0.3853	-0.162912	-0.343332	-0.342965	-0.430108	-0.4444	-0.00795064	-0.674144	-0.0485286
H2014D01	cathepsin L	CTSL	NM_145918	1514	2.94166	1.97279	2.46877	2.30546	2.78674	2.46857	2.426	1.45653	1.73751	1.09748	3.10158	2.32435	2.86147	2.99569	2.97619	2.467	2.88747	2.34951	2.40596	2.35829	3.32112	2.60682
H2014D02	cathepsin B	CTSB	NM_147780	1508	2.3982	1.92537	2.28046	1.74896	2.54805	1.73658	2.21872	1.04528	2.13571	1.7729	2.60293	1.6152	2.45888	1.08267	2.42377	2.10921	3.04278	2.38846	2.46754	1.83813	3.10718	2.30784
H2014D03	cathepsin B	CTSB	NM_147781	1508	0.362579	0.691408	0.131381	0.584081	0.161206	0.194395	0.112397	0.151313	0.318778	0.187681	0.447518	0.600899	0.285749	0.226761	0.208286	0.547809	0.595312	0.193438	0.445372	0.238205	0.779052	0.167502
H2014D04	cathepsin B	CTSB	NM_147782	1508	1.86916	1.35315	2.08874	1.48482	2.44404	1.42038	1.71103	1.01221	1.78288	1.71137	2.01961	1.18206	1.59697	0.834179	1.91332	1.39118	2.30806	1.94974	1.69097	1.7139	2.45378	1.58579
H2014D05	cathepsin B	CTSB	NM_147783	1508	0.0585691	0.208492	0.368855	0.155612	0.68198	0.110148	0.239498	0.247622	0.097861	0.0580935	0.291037	0.166689	0.250487	-0.620131	0.0888088	0.179759	0.284225	0.104168	0.0221694	0.14298	0.391907	0.055301
H2014D06	cathepsin C	CTSC	NM_148170	1075	2.20531	-0.0696536	-1.24206	1.07456	1.12104	1.04545	1.67037	1.91149	2.24345	0.45171	2.26497	-1.16529	0.460258	0.679391	-1.09296	1.7058	2.9706	-0.500367	0.595109	0.419979	0.144886	-0.318812
H2014E01	hyaluronoglucosaminidase 1	HYAL1	NM_153284	3373	-0.81019	-0.229964	0.259437	-0.135808	0.486716	-0.116458	-0.354668	-0.34104	-0.149166	0.319446	-0.273733	-0.291867	-0.0406507	-0.392407	-0.199601	-0.516364	-0.168612	-0.0360925	0.0797869	0.103511	-0.0970486	-0.0334697
H2014E02	hyaluronoglucosaminidase 1	HYAL1	NM_153285	3373	-0.702332	0.664646	0.10196	0.25185	-0.0376036	0.245593	0.439122	-0.260722	0.358679	0.758283	-0.201378	0.0517939	0.029557	-0.511181	0.103179	-0.679963	-0.400969	0.273024	0.393105	0.464457	-3.46039	-0.269235
H2014E03	hyaluronoglucosaminidase 1	HYAL1	NM_153286	3373	-0.975561	-0.688709	-0.265827	-0.402625	-0.251682	-0.130842	-0.147027	-0.515344	-0.306227	0.224579	0.140242	-0.38125	0.095428	-0.199383	-0.280604	-0.981567	0.0925645	0.461673	1.03717	0.761479	0.21831	-0.134284
H2014E04	klotho	KL	NM_153683	9365	0.239515	0.305377	0.794635	0.0962284	0.604127	0.459853	0.497245	0.318736	0.638116	0.897496	0.628651	0.405089	0.122768	0.603214	0.351641	0.211175	0.339042	0.127374	0.369178	0.167858	0.489808	0.214722
H2014E06	Sp3 transcription factor	SP3	XM_092672	6670	0.643488	0.66804	0.724985	0.599151	0.903595	0.205136	-0.111927	0.542363	0.966056	0.243525	0.637486	0.656438	0.950446	0.0698714	0.734304	0.77434	0.254768	0.160874	-0.133976	0.652378	0.439829	0.947722
H2014E07	adaptor-related protein complex 1. sigma 3 subunit	AP1S3	XM_291023	130340	0.231626	-0.106921	0.132375	-0.396661	-0.0301118	-0.30853	-0.694396	-0.726417	0.232328	-0.890283	-0.0343526	-0.358921	0.0956046	-0.0591548	-0.136865	-0.647565	-0.405937	-0.177183	-0.305131	0.1603	-0.405206	-0.309747
H2014E08	sialophorin (gpL115. leukosialin. CD43)	SPN	NM_003123	6693	0.654282	0.845857	0.896424	0.399261	1.14364	1.11623	0.493439	0.702013	1.31239	0.483345	0.66107	1.17132	0.707844	0.855644	0.740846	0.457096	0.541674	0.512886	0.545862	1.31593	0.498587	0.712232
H2014E09	vacuolar protein sorting 4B (yeast)	VPS4B	NM_004869	9525	-0.0653959	-0.351108	-0.457391	0.020095	-0.176801	0.0917677	0.137779	0.0494704	-0.183047	-0.0952477	-0.484576	-0.560801	-0.350954	-0.978675	-0.428753	-0.464068	0.0950332	-0.582626	-0.538351	-0.284582	-0.558822	-0.299983
H2014E10	T-cell. immune regulator 1. ATPase. H+ transporting. lysosomal V0 protein a isoform 3	TCIRG1	NM_006053	10312	0.565873	0.304392	0.173688	0.133884	0.0859421	0.382609	0.354368	0.0458165	0.238044	0.0433481	0.124962	-0.0297001	0.306292	0.106366	0.154472	-0.176001	-0.0389883	0.319755	-0.0600768	0.98494	0.15298	0.14908
H2014E11	vacuolar protein sorting 45A (yeast)	VPS45A	NM_007259	11311	-1.07516	-0.688532	-0.910071	-0.826333	-0.780442	-0.401482	-0.557911	-0.816537	-0.919072	-0.707861	-1.28744	-1.03536	-0.853527	-1.52861	-1.1641	-1.11248	-1.27255	-0.718971	-0.982198	-0.645889	-0.852463	-0.627894
H2014E12	vacuolar protein sorting 4A (yeast)	VPS4A	NM_013245	27183	0.396428	0.0712488	0.125222	0.264644	0.171881	0.425331	0.460549	0.352748	0.105753	-0.00295654	0.274096	0.13825	0.0805456	0.166853	0.142611	0.00948368	-0.0977896	-0.0481145	-0.0495086	0.156622	0.129371	0.263003
H2014F02	vacuolar protein sorting 28 (yeast)	VPS28	NM_016208	51160	2.01926	1.74803	1.53269	1.47328	1.74663	1.35348	1.88187	1.63519	1.80792	1.33032	2.089	1.56731	1.8214	2.3376	1.26243	1.92129	2.2807	2.47091	2.20903	1.79584	2.15219	1.97771
H2014F03	vacuolar protein sorting 29 (yeast)	VPS29	NM_016226	51699	0.473909	0.293454	0.184443	0.491455	0.286098	0.0110735	0.109298	0.228829	0.176514	0.0943418	0.313143	0.344853	0.134594	0.418639	0.117075	0.506737	0.425514	0.190023	0.48858	-0.103701	0.539119	0.45467
H2014F04	vacuolar protein sorting 35 (yeast)	VPS35	NM_018206	55737	0.358406	0.146335	0.311201	0.125715	0.187816	0.155966	0.0602957	0.00969943	0.191385	-0.366135	0.195154	0.0704125	0.0544786	0.360026	0.0747039	0.2588	0.411764	0.294607	0.609686	0.00102893	0.356831	0.389016
H2014F05	vacuolar protein sorting 33B (yeast)	VPS33B	NM_018668	26276	-0.645143	-0.304329	-0.62121	-0.531425	-0.5636	-0.459697	-0.236163	-0.041238	-0.0165401	0.0787761	-0.514192	-0.432456	-0.648834	-0.772054	-0.434792	-1.0612	-0.131511	-0.938684	-0.299604	-0.485806	-0.755351	-1.10686
H2014F07	vacuolar protein sorting 16 (yeast)	VPS16	NM_022575	64601	-0.346686	-0.89635	-1.09145	-0.920789	-0.833659	-1.06677	-0.936381	-0.487241	-0.808223	-0.728308	-0.832608	-0.0539043	-1.17048	-1.0923	-0.571312	-1.09157	-0.169252	-0.771849	-0.928793	-1.16876	-0.855051	-1.11462
H2014F08	vacuolar protein sorting 33A (yeast)	VPS33A	NM_022916	65082	-0.159216	-0.519361	-0.267889	-0.251941	-0.371503	0.0502295	-0.0541059	-0.240238	-0.206997	-0.551539	0.0389073	-0.130141	-0.59714	-0.0883223	0.040419	-0.424883	-0.71018	-0.353954	-0.0775662	-0.655616	-0.0815525	-0.210779
H2014F09	vacuolar protein sorting 29 (yeast)	VPS29	NM_057180	51699	-0.42129	0.27574	-0.00301851	0.24255	-0.444575	-0.230369	-0.61946	-0.0265671	0.166309	-0.40392	-0.623281	0.00197698	0.315439	-0.630251	0.0683912	-0.117686	-0.177838	-0.0420801	0.068365	0.397565	-0.167722	0.0658432
H2014F12	vacuolar protein sorting 16 (yeast)	VPS16	NM_080414	64601	-0.4963	0.170183	1.14869	1.16029	0.441076	0.458489	-0.144557	0.132973	0.457336	-0.522285	-0.705277	0.0714722	0.737854	-0.482295	0.526953	-0.69807	-0.182615	0.496793	0.0882612	0.86898	-0.539922	0.9264
H2014G01	vacuolar protein sorting protein 18	VPS18	NM_080432	57617	0.922353	1.15333	1.05679	0.697323	1.21934	1.05811	0.664188	0.68081	0.467382	0.648132	0.587372	0.731037	1.00741	0.873839	0.844281	0.582905	0.760719	1.15694	1.08008	0.996594	1.06257	1.48801
H2014G03	galactosidase. alpha	GLA	NM_000169	2717	0.92246	1.40289	1.44004	1.61158	1.76622	1.31235	0.897429	0.772401	1.6502	1.44104	2.31024	1.70004	1.92798	2.38887	1.77819	1.48874	1.8079	2.17633	2.64703	2.35349	1.97904	1.94305
H2014G04	N-acetylgalactosaminidase. alpha-	NAGA	NM_000262	4668	1.26244	1.29767	1.34755	0.497519	1.28761	0.728872	0.648206	0.138723	1.24419	0.32304	1.4314	1.03629	1.17744	0.960282	0.783464	0.928946	1.50141	0.681181	1.14847	0.187005	0.7724	0.709212
H2014G07	ribosomal protein L13a	RPL13A	NM_012423	23521	0.0104496	-0.297251	-0.0910288	-0.461284	-0.222113	-0.514733	-0.669257	-0.620468	-0.00974914	-0.93865	-0.205821	-0.474076	-0.00674477	-0.260258	-0.266325	-0.664778	-0.387629	-0.314838	-0.377918	0.0997567	-0.228939	-0.372098
H2014G08	ribosomal protein L15	RPL15	NM_002948	6138	1.26554	0.973387	0.983715	0.906242	1.16944	1.00499	0.646037	0.690315	1.27679	0.158405	0.64115	1.4305	1.15183	0.763037	1.12009	0.417493	0.651437	1.09601	1.07569	1.28171	0.735113	0.818354
H2014G09	ribosomal protein L23a	RPL23A	NM_000984	6147	-0.555237	-0.502246	-0.722893	-0.326449	-0.491718	-0.521268	-0.591459	-0.423273	-0.354406	-0.731348	-1.06381	-0.677953	-0.501124	-1.27022	-0.603701	-0.628428	-0.799692	-0.581188	-0.563794	-0.303365	-0.772225	-0.476464
H2014G10	ribosomal protein L3	RPL3	NM_000967	6122	0.21619	0.245974	-0.127723	0.130951	-0.0420576	0.0530363	-0.0080225	-0.0294143	0.168905	-0.178264	-0.0916085	-0.152512	0.393262	-0.0438391	-0.068846	-0.299855	-0.269082	0.119704	-0.151851	0.408029	-0.183075	0.0772417
H2014G11	ribosomal protein S3	RPS3	NM_001005	6188	-1.12785	-0.97722	-1.18678	-0.95431	-1.08067	-0.901981	-1.03163	-0.83	-0.93246	-1.06067	-1.31255	-1.14862	-1.07134	-1.68468	-1.16737	-1.12028	-1.29044	-1.08128	-1.30374	-1.07172	-1.27147	-0.937188
H2014G12	ribosomal protein. large. P0	RPLP0	NM_001002	6175	-0.120318	-0.129158	-0.5493	0.0942869	-0.378011	-0.09775	-0.170543	0.0210714	-0.122804	-0.55166	-0.108668	-0.609367	-0.171574	-0.46998	-0.506419	-0.412863	-0.445013	-0.109372	-0.347372	-0.0790149	-0.428674	-0.0706162
H2014H01	mitochondrial ribosomal protein L3	MRPL3	NM_007208	11222	-0.963833	-0.43981	-0.910642	-0.590579	-0.937565	-0.597251	-0.742303	-0.613066	-0.842532	-0.807555	-1.27788	-0.867523	-0.890643	-0.917753	-0.922725	-0.707968	-1.03579	-0.640805	-0.991189	-0.516705	-0.788323	-0.523973
H2014H03	mitochondrial ribosomal protein L32	MRPL32	NM_031903	64983	-0.580413	-0.489674	-0.38895	-0.302127	-0.340002	-0.0342533	-0.175242	0.0302143	-0.163485	-0.394087	-0.351254	-0.532141	-0.172574	-0.513955	-0.327482	-0.0542427	-0.340002	-0.280383	-0.236625	-0.426592	-0.157069	-0.299006
H2014H04	mitochondrial ribosomal protein L33	MRPL33	NM_004891	9553	0.415045	0.483204	0.798381	-0.00365749	1.06125	0.27523	-0.0274926	-0.0640129	0.788386	0.297748	0.813492	0.493132	1.03211	0.788417	0.78673	0.546543	0.825024	0.501915	0.47379	0.9171	0.687226	0.244411
H2014H05	mitochondrial ribosomal protein L34	MRPL34	NM_023937	64981	-0.941845	-0.464659	-0.471301	-0.615565	-0.475981	-1.00554	-1.11057	-0.473846	-0.0315926	0.0388141	-0.582685	-0.620137	-0.644935	-0.599408	-0.332751	-0.777596	-0.400364	-0.780612	-0.238796	-0.276333	-0.962805	-1.31346
H2014H07	mitochondrial ribosomal protein L36	MRPL36	NM_032479	64979	-1.6292	-1.49614	-1.38075	-1.63562	-1.47408	-1.62099	-1.5441	-1.41145	-1.41343	-1.6444	-1.72542	-1.64839	-1.48476	-1.22317	-1.22635	-1.63328	-1.36325	-1.48227	-1.66683	-1.64566	-1.42973	-1.46853
H2014H08	mitochondrial ribosomal protein L37	MRPL37	NM_016491	51253	-1.08517	-0.173771	-0.663116	-0.285653	-0.92182	-0.39249	-0.642724	-0.312733	-0.816831	-0.541461	-1.20402	-0.778541	-0.372805	-0.991038	-0.502938	-0.762851	-0.80302	-0.823448	-0.802847	-0.948767	-1.08547	-0.605086
H2014H09	mitochondrial ribosomal protein L38	MRPL38	NM_032478	64978	-0.738474	-0.724853	-0.68385	-0.368345	-0.549702	-0.543161	-0.496255	-0.263595	-0.297534	-0.710362	-0.469916	-0.378884	-0.20888	-0.254879	-0.527674	-0.504896	-0.544801	-0.312388	-0.36578	-0.321706	-0.592188	-0.508079
H2014H10	mitochondrial ribosomal protein L39	MRPL39	NM_017446	54148	-1.5583	-1.39636	-1.37466	-1.51089	-1.36654	-1.15564	-1.19746	-0.831659	-1.54787	-0.84558	-1.28257	-1.34775	-0.580233	-0.84552	-1.78378	-0.840209	-1.30663	-1.06482	-1.47849	-1.71893	-1.42165	-1.35496
H2014H11	mitochondrial ribosomal protein L4	MRPL4	NM_146387	51073	-0.815708	-0.974578	-1.0132	-0.84575	-1.10978	-0.55797	-0.503146	-0.67313	-0.892847	-0.801264	-1.03443	-1.4534	-0.635327	-0.658789	-1.26181	-0.919704	-0.93734	-0.920086	-0.914827	-1.01338	-0.864399	-0.607265
H2014H12	mitochondrial ribosomal protein L40	MRPL40	NM_003776	64976	-0.685907	-0.404314	-0.654705	-0.562809	-0.435307	-0.744268	-0.220816	-0.263297	-0.627596	-0.821992	-0.63988	-0.679243	-0.600017	-0.393505	-0.381349	-0.654397	-0.519864	-0.433318	-0.402417	-0.387274	-0.553794	-0.290619
H2015A01	acyl-Coenzyme A dehydrogenase. C-4 to C-12 straight chain	ACADM	NM_000016	34	-0.898899	-0.431411	-0.669742	-0.733339	-0.620385	-0.780727	-0.586002	-0.668673	-0.725016	-0.967108	-0.940719	-0.941857	-0.459995	-0.435527	-0.591252	-0.65345	-0.72701	-0.565205	-0.456328	-0.461016	-0.811688	-0.545365
H2015A02	Homo sapiens adenosine deaminase (ADA). mRNA	ADA	NM_000022	100	1.04381	-0.238908	-0.173026	0.0682866	1.67572	0.302252	0.737148	0.138539	0.528315	-0.593964	0.795021	0.29714	0.829919	-0.89864	-0.0156171	-0.544995	0.420023	0.946276	-0.130717	2.51739	-0.00735326	0.0825675
H2015A03	alanine-glyoxylate aminotransferase (oxalosis I: hyperoxaluria I: glycolicaciduria: serine-pyruvate aminotransferase)	AGXT	NM_000030	189	-0.274658	-0.480745	-0.132786	-0.567689	-0.309835	0.245803	0.0719994	0.121277	-0.269138	0.872052	-0.57527	-0.476656	-0.624426	0.00142633	-0.669774	-0.495062	-0.234732	-0.363393	-0.130854	-0.459552	-0.21971	-0.0663213
H2015A04	aminolevulinate. delta-. synthase 2 (sideroblastic/hypochromic anemia)	ALAS2	NM_000032	212	-0.349103	-0.0870927	0.838829	0.39951	-0.0316576	-0.120936	0.535842	0.629016	0.436413	-0.155042	0.0463499	-0.105896	0.119575	0.386701	0.0328151	-0.0606613	0.743343	0.121845	-0.110298	-0.473203	0.320897	-0.191702
H2015A06	aldolase A. fructose-bisphosphate	ALDOA	NM_000034	226	-0.770518	-0.728727	-0.71706	-0.490988	-0.717658	-0.479084	-0.105736	-0.440828	-0.588617	-0.380166	0.303773	-0.608166	-0.653216	0.0399299	-0.555937	-0.265828	-0.140146	-0.509364	-0.359689	-0.937939	0.222231	-0.405706
H2015A07	adenomatosis polyposis coli	APC	NM_000038	324	0.899091	0.130861	0.637377	0.357536	0.263284	-0.392185	-0.380791	0.846107	0.462172	0.610351	0.52004	-0.580102	0.300776	0.594519	0.112137	-0.732773	-0.0840698	-0.474576	-0.158847	-0.458241	-0.170483	-0.479411
H2015A08	ATP synthase. H+ transporting. mitochondrial F1 complex. epsilon subunit	ATP5E	NM_001687	513	-0.478088	-0.157337	-0.493291	-0.0963999	-0.534055	-0.448945	-0.643649	-0.442972	-0.405057	-0.4111	-0.589188	-0.157791	-0.0172901	-0.564316	-0.562306	-0.590031	-0.374648	-0.24695	-0.109569	-0.0625236	-0.355765	-0.576219
H2015A10	branched chain keto acid dehydrogenase E1. beta polypeptide (maple syrup urine disease)	BCKDHB	NM_000056	594	0.255038	1.64471	0.52925	0.526148	0.267156	0.671436	0.526211	0.586254	0.449155	0.400485	0.083817	1.16916	-0.0073068	0.285931	0.656609	0.835186	-0.132398	0.822258	-0.651204	-0.0341252	-0.200255	0.0664931
H2015B02	ceroid-lipofuscinosis. neuronal 3. juvenile (Batten. Spielmeyer-Vogt disease)	CLN3	NM_000086	1201	0.386655	-1.07944	-0.422236	-0.532279	-0.188949	-0.380455	-0.70296	-0.841436	-0.283018	-0.51123	-0.322313	0.250495	-1.08957	-0.21905	0.18156	-0.460985	0.320027	-1.44098	-1.7622	-0.912248	-0.783907	-1.49643
H2015B03	coproporphyrinogen oxidase (coproporphyria. harderoporphyria)	CPO	NM_000097	1371	0.343656	0.0233206	0.0680767	-0.187449	0.194121	0.00766153	0.0362832	-0.00163929	0.146764	-0.0601422	1.15623	0.295577	0.289663	0.845102	-0.098989	0.363484	0.52375	0.392974	-0.16509	-0.0451568	0.359849	0.0440798
H2015B04	dihydrolipoamide dehydrogenase (E3 component of pyruvate dehydrogenase complex. 2-oxo-glutarate complex. branched chain keto acid dehydrogenase complex)	DLD	NM_000108	1738	-0.166476	-0.351391	-0.116086	-0.168825	-0.24336	-0.285581	-0.134118	-0.486801	-0.330961	-0.384792	-0.15111	-0.38508	-0.641465	-0.336859	-0.364824	-0.486611	-0.101267	-0.153168	-0.0386826	-0.426616	-0.160674	-0.327867
H2015B05	ferrochelatase (protoporphyria)	FECH	NM_000140	2235	0.525629	0.305511	-0.00510287	0.152538	0.274394	0.212954	0.559592	0.223058	0.383818	0.0413	0.211562	-0.232454	0.438655	0.127351	0.0786894	-0.222131	-0.0314876	0.262317	-0.169365	0.610713	0.150732	0.110719
H2015B06	fumarate hydratase	FH	NM_000143	2271	-0.732844	-0.645395	-0.97315	-0.803175	-0.713888	-0.734301	-0.825547	-0.68813	-0.594542	-0.838902	-1.20576	-0.843952	-0.726505	-1.54519	-1.01434	-0.911194	-0.961943	-0.775351	-0.801786	-0.859466	-1.02278	-0.72899
H2015B07	hypoxanthine phosphoribosyltransferase 1 (Lesch-Nyhan syndrome)	HPRT1	NM_000194	3251	-1.33132	-0.533795	-0.827023	-0.716536	-0.838462	-0.450228	-0.799933	-0.593465	-0.785468	-0.774339	-1.28732	-1.63178	-0.385226	-1.25844	-1.42319	-0.809412	-1.03541	-0.625208	-0.775102	-0.307555	-0.960043	-0.4559
H2015B08	ornithine aminotransferase (gyrate atrophy)	OAT	NM_000274	4942	0.0690817	-1.0863	-1.04096	-0.759601	-0.684444	-0.879732	0.109829	-0.756523	-0.631007	-1.16947	-0.238655	-0.37257	-0.94299	-1.12682	-0.688387	-0.70256	-0.598928	-0.56496	-0.593063	-0.786777	-0.420916	-1.01797
H2015B09	pyruvate dehydrogenase (lipoamide) alpha 1	PDHA1	NM_000284	5160	-1.28485	-0.993098	-0.805619	-0.59155	-0.57774	-0.429932	-0.851382	-0.566175	-0.63401	-0.758181	-1.53979	-0.988445	-0.733044	-1.89932	-0.962227	-0.826176	-1.40421	-0.844389	-0.918655	-0.280798	-1.13296	-0.797291
H2015B10	phosphoglycerate kinase 1	PGK1	NM_000291	5230	-0.447069	-0.452128	-0.56103	-0.294444	-0.319811	-0.0627996	-0.129761	-0.0557298	-0.195467	-0.405464	-0.38275	-0.539007	-0.222939	-0.195838	-0.575406	-0.307427	-0.149206	-0.492119	-0.441412	-0.376449	-0.400712	-0.133926
H2015B11	protoporphyrinogen oxidase	PPOX	NM_000309	5498	-0.774455	-0.829499	-0.683287	-0.560814	-0.644403	-0.727897	-0.682581	-0.673427	-0.871691	-1.00149	-0.451277	-0.844198	-0.825146	-0.964248	-0.802363	-0.891809	-0.991338	-0.462984	-0.557867	-0.45109	-0.5602	-1.26794
H2015B12	ATP-binding cassette. sub-family C (CFTR/MRP). member 2 (MRP2)	ABCC2	NM_000392	1244	-0.211405	-0.157099	-0.198655	-0.0534835	0.085756	-0.210063	-0.178246	-0.0243789	-0.250763	-0.305005	-0.616023	-0.204601	-0.103642	-0.812182	-0.386114	-0.422763	-0.254885	-0.134464	-0.339808	-0.10924	-0.294621	-0.232228
H2015C01	glucose-6-phosphate dehydrogenase	G6PD	NM_000402	2539	-0.00274123	0.513057	-0.387646	-0.365428	-0.307161	-0.105981	-0.260168	-0.225211	-0.497182	-0.216421	-0.391845	-0.481835	-0.350865	-0.277352	-0.656349	-0.748281	-0.40348	0.584682	0.23267	-0.52932	-0.453416	-0.425603
H2015C02	3-oxoacid CoA transferase	OXCT	NM_000436	5019	-2.36947	-1.29126	-1.80509	-1.13765	-2.16653	-1.63212	-1.32861	-1.26316	-1.89128	-1.55845	-2.14548	-1.5383	-1.53272	-2.00501	-1.6489	-1.28849	-2.19594	-0.900111	-1.29593	-1.89394	-1.87463	-1.26261
H2015C03	superoxide dismutase 1. soluble (amyotrophic lateral sclerosis 1 (adult))	SOD1	NM_000454	6647	-0.489409	-0.572756	-0.818316	-0.634529	-0.828369	-0.714816	-0.612698	-0.295158	-0.445403	-0.632365	-0.312311	-0.785107	-0.784157	-0.07653	-0.768441	-0.358921	-0.26601	-0.552337	-0.346333	-0.890079	-0.311823	-0.239545
H2015C04	thyroid hormone receptor. beta (avian erythroblastic leukemia viral (v-erb-a) oncogene homolog 2)	THRB	NM_000461	7068	0.162624	0.0016034	-0.306327	0.190954	0.118014	0.274618	0.251011	0.353341	0.449894	0.4985	0.0576377	0.213007	-0.256854	-0.189971	-0.170803	0.226335	0.50515	0.11297	0.328785	0.0359078	0.396008	0.291054
H2015C06	4-aminobutyrate aminotransferase	ABAT	NM_000663	18	0.0727283	-0.138244	-0.404999	-0.689407	-0.406038	-0.606111	-0.0409392	-0.66239	-0.61355	-0.136668	-0.17955	-0.0159274	0.114604	-0.556384	-0.534406	-0.816507	-0.466497	0.0613893	0.0613177	0.0733009	-0.454023	-0.42289
H2015C07	aminolevulinate. delta-. synthase 1	ALAS1	NM_000688	211	-1.45583	-1.49092	-1.75685	-1.47854	-1.75057	-1.49303	-1.48179	-1.61151	-1.81746	-1.84003	-1.42984	-1.70105	-1.63982	-1.29081	-1.47363	-1.17531	-1.37428	-0.950701	-1.32536	-1.81239	-0.867523	-1.4348
H2015C08	branched chain keto acid dehydrogenase E1. alpha polypeptide (maple syrup urine disease)	BCKDHA	NM_000709	593	-0.492328	-0.617019	-0.674109	-0.602978	-0.643822	-0.632369	-0.457319	-0.382406	-0.672635	-0.052157	-0.348223	-0.374422	-0.446788	-0.279815	-0.407468	-0.287633	-0.414217	-0.279747	-0.219331	-0.282486	-0.374263	-0.57359
H2015C10	aldehyde dehydrogenase 2 family (mitochondrial)	ALDH2	NM_000690	217	1.29212	2.51049	2.08613	0.491137	1.5736	1.21205	2.12291	1.57686	0.774064	1.27403	2.25354	2.22918	0.976161	1.94003	1.29358	2.45507	0.721965	1.02798	1.06986	0.594604	1.19012	1.80128
H2015C11	aldehyde dehydrogenase 1 family. member B1	ALDH1B1	NM_000692	219	-0.571126	0.244133	0.295042	0.249264	0.227059	0.140392	0.486264	0.0778968	0.113788	0.410746	-0.684157	-0.331306	0.479654	0.344327	0.137866	0.219904	0.190218	0.0618034	0.0897271	0.221718	0.0910384	0.456146
H2015D01	insulin-like growth factor 2 receptor	IGF2R	NM_000876	3482	1.38316	1.27782	1.06034	0.46562	1.35889	1.07879	0.890391	0.343912	0.617017	0.509092	2.0691	0.795415	1.06849	1.67408	1.30924	0.685487	1.58742	0.96958	1.32927	0.549534	2.01353	0.321222
H2015D03	pyruvate dehydrogenase (lipoamide) beta	PDHB	NM_000925	5162	-0.653747	-0.403113	-0.427315	-0.646809	-0.67911	-0.574678	-0.32619	-0.546111	-0.464954	0.0731342	-1.07725	-0.460044	-0.735733	-0.650791	-0.688226	-0.583695	-0.514792	-0.606301	-0.428918	-0.51797	-0.644184	-0.134287
H2015D05	ribosomal protein L3	RPL3	NM_000967	6122	0.206628	0.192569	-0.169121	0.0813145	0.0140451	-0.0052963	0.016088	0.00982322	0.231703	-0.12705	-0.0537512	-0.107096	0.321723	0.00470524	-0.0109223	-0.233279	-0.14489	0.160731	-0.201795	0.197908	-0.197835	-0.0485444
H2015D06	ribosomal protein L7a	RPL7A	NM_000972	6130	-0.683214	-0.502151	-0.789223	-0.629312	-0.595783	-0.76269	-0.844642	-0.670309	-0.529135	-0.729524	-1.26739	-0.73715	-0.561402	-1.6132	-0.897266	-0.901453	-0.988375	-0.560409	-0.751044	-0.58203	-0.893502	-0.582375
H2015D07	ribosomal protein L32	RPL32	NM_000994	6161	-0.302385	-0.412911	-0.623067	-0.136862	-0.447507	-0.429846	-0.360645	-0.351562	-0.46139	-0.750857	-0.379609	-0.625121	-0.209511	-0.374065	-0.516113	-0.4162	-0.577029	-0.410446	-0.596735	-0.263782	-0.511287	-0.0545188
H2015D08	ribosomal protein L37	RPL37	NM_000997	6167	-0.708263	-0.970457	-1.01962	-0.662564	-0.647034	-1.07747	-1.17666	-0.954542	-0.888436	-1.07651	-1.10879	-1.16043	-0.923899	-0.935644	-1.02735	-0.893603	-1.03537	-0.973823	-1.18541	-1.00975	-1.12291	-0.329005
H2015D09	ribosomal protein S3A	RPS3A	NM_001006	6189	0.270103	0.0150748	-0.228013	-0.0663235	-0.0808254	-0.122245	-0.235742	-0.102859	-0.0991331	-0.344096	-0.74264	-0.207486	0.00949726	-1.33098	-0.366405	-0.503443	-0.468463	-0.183883	-0.241051	0.248478	-0.428147	-0.0967158
H2015D10	ribosomal protein S9	RPS9	NM_001013	6203	-0.0958082	-0.176407	-0.355256	0.120074	-0.047059	-0.179929	-0.195532	0.287988	-0.160794	-0.434912	-0.220068	-0.245683	0.0836414	-0.0777957	-0.210414	-0.0987513	0.0597625	-0.177802	-0.105573	-0.0579231	-0.290914	0.053309
H2015D11	surfeit 1	SURF1	NM_003172	6834	0.391463	0.290247	0.0833773	0.138357	-0.0505321	-0.192797	0.139624	-0.126984	0.205589	-0.194995	0.287192	0.419663	0.287849	0.189251	-0.0121588	-0.219724	0.15097	0.38775	0.12822	-0.26814	0.0781541	0.401489
H2015D12	ribosomal protein S11	RPS11	NM_001015	6205	-0.220861	-0.13017	-0.287271	-0.109147	-0.0196641	-0.373091	-0.31559	-0.152974	-0.224304	-0.504696	-0.606526	-0.526429	-0.147104	-0.743887	-0.40257	-0.517567	-0.279424	-0.207616	-0.342677	-0.0375474	-0.373976	-0.207894
H2015E01	ATP-binding cassette. sub-family F (GCN20). member 1	ABCF1	NM_001090	23	-0.565232	-0.440716	-0.35104	-0.447894	-0.222746	-0.330303	-0.397024	-0.500379	-0.409502	-0.754128	-0.435829	-0.260998	-0.33564	-0.592469	-0.452137	-0.346969	-0.336091	-0.435136	-0.172775	-0.213097	-0.184244	-0.289712
H2015E03	aconitase 2. mitochondrial	ACO2	NM_001098	50	-0.657009	-0.294208	0.18153	0.735565	0.154542	0.498828	0.510694	0.629035	0.478434	1.1825	-0.37134	0.132522	0.189864	-0.109255	0.842874	0.0465447	0.820585	-0.0538902	-0.0242187	0.859965	-0.0412906	0.240873
H2015E04	adenosine kinase	ADK	NM_001123	132	-0.0409347	-0.150871	-0.386578	0.0763521	-0.496863	-0.208078	-0.00831556	0.161993	0.0858766	0.363175	-0.333423	-0.297292	-0.537341	-0.535923	-0.883206	-0.0876527	-0.0298289	0.102603	0.19557	-0.557405	0.643241	0.0709293
H2015E05	AFG3 ATPase family gene 3-like 1 (yeast)	AFG3L1	NM_001132	172	-0.248079	-0.403644	0.0652197	0.31703	0.123571	0.362174	0.333366	0.26082	0.117166	0.33371	0.141645	-0.20954	-0.0523457	-0.461776	0.186316	-0.146095	-0.00279444	0.0393146	-0.0214415	0.145798	-0.0540831	0.0588385
H2015E06	solute carrier family 25 (mitochondrial carrier: adenine nucleotide translocator). member 4	SLC25A4	NM_001151	291	-0.870741	-1.30858	-1.34199	-0.744016	-0.984913	-0.880369	-0.663022	-0.666266	-1.02274	-0.917721	-0.722494	-0.922809	-0.873452	-0.343128	-1.07534	-0.980661	-0.855715	-0.938298	-0.369832	-1.0335	-0.570156	-0.902379
H2015E07	solute carrier family 25 (mitochondrial carrier: adenine nucleotide translocator). member 5	SLC25A5	NM_001152	292	-2.20635	-2.65352	-2.10433	-1.57323	-1.82513	-1.56562	-2.01599	-1.88317	-1.99273	-2.09522	-2.13131	-2.35089	-2.13075	-2.25676	-2.03248	-1.45297	-1.97152	-2.07118	-2.07971	-1.97638	-1.88629	-1.73315
H2015E08	annexin A7	ANXA7	NM_001156	310	0.948145	1.23012	0.960377	0.783281	1.27129	0.622491	0.539098	0.304799	0.765077	0.364899	0.71593	1.24353	1.04061	1.34724	1.11967	0.858895	1.21811	0.892334	1.14901	0.564439	0.871072	1.18108
H2015E09	branched chain aminotransferase 2. mitochondrial	BCAT2	NM_001190	587	-0.209981	0.579684	-0.241367	-0.530887	-0.228359	-0.226258	-0.353442	-0.547133	-0.895652	-0.812981	-0.458867	-0.337018	-0.0984917	-0.617876	-0.522353	-0.332831	-0.545306	-0.167194	0.0445487	-0.409677	-0.638224	0.841487
H2015E10	DEAD/H (Asp-Glu-Ala-Asp/His) box polypeptide 3	DDX3	NM_001356	1654	-0.242071	-0.0522543	0.223194	0.204697	0.124187	-0.331777	-0.262507	-0.302857	0.238468	-0.315163	-0.748634	0.394205	0.120465	-1.13162	0.0314544	-0.223708	-0.32213	-0.0908576	0.022431	-0.23368	-0.321142	-0.403927
H2015E11	DEAD/H (Asp-Glu-Ala-Asp/His) box polypeptide 9 (RNA helicase A. nuclear DNA helicase II: leukophysin)	DDX9	NM_001357	1660	-0.827141	-0.540207	-0.366441	0.00575525	-0.444759	-0.199373	-0.420205	-0.296332	-0.491038	-0.441737	-0.650768	-0.182849	-0.470121	-0.589857	-0.402141	0.0839432	-0.25084	-0.607241	-0.308803	-0.468722	-0.263761	-0.102275
H2015E12	2.4-dienoyl CoA reductase 1. mitochondrial	DECR1	NM_001359	1666	0.0223969	0.270835	0.091542	0.0543968	0.36921	-0.146541	-0.0306934	0.435046	-0.0176151	-0.225621	0.0847184	-0.146666	-0.0752109	0.0450859	-0.108833	-0.00250139	0.109109	0.465232	0.0986833	-0.111328	0.189064	0.564213
H2015F01	enoyl Coenzyme A hydratase 1. peroxisomal	ECH1	NM_001398	1891	-0.466648	-0.0889856	-0.48959	-0.229869	-0.606538	-0.469935	-0.269605	-0.526757	-0.102089	-0.114593	-0.655302	-0.260113	-0.453552	-0.178827	-0.285339	-0.586583	-0.209946	-0.105807	-0.0788412	-0.293727	-0.795566	-0.808979
H2015F03	solute carrier family 29 (nucleoside transporters). member 2	SLC29A2	NM_001532	3177	1.36329	1.07746	1.46888	1.22172	1.17488	1.00829	0.797044	0.741358	1.07707	0.0394646	0.724228	1.10289	1.56323	0.511886	0.116337	1.10133	1.2687	0.915085	0.842727	1.19974	0.571245	1.08614
H2015F04	acetyl-Coenzyme A acyltransferase 1 (peroxisomal 3-oxoacyl-Coenzyme A thiolase)	ACAA1	NM_001607	30	0.55506	0.309903	0.522019	0.296221	0.409	0.444879	0.541156	0.311441	0.435854	0.255323	0.734073	0.299023	0.42528	0.577424	0.404729	0.255352	0.729831	0.444296	0.401985	0.383113	0.515107	0.454751
H2015F05	ADP-ribosyltransferase (NAD+: poly (ADP-ribose) polymerase)	ADPRT	NM_001618	142	-1.17008	-1.55013	-1.31222	-0.993607	-1.48172	-0.961486	-1.0658	-0.781594	-1.05271	-1.36354	-1.03215	-1.30162	-1.44142	-0.995035	-1.71288	-0.536836	-0.857746	-1.27576	-0.934411	-1.34503	-1.50358	-1.25332
H2015F07	ATP synthase. H+ transporting. mitochondrial F1 complex. O subunit (oligomycin sensitivity conferring protein)	ATP5O	NM_001697	539	-0.856601	-1.08729	-1.17821	-0.875955	-0.923772	-1.02629	-0.906035	-0.837558	-1.01548	-0.991861	-0.914784	-0.773047	-0.867105	-0.938456	-0.909181	-0.919103	-0.803081	-0.863629	-0.792819	-0.905667	-0.824175	-0.828496
H2015F08	catalase	CAT	NM_001752	847	-0.431119	-0.940609	-1.12666	-0.712437	-1.26735	-1.27236	-1.1161	-0.624779	0.538189	-1.44993	-0.367889	-0.675311	-0.978049	-0.143512	-0.942112	0.193546	0.148829	-0.635065	-0.0396987	-1.10188	0.152405	-0.625118
H2015F10	carbamoyl-phosphate synthetase 1. mitochondrial	CPS1	NM_001875	1373	-4.37973	-4.03004	-3.35507	-4.75352	-4.09592	-3.28414	-3.57504	-3.56435	-5.503	-3.58161	-4.58894	-5.08808	-3.9709	-4.53594	-4.42904	-4.5836	-2.89923	-4.76613	-4.65573	-3.827	-4.25421	-3.69496
H2015F12	crystallin. zeta (quinone reductase)	CRYZ	NM_001889	1429	0.0865417	-0.0216808	-0.164612	-0.369222	-0.330765	-0.610522	-0.328016	-0.29174	-0.536801	-0.656032	-0.909925	-0.439072	-0.358497	-0.806758	-0.478432	-0.51874	-0.392279	0.128904	0.259116	-0.458512	-0.252092	-0.188416
H2015G01	dihydrolipoamide S-acetyltransferase (E2 component of pyruvate dehydrogenase complex)	DLAT	NM_001931	1737	-0.675783	-0.388535	0.25658	-0.138589	-0.926541	-0.748879	-0.848691	-0.722407	-0.540081	-0.270785	-1.51168	-0.353434	0.258828	-1.07467	-0.773348	-0.647478	-0.546312	0.239254	0.456	-0.193219	-0.534866	0.0598654
H2015G02	dihydrolipoamide S-succinyltransferase (E2 component of 2-oxo-glutarate complex)	DLST	NM_001933	1743	1.11249	0.130916	0.67536	0.677448	0.367629	0.580942	0.814105	0.858449	0.997323	0.671933	1.56944	0.833324	0.766913	1.40305	0.813097	1.09277	1.11941	1.49221	0.339586	0.429548	1.39037	1.05846
H2015G03	dUTP pyrophosphatase	DUT	NM_001948	1854	-2.25773	-2.26879	-2.34378	-1.1082	-1.77815	-1.74351	-2.38247	-1.72832	-2.29177	-1.1645	-1.80143	-1.24928	-1.22147	-1.99079	-1.57234	-1.32389	-1.53269	-0.995191	-0.776508	-0.943228	-1.30082	-1.76849
H2015G04	glyceraldehyde-3-phosphate dehydrogenase	GAPD	NM_002046	2597	-0.243916	-0.190854	-0.465353	-0.0941019	-0.531848	-0.421131	-0.20067	-0.0464784	-0.256302	0.0885738	0.0112991	-0.624389	-0.577477	-0.276508	-0.0864834	-0.468234	-0.0328162	-0.160744	0.0688094	-0.719064	0.367363	-0.0729076
H2015G05	glutamic-oxaloacetic transaminase 1. soluble (aspartate aminotransferase 1)	GOT1	NM_002079	2805	-0.245323	0.00398224	-0.235355	0.147042	-0.258426	0.830748	-0.048152	0.0690832	-0.332295	-0.710884	-1.07825	-0.625479	-0.263094	-0.565591	-0.404898	-0.185557	-0.644056	0.0131618	-0.0299353	0.201658	-0.235148	0.505846
H2015G06	ATP synthase. H+ transporting. mitochondrial F1 complex. beta polypeptide	ATP5B	NM_001686	506	-1.05416	-1.30742	-1.34096	-0.902665	-1.25612	-0.957718	-0.890109	-0.86155	-1.05019	-0.904808	-0.855355	-1.46458	-1.30907	-1.01213	-1.25551	-1.22405	-0.940023	-1.06814	-0.818878	-1.22148	-0.944305	-0.91583
H2015G07	glutamic-oxaloacetic transaminase 2. mitochondrial (aspartate aminotransferase 2)	GOT2	NM_002080	2806	-1.73834	-1.70532	-1.63629	-1.22578	-1.88557	-1.39767	-1.44388	-1.17987	-1.50463	-1.50751	-1.4749	-1.85017	-1.97544	-1.09425	-1.53175	-1.43912	-1.39248	-1.33985	-1.49251	-1.52862	-1.03114	-1.29394
H2015G08	glutathione peroxidase 4 (phospholipid hydroperoxidase)	GPX4	NM_002085	2879	1.48711	1.47442	1.12152	0.958913	1.46522	0.473772	0.184781	0.413128	1.01495	0.410545	1.18326	1.48983	1.24761	1.23391	1.34132	1.00804	1.43793	1.30623	1.41262	0.90225	1.31528	1.19302
H2015G09	heme oxygenase (decycling) 1	HMOX1	NM_002133	3162	3.8247	3.15885	2.29432	1.39751	2.43674	2.76834	3.26916	1.49258	1.83753	1.21834	3.16234	2.40988	2.64584	1.90417	2.18257	2.42079	2.81837	3.00578	3.29036	2.21292	2.41367	3.11561
H2015G10	heme oxygenase (decycling) 2	HMOX2	NM_002134	3163	-0.284408	-0.258038	-0.377461	-0.290364	-0.670241	-0.301055	-0.565075	-0.41515	-0.476655	-0.477516	-0.589072	-0.343885	0.0484461	-0.31849	-0.260003	-0.403928	-0.58863	0.426072	-0.345359	0.187039	-0.559784	-0.418655
H2015G11	isocitrate dehydrogenase 2 (NADP+). mitochondrial	IDH2	NM_002168	3418	-0.561964	0.251528	0.151424	0.410772	-0.237419	-0.17917	0.311828	0.283855	-0.487936	1.1158	-0.933024	0.719685	-0.11729	0.714442	0.0696769	0.748595	1.19121	0.00397377	-0.265685	-0.368529	1.06283	0.713953
H2015G12	lectin. galactoside-binding. soluble. 3 (galectin 3)	LGALS3	NM_002306	3958	1.45363	1.35529	0.956215	1.3442	1.23362	0.819742	1.01119	1.10929	-0.198639	-0.0861848	0.573415	1.39791	1.31261	0.726021	1.15071	0.450991	0.576942	1.66707	1.68565	0.787063	0.883421	1.59899
H2015H02	mitogen-activated protein kinase kinase kinase 3	MAP3K3	NM_002401	4215	0.769608	0.0438207	1.03138	0.186793	1.36029	0.769263	1.21695	0.544819	0.740434	1.10399	1.23405	0.614787	0.855035	0.88381	0.415867	0.90451	0.765655	0.304594	0.529322	0.465065	0.951549	0.854093
H2015H03	mannose phosphate isomerase	MPI	NM_002435	4351	-0.7422	-0.331489	-0.446453	-0.739474	-0.860836	-0.503442	-0.316409	-0.403991	-0.300861	-0.273737	-0.413014	-1.04342	-0.864776	0.0509233	-0.597971	-0.152877	-0.259148	-0.292586	-0.813414	-0.512936	-0.338006	-0.157116
H2015H04	mitochondrial translational initiation factor 2	MTIF2	NM_002453	4528	-0.935579	-0.601722	-0.725048	-1.5304	-0.84519	-0.660031	-1.05891	-0.753808	-1.07763	-0.777479	-0.655698	-0.640662	-0.933751	-1.01133	-1.02443	-0.987639	-0.710797	-0.460708	-0.509484	-0.817334	-1.01948	-0.676437
H2015H05	oxoglutarate (alpha-ketoglutarate) dehydrogenase (lipoamide)	OGDH	NM_002541	4967	-1.31278	-1.23556	-1.06804	-0.978787	-0.683425	-0.666148	-0.680901	-0.777119	-0.832592	-0.772293	-0.783304	-0.733769	-1.25721	0.0148495	-1.19813	-0.418158	-0.675268	-1.00325	-0.828349	-1.0797	-0.686111	-0.587224
H2015H08	pyruvate dehydrogenase kinase. isoenzyme 2	PDK2	NM_002611	5164	0.132476	1.43375	0.51426	0.662562	0.536475	0.818447	0.498592	0.387472	1.12567	0.481698	0.149235	1.04938	0.59799	0.209307	0.746146	0.612938	0.858973	0.493947	0.331566	0.5046	0.522042	0.240044
H2015H10	3-phosphoinositide dependent protein kinase-1	PDPK1	NM_002613	5170	0.413653	-0.127319	-0.226004	0.407567	0.347076	0.734494	0.659544	0.0561553	0.206378	0.126323	0.348404	0.150329	-0.122467	0.320655	0.237718	0.679559	-0.0279357	-0.144476	-0.363623	0.427482	0.0717126	-0.608672
H2015H11	polymerase (DNA directed). gamma	POLG	NM_002693	5428	-0.791474	-1.11237	-0.309597	-0.253242	-0.791665	-0.575431	-0.380817	-0.386261	-0.757455	-0.65219	-0.570953	-0.619079	-0.345366	-0.997678	-0.731016	-0.667369	-0.545132	-0.651851	-0.325296	-0.568583	-0.717828	-0.629116
H2015H12	ATP synthase. H+ transporting. mitochondrial F1 complex. epsilon subunit	ATP5E	NM_006886	514	-0.259477	-0.401904	-0.598903	-0.351895	-0.319516	-0.674168	-0.565373	-0.364333	-0.662727	-0.697054	-0.983022	-0.655282	-0.674231	-0.780094	-0.593156	-0.609545	-0.519881	-0.503105	-0.309593	-0.836091	-0.350581	-0.0933246
H2016A01	ATP synthase. H+ transporting. mitochondrial F0 complex. subunit g	ATP5L	NM_006476	10632	0.0987165	-0.313287	-0.521729	-0.342367	-0.429223	-0.51727	-0.331207	-0.538398	0.163872	-0.543755	-0.494435	-0.429965	-0.173945	-0.140154	-0.299187	-0.17914	-0.299414	-0.462197	-0.287725	-0.328293	-0.342772	-0.33755
H2016A02	cytochrome c oxidase II	MTCO2	NC_001807	4513	-1.28245	-1.15467	-0.232103	-0.521104	-0.31264	-0.254662	-0.491125	-0.199266	-0.414388	-0.250514	-0.283891	-0.309749	-0.33994	-0.223376	-0.247041	-0.310576	-0.700426	-0.499901	-0.586374	-0.804956	-0.0735654	-0.0317191
H2016A03	ATP synthase 8	MTATP8	NC_001807	4509	-0.814398	-0.68094	0.311017	-0.266472	0.112587	0.191067	-0.0586445	0.135109	-0.16084	0.404333	0.116118	-0.0259458	-0.0194639	-0.101817	0.00363319	-0.218497	-0.250845	-0.0167967	0.482856	0.0260389	-0.0878706	-0.0426782
H2016A04	peroxisome proliferative activated receptor. gamma:peroxisome proliferator activated receptor gamma	PPARG	NM_005037	5468	-0.544561	-0.33578	0.251462	-0.0635064	0.187476	-0.26537	-0.527272	-0.337153	0.0641657	-0.116272	-0.170321	0.140216	0.236517	-0.345552	0.16571	-0.867008	-0.736535	0.00257486	-0.083842	-0.406446	-0.13795	-0.160792
H2016A05	nuclear respiratory factor 1	NRF1	NM_005011	4899	1.86642	1.58356	0.505672	0.478898	0.584247	0.249971	0.787715	0.191499	0.209968	0.0382142	0.178517	1.09845	0.510812	0.396172	0.289467	0.700663	0.199913	0.920651	0.625869	0.17438	1.03333	0.612339
H2016A06	solute carrier family 25 (mitochondrial carrier). member 18:solute carrier family 25. (mitochondrial carrier). member 18	SLC25A18	NM_031481	83733	-0.0809821	-0.812887	0.0290505	0.020524	-0.156697	0.00779419	-0.194179	0.113108	0.0553901	0.573614	-0.19555	0.0967517	-0.530012	-0.304228	0.0564952	-0.0254166	-0.069314	-0.519859	-0.524109	-0.826071	-0.738629	-0.800665
H2016A07	voltage-dependent anion channel 1	VDAC1	NM_003374	7416	-0.109202	0.0238985	-0.361787	-0.417452	-0.303773	-0.213684	-0.340385	-0.320922	-0.0211706	-0.145191	-0.335619	-0.0695793	-0.31629	-0.326817	-0.347348	0.161287	0.140927	-0.0527843	0.0913539	-0.146205	0.0167144	-0.0457138
H2016A08	13kDa differentiation-associated protein	DAP13	NM_018838	55967	-0.0240214	0.0510341	-0.0723079	0.266952	-0.106804	-0.118308	0.14776	0.295341	0.0751698	0.140708	-0.243433	-0.0839115	0.0694167	-0.173101	-0.107481	-0.265741	-0.131673	0.179739	0.321265	0.351266	-0.326266	0.0108693
H2016A09	ubiquinol-cytochrome c reductase hinge protein	UQCRH	NM_006004	7388	-0.979499	-1.09066	-1.12376	-0.78788	-1.21919	-1.24654	-1.36342	-0.997912	-0.910735	-1.19345	-1.37516	-1.24691	-1.11363	-1.36353	-1.1106	-1.13602	-1.19655	-0.965981	-1.01701	-1.11834	-0.957767	-0.866461
H2016A10	NADH dehydrogenase (ubiquinone) 1 alpha subcomplex. 4:NADH dehydrogenase (ubiquinone) 1 alpha subcomplex. 4. 9kDa	NDUFA4	NM_002489	4697	-0.351229	-0.213039	-0.305914	-0.0517986	-0.366233	-0.196602	-0.0535719	-0.254766	-0.0515459	0.259063	-0.415738	-0.1445	-0.342745	0.229073	-0.0756486	0.0130614	-0.211382	-0.173371	0.0152332	0.0570272	-0.38258	-0.215077
H2016A11	NADH dehydrogenase (ubiquinone) 1 beta subcomplex 3:NADH dehydrogenase (ubiquinone) 1 beta subcomplex. 3. 12kDa	NDUFB3	NM_002491	4709	0.0193398	0.169699	-0.166471	0.0759172	-0.115437	-0.214673	-0.0454551	-0.0596656	0.277073	0.257592	-0.43025	-0.297998	0.143305	-0.0188937	0.167088	0.240075	0.200696	0.194568	0.232857	0.198933	0.193818	-0.000218567
H2016A12	COX17 homolog. cytochrome c oxidase assembly protein (yeast):cytochrome c oxidase. subunit XVII assembly protein homolog (yeast)	COX17	NM_005694	10063	-0.875587	-1.23035	-1.10487	-0.722388	-1.07187	-1.37506	-1.29864	-1.23087	-0.814279	-0.905915	-1.23	-0.869299	-1.21563	-0.809544	-0.886389	-0.595137	-0.687772	-1.24259	-1.25719	-0.247435	-0.764013	-1.21718
H2016B01	ATP synthase. H+ transporting. mitochondrial F0 complex. subunit c (subunit 9). isoform 1	ATP5G1	NM_005175	516	-1.79141	-1.72508	-1.69274	-1.36628	-1.33769	-1.34604	-1.31403	-1.38007	-1.4394	-1.35911	-1.81589	-1.70735	-1.79564	-1.49634	-1.68525	-1.18004	-1.36923	-1.58287	-1.39696	-1.72818	-1.39204	-1.30524
H2016B02	cytochrome c oxidase subunit Vb:cytochrome c oxidase. subunit Vb	COX5B	NM_001862	1329	-0.755229	-0.703783	-0.926769	-0.772616	-0.834133	-0.895588	-0.691553	-0.6292	-0.686947	-0.649748	-0.827851	-0.703816	-0.738466	-0.619734	-0.773377	-0.720642	-0.326602	-0.665178	-0.580949	-1.0255	-0.557011	-0.653608
H2016B03	ATP synthase mitochondrial F1 complex assembly factor 2	ATPAF2	NM_145691	91647	0.108704	0.162635	-0.225517	-0.301822	-0.246107	-0.437897	-0.474612	-0.38397	-0.22827	0.0824052	0.172511	-0.0318811	0.172258	0.00110461	-0.162559	-0.328777	-0.1883	0.05229	-0.0296212	-0.573884	0.0244482	-0.178857
H2016B04	peroxisome proliferative activated receptor. gamma:peroxisome proliferator activated receptor gamma	PPARG	NM_015869	5468	1.05552	-0.740808	-0.217651	0.266322	0.0268164	-0.519036	-0.425728	-0.551872	-0.179803	-0.490382	-0.399327	0.476371	-0.470876	-0.052783	-0.13101	-0.910873	-0.830689	-0.0616116	-0.097895	-0.395662	0.346862	-0.57109
H2016B05	CREB binding protein:CREB binding protein (Rubinstein-Taybi syndrome)	CREBBP	NM_004380	1387	0.316556	0.467757	0.590405	0.351174	0.707397	0.406979	0.372431	0.611252	0.450623	0.928433	0.261873	0.471319	0.569419	0.0354231	0.352404	0.435706	0.472057	0.436311	0.664457	0.66597	0.178257	0.625932
H2016B06	solute carrier family 25 (carnitine/acylcarnitine translocase). member 20:solute carrier family 25 (mitochondrial carnitine/acylcarnitine translocase). member 20	SLC25A20	NM_000387	788	0.116218	0.568781	0.68253	0.367109	0.68688	0.322256	-0.0696656	0.289925	0.175907	0.0773003	0.585148	0.346845	0.483328	-0.0731134	0.220134	0.19029	0.515564	0.377067	0.75755	0.429561	0.984425	1.11084
H2016B07	voltage-dependent anion channel 2	VDAC2	NM_003375	7417	1.04799	1.18126	1.05281	1.06791	0.883343	1.07762	1.66855	1.07286	0.753458	1.81363	1.05457	1.11205	0.555833	0.203361	0.603533	0.869356	1.45669	1.13874	1.24344	0.695427	1.21705	1.16149
H2016B08	uncoupling protein 1 (mitochondrial. proton carrier):uncoupling protein 1. mitochondrial	UCP1	NM_021833	7350	-0.00294253	0.755944	0.364442	0.181036	0.451645	0.0314608	-0.0849696	0.0334535	0.283854	0.337004	0.19925	0.233115	0.42117	0.238028	0.260715	0.31163	0.106401	0.441448	0.156036	0.4974	-0.652566	0.317343
H2016B09	cytochrome c oxidase subunit VIc:cytochrome c oxidase. subunit VIc	COX6C	NM_004374	1345	0.179214	0.069142	0.0113708	-0.0524082	0.236409	-0.121106	-0.0516614	0.0279743	-0.157589	-0.397418	-0.40584	0.0581825	0.987968	-0.40811	0.0665012	-0.234555	0.0511276	0.24054	0.473805	0.0964699	0.393308	0.20736
H2016B10	NADH dehydrogenase (ubiquinone) 1 alpha subcomplex. 3:NADH dehydrogenase (ubiquinone) 1 alpha subcomplex. 3. 9kDa	NDUFA3	NM_004542	4696	-0.460998	0.613448	-0.00176491	-0.104443	-0.213628	-0.224791	-0.373958	-0.0689432	-0.249215	0.251668	-0.633997	0.00275334	-0.0410382	-0.228958	0.1642	-0.275853	-0.0664466	0.196272	0.273976	0.0682476	-0.129891	-0.0850304
H2016B11	NADH dehydrogenase (ubiquinone) 1 beta subcomplex. 2:NADH dehydrogenase (ubiquinone) 1 beta subcomplex. 2. 8kDa	NDUFB2	NM_004546	4708	-0.665337	-0.465644	-0.635164	-0.243318	-0.808035	-0.898782	-0.907976	-0.592365	-0.349766	-0.764326	-1.06119	-0.458422	-0.474032	-0.856444	-0.544947	-0.257505	-0.423182	-0.461509	-0.364641	-0.906802	-0.416285	-0.425053
H2016B12	COX11 homolog. cytochrome c oxidase assembly protein (yeast)	COX11	NM_004375	1353	-0.186277	-0.111035	-0.306164	-0.324605	-0.278189	-0.255273	-0.0931941	0.00373819	-0.265811	0.0914788	-0.36888	-0.133287	-0.254215	-0.534701	-0.305855	0.0233536	0.0657085	-0.0169928	-0.000830592	-0.162209	-0.143669	-0.0586489
H2016C02	ubiquinol-cytochrome c reductase core protein 1:ubiquinol-cytochrome c reductase core protein I	UQCRC1	NM_003365	7384	-0.580906	-0.668173	-0.724671	-0.130188	-0.625746	-0.457206	-0.254517	-0.230736	-0.365149	-0.0421042	-0.29255	-0.278308	-0.187205	-0.329868	-0.337956	-0.597369	-0.276947	-0.316071	-0.0196227	-0.379258	-0.33118	-0.543041
H2016C03	surfeit 1:surfeit gene 1	SURF1	NM_003172	6834	0.374409	0.145889	-0.00465873	0.272629	-0.0638437	-0.0344735	0.154778	0.186513	-0.0148082	0.0708707	0.101576	0.237388	-0.115362	0.165243	0.0554393	0.0746933	-0.0230806	0.37063	0.162352	-0.144771	0.121439	0.269912
H2016C04	serum response factor:serum response factor (c-fos serum response element-binding transcription factor)	SRF	NM_003131	6722	0.154564	-0.117984	0.325942	0.401376	0.310301	0.237707	0.0696	0.294042	0.253421	0.490195	0.179943	0.317336	0.288563	-0.13575	0.452885	0.261868	0.311277	0.0575207	0.185131	0.700073	-0.323969	0.46296
H2016C05	YY1 transcription factor	YY1	NM_0030403	7528	-0.365307	-0.13578	-0.32763	-0.0777417	-0.357304	-0.207146	-0.144055	-0.063763	-0.190519	-0.0918302	-0.512532	-0.295097	-0.236587	-0.586925	-0.11764	-0.0920651	-0.172446	-0.170646	0.0729604	0.0246264	-0.499277	-0.0526186
H2016C06	AFG3 ATPase family gene 3-like 1 (yeast)	AFG3L1	NM_001132	173	-0.761632	-1.60627	-0.002724	-0.383504	-0.237921	-0.000500441	-0.19216	-0.202551	-0.741797	0.118802	-0.339803	-0.0718595	-0.215221	-0.45118	-0.32874	-0.905812	-0.360585	-0.568464	-0.79968	-1.05402	-0.753338	-1.88252
H2016C07	voltage-dependent anion channel 3	VDAC3	NM_005662	7419	-0.237352	-0.430797	-0.333154	-0.205774	-0.349989	-0.0988537	-0.530605	-0.292588	-0.121129	-0.0571699	-0.31952	0.0779663	0.325522	0.0882849	-0.215148	0.0932604	-0.108709	-0.183433	-0.0346479	-0.0316032	-0.422044	-0.160429
H2016C08	uncoupling protein 2 (mitochondrial. proton carrier):uncoupling protein 2. mitochondrial	UCP2	NM_003355	7351	-1.11666	-0.21019	-0.309316	-0.323108	-0.507587	-0.833484	-1.26017	-0.738361	-0.463541	-0.358648	-1.40046	-0.472534	-0.0349543	-1.54996	-0.540231	-0.772004	-1.10793	-0.0948451	0.296689	-0.119423	-0.931415	-0.181015
H2016C09	cytochrome c oxidase subunit VIb:cytochrome c oxidase. subunit VIb	COX6B	NM_001863	1340	-0.255311	-0.609354	-0.443274	-0.379148	-0.61615	-0.68779	-0.703584	-0.599958	-0.539063	-0.732023	-0.61873	-0.413943	-0.422347	-0.328995	-0.400382	-0.484	-0.326064	-0.441814	-0.317851	-1.06082	-0.26625	-0.413298
H2016C10	NADH dehydrogenase (ubiquinone) 1 alpha subcomplex. 2:NADH dehydrogenase (ubiquinone) 1 alpha subcomplex. 2. 8kDa	NDUFA2	NM_002488	4695	-0.483974	-0.107658	-0.415675	-0.267852	-0.102665	-0.316145	-0.402782	-0.381213	-0.368945	-0.275839	-0.704229	-0.196561	-0.419862	-0.123189	-0.12567	-0.302336	-0.211599	-0.383116	-0.140276	-0.587636	-0.258091	-0.354003
H2016C11	NADH dehydrogenase (ubiquinone) 1. alpha/beta subcomplex. 1:NADH dehydrogenase (ubiquinone) 1. alpha/beta subcomplex. 1. 8kDa	NDUFAB1	NM_005003	4706	-1.44426	-1.37296	-1.12501	-0.791823	-1.18012	-1.2187	-1.05057	-1.2037	-1.05526	-1.21544	-2.03668	-1.11486	-1.15248	-1.64305	-0.95402	-1.23807	-1.44528	-1.07619	-0.894408	-1.01161	-1.40224	-1.06292
H2016C12	COX10 homolog. cytochrome c oxidase assembly protein. heme A: farnesyltransferase (yeast)	COX10	NM_001303	1352	-0.285602	-0.696448	-0.385315	-0.208935	-0.33706	-0.516617	-0.602547	-0.657875	-0.428165	-0.699187	-0.712607	-0.311207	-0.195763	-0.558785	-0.290921	-0.843806	-0.397085	-0.66163	-0.488555	-0.192757	-0.591865	-0.846467
H2016D01	ATP synthase. H+ transporting mitochondrial F1 complex. beta subunit:ATP synthase. H+ transporting. mitochondrial F1 complex. beta polypeptide	ATP5B	NM_001686	506	-1.17467	-0.858323	-1.12261	-0.950537	-1.13126	-0.961015	-0.824611	-0.801572	-1.15622	-0.806101	-1.06564	-1.08356	-1.17925	-1.08493	-1.27014	-0.908824	-1.03319	-0.638554	-0.549111	-1.05648	-0.840905	-0.978764
H2016D02	ATP synthase. H+ transporting. mitochondrial F1 complex. O subunit:ATP synthase. H+ transporting. mitochondrial F1 complex. O subunit (oligomycin sensitivity conferring protein)	ATP5O	NM_001697	539	-0.604971	-0.500313	-0.661177	-0.428755	-0.558552	-0.404723	-0.687309	-0.370399	-0.621024	-0.321488	-0.729207	-0.332307	-0.311982	-0.603654	-0.329643	-0.447083	-0.477737	-0.439577	-0.385657	-0.699291	-0.524904	-0.336842
H2016D03	ATPase inhibitory factor 1	ATPIF1	NM_016311	93974	-0.873849	-0.10925	-0.543942	-0.513867	-0.406982	-0.626328	-0.831044	-0.496964	-0.567401	-0.313145	-0.868995	-0.561623	-0.294693	-0.882908	-0.559358	-0.91279	-0.560809	-0.221655	-0.5995	-0.396862	-0.590548	-0.383038
H2016D04	H2016D04	ATP5S	NM_015684	27109	-0.0930453	-0.0653848	-0.326401	-0.0667907	0.299549	0.0173927	0.15572	-0.0584392	-0.437594	-0.135248	0.341078	-0.109829	-0.0347231	-0.204723	-0.255692	-0.12392	-0.176359	-0.116025	-0.0542424	-0.132753	-0.242109	0.0145735
H2016D05	Sp1 transcription factor:trans-acting transcription factor 1	SP1	XM_028606	6667	0.661147	0.275381	0.498614	0.412746	0.499878	0.521447	1.029	0.676179	0.409611	0.819001	0.628888	0.384794	0.320621	0.398713	0.312579	0.507439	0.7311	0.459897	0.732449	0.387304	0.778296	0.60167
H2016D06	AFG3 ATPase family gene 3-like 2 (yeast)	AFG3L2	NM_006796	10939	-0.629476	1.22189	0.637915	-0.142365	0.647341	-0.294561	-0.530925	-0.279611	-0.36403	-0.663902	-0.296583	-0.158303	0.970589	-0.677137	-0.161889	-0.603546	-0.164272	1.51096	1.71187	0.946946	1.7618	1.49778
H2016D07	solute carrier family 25 (mitochondrial carrier. Aralar). member 12	SLC25A12	NM_003705	8604	0.0829411	1.30783	1.20171	0.471188	0.535343	0.532051	0.105891	0.16077	0.41668	0.975717	0.46244	0.620256	0.73543	0.394669	0.471412	-0.023005	0.579083	1.24058	1.04259	1.35014	-0.0838449	0.331249
H2016D08	uncoupling protein 3 (mitochondrial. proton carrier):uncoupling protein 3. mitochondrial	UCP3	NM_003356	7352	0.242274	0.10319	0.390946	0.303359	0.504604	0.232678	0.65419	0.299892	0.207054	0.603186	0.411039	0.287842	0.218046	0.0468931	0.253469	0.22404	0.383653	0.154299	0.315014	0.240168	0.194828	0.344784
H2016D09	cytochrome c oxidase subunit VIa polypeptide 2:cytochrome c oxidase. subunit VI a. polypeptide 2	COX6A2	NM_005205	1339	0.536314	0.555972	0.436399	0.33217	0.594974	-0.142976	0.553937	0.286993	0.351396	0.0130735	0.333056	0.791715	0.294469	0.186642	0.409511	0.594477	0.678368	0.74416	0.922832	0.456763	0.636213	0.472389
H2016D10	NADH dehydrogenase (ubiquinone) 1 alpha subcomplex. 1:NADH dehydrogenase (ubiquinone) 1 alpha subcomplex. 1. 7.5kDa	NDUFA1	NM_004541	4694	-0.863789	-0.768646	-0.739033	-0.821677	-0.850812	-1.1113	-1.02294	-0.90151	-0.718725	-0.666927	-1.41271	-0.773087	-0.898144	-0.903524	-0.694328	-0.851273	-0.570127	-0.63352	-0.823418	-0.967032	-0.822795	-0.786527
H2016D11	NADH dehydrogenase (ubiquinone) 1 alpha subcomplex 10:NADH dehydrogenase (ubiquinone) 1 alpha subcomplex. 10. 42kDa	NDUFA10	NM_004544	4705	0.0530837	0.240306	0.487523	0.0733288	0.31158	0.171702	0.467504	0.31681	0.191858	0.721434	0.316001	0.283755	0.110442	0.00411779	0.142706	-0.0472363	0.310816	0.32364	0.306581	0.332268	0.309454	0.22902
H2016D12	cytochrome c oxidase subunit VIII	COX8	NM_004074	1351	-1.04353	-1.24046	-1.37309	-0.603928	-1.22915	-1.16198	-0.949421	-0.460778	-0.923185	-1.13418	-1.46925	-1.01899	-1.46179	-1.38616	-1.16139	-0.668227	-0.793377	-0.929414	-0.881023	-1.57086	-0.67064	-0.742511
H2016E01	ATP synthase. H+ transporting. mitochondrial F1 complex. delta subunit	ATP5D	NM_001687	513	-0.302379	-0.000391248	-0.507627	0.0133038	-0.318978	-0.317675	-0.482897	-0.232674	-0.0128782	-0.0453542	-0.50729	-0.0565749	-0.248139	-0.437148	-0.444365	-0.483243	-0.254138	0.0286638	0.181343	-0.111887	-0.422886	-0.382922
H2016E02	ATP synthase. H+ transporting. mitochondrial F1 complex. gamma polypeptide 1	ATP5C1	NM_005174	509	-0.239827	-0.436999	-0.82825	-0.311613	-0.509757	-0.273451	-0.347565	-0.136495	-0.455382	0.00779741	-0.406789	0.0365913	-0.175441	-0.079722	-0.487516	-0.399725	-0.109949	-0.0758148	-0.0293446	-0.136405	-0.0925546	-0.430145
H2016E03	SCO cytochrome oxidase deficient homolog 2 (yeast)	SCO2	NM_005138	9997	-0.154851	0.105954	0.461291	-0.181286	0.29967	0.255584	0.0661461	-0.342434	0.00242749	0.136438	-0.16013	0.316578	0.0598213	0.0728983	0.045323	0.0347451	-0.274364	0.144193	0.0712073	0.207299	-0.00513228	-0.190239
H2016E04	ATP synthase mitochondrial F1 complex assembly factor 1	ATPAF1	XM_027313	64756	-1.86763	-2.1044	-0.255246	-0.841003	-0.436147	-0.433589	-0.761808	-0.386354	-0.424613	-0.319389	-0.429801	-0.775581	-0.562536	-0.628161	-0.300527	-0.720647	-0.954989	-0.77268	-0.955169	-0.937714	-0.751103	-0.155913
H2016E05	myelin basic protein expression factor 2. repressor:myelin expression factor 2	MYEF2	NM_016132	50804	-0.855481	-0.7139	0.241701	0.0772225	0.0210504	0.0520524	0.117842	0.0728946	-0.136198	0.153104	0.210336	-0.0115176	-0.0429971	-0.128058	0.207836	-0.625085	-0.417078	-0.213956	-0.10905	-0.0153607	-0.545672	-0.496835
H2016E06	transcription factor A. mitochondrial	TFAM	NM_003201	7019	-1.67755	-1.44155	0.123912	-0.557931	-0.178287	-0.122165	-0.869987	-0.231762	-0.382424	0.365896	-1.35456	-0.540689	-0.24128	-1.30542	-0.374553	-0.96676	-1.21863	-0.622237	-0.79647	-0.993595	-0.799417	-0.644916
H2016E07	solute carrier family 25 (mitochondrial carrier: Graves disease autoantigen). member 16	SLC25A16	NM_005673	8034	2.54444	2.43015	1.28158	0.770531	1.57915	1.89706	1.95353	0.877631	0.916944	1.88734	1.60333	2.16397	1.42605	0.688628	1.13502	1.95885	1.76676	2.15671	2.49257	0.967737	1.60602	0.864376
H2016E08	solute carrier family 25 (mitochondrial carrier: adenine nucleotide translocator). member 6	SLC25A6	NM_001636	293	0.669624	0.518174	0.54246	0.548691	0.567376	0.325586	0.148476	0.246547	0.330079	0.462441	0.0569603	0.369578	0.478444	-0.52339	0.233316	0.131552	-0.0386149	0.478413	0.429828	0.506577	0.235491	0.382639
H2016E09	cytochrome c oxidase subunit VIa polypeptide 1:cytochrome c oxidase. subunit VI a. polypeptide 1	COX6A1	NM_004373	1337	-0.564254	-0.496722	-0.600087	-0.535101	-0.742064	-0.654114	-0.618214	-0.546111	-0.653062	-0.703857	-1.03423	-0.674935	-0.547138	-0.605087	-0.627211	-0.460365	-0.486553	-0.508899	-0.481337	-0.665854	-0.446436	-0.350944
H2016E10	succinate dehydrogenase complex. subunit D. integral membrane protein	SDHD	NM_003002	6392	0.218019	0.262389	0.0301659	0.182062	0.383324	0.0356357	-0.0941802	0.0862621	0.34971	0.0849077	-0.335663	0.352556	0.567423	-0.213935	0.337297	0.165279	0.2897	0.310931	-0.0889147	0.58057	0.0406979	0.206943
H2016E11	NADH dehydrogenase (ubiquinone) 1 alpha subcomplex. 9:NADH dehydrogenase (ubiquinone) 1 alpha subcomplex. 9. 39kDa	NDUFA9	NM_005002	4704	-0.164458	-0.240017	-0.212385	0.216986	-0.296719	-0.163706	0.196199	-0.154548	-0.266174	0.0632991	-0.557774	-0.273206	-0.251577	-0.288396	-0.0879644	-0.183579	-0.249753	-0.164646	-0.0920307	-0.276756	-0.447697	-0.450594
H2016E12	cytochrome c oxidase subunit VIIc:cytochrome c oxidase. subunit VIIc	COX7C	NM_001867	1350	-0.876172	-1.1049	-1.04697	-0.823478	-0.886721	-1.28052	-1.1594	-1.17303	-0.686624	-1.17862	-1.21456	-1.11906	-0.946667	-0.921471	-0.968535	-1.14863	-0.897785	-1.05757	-1.02767	-1.17415	-0.933587	-0.870043
H2016F01	ATP synthase. H+ transporting. mitochondrial F0 complex. subunit c (subunit 9). isoform 2	ATP5G2	NM_005176	517	0.963439	1.33582	0.655758	1.00582	-0.450791	0.593824	0.0870201	0.256979	0.470079	0.797648	0.650622	0.630304	0.867404	-0.0119023	0.782801	0.903752	0.373847	0.703849	0.461745	0.956463	0.171107	0.33982
H2016F02	ATP synthase. H+ transporting. mitochondrial F0 complex. subunit d	ATP5H	NM_006356	10476	0.293992	0.148924	-0.270505	-0.104522	-0.234407	-0.145561	0.0167112	-0.0502961	-0.170954	-0.21781	-0.43582	-0.430475	0.136903	0.150877	-0.235628	-0.01852	0.154557	0.0822413	0.258593	-0.478988	0.274926	0.30668
H2016F03	BCS1-like (yeast)	BCS1L	AF026849	617	0.826824	0.245205	0.595879	0.0519065	0.759842	0.490206	0.759295	0.36868	0.500468	0.581985	1.19476	0.669785	0.367002	0.838666	0.695999	0.331404	0.38621	0.377468	0.22284	0.323862	0.612935	0.376822
H2016F04	ATP synthase. H+ transporting. mitochondrial F0 complex. subunit F:ATP synthase. H+ transporting. mitochondrial F0 complex. subunit F6	ATP5J	NM_001685	522	-0.974389	-1.00518	-1.11243	-0.959297	-0.744089	-1.01285	-0.935437	-0.937749	-0.79195	-1.00415	-1.28691	-1.04911	-1.31918	-0.906045	-0.992487	-0.718743	-0.702566	-0.932327	-0.886965	-1.07734	-0.718506	-0.913042
H2016F05	Jun oncogene:v-jun sarcoma virus 17 oncogene homolog (avian)	JUN	NM_002228	3725	-0.109817	0.0149443	-0.292124	-0.426449	-0.291012	-0.0846315	0.209058	-0.186378	-0.0496038	0.0613859	-0.202909	-0.0324682	-0.431543	-0.202721	-0.437294	0.193806	0.30627	0.0210688	0.281022	-0.171658	0.146956	-0.0534192
H2016F06	transcription termination factor. mitochondrial	MTERF	NM_006980	7978	0.398338	0.162689	0.21696	0.0107658	-0.0554527	0.0619516	-0.0826044	0.0638836	0.848741	0.274698	0.413542	0.227289	0.160182	0.392923	0.184968	0.0983072	0.113339	0.24636	0.0715883	0.337783	0.230861	0.15481
H2016F07	solute carrier family 25 (mitochondrial carrier: citrate transporter). member 1	SLC25A1	NM_005984	6576	0.838668	0.584506	0.518823	0.381012	0.664414	0.194264	0.233551	0.320412	0.472548	0.443188	-0.10289	0.392795	0.520047	-0.271193	0.363412	0.206611	0.683669	0.728648	0.793966	0.35521	0.48273	0.617644
H2016F08	solute carrier family 25 (mitochondrial carrier: phosphate carrier). member 3	SLC25A3	NM_002635	5250	0.705828	0.577798	0.304229	0.300106	0.439619	0.370934	0.257625	0.39872	0.266996	0.681987	-0.616183	0.360674	0.296254	-0.995549	0.179691	-0.0199034	0.0895826	0.569675	0.936403	0.354967	0.37844	0.71389
H2016F09	cytochrome c oxidase subunit Va:cytochrome c oxidase. subunit Va	COX5A	NM_004255	9377	-1.26481	-1.11635	-1.37851	-1.12561	-1.32272	-1.52697	-1.65648	-1.4058	-1.2848	-1.482	-1.6435	-1.21056	-1.09874	-1.53685	-1.29192	-1.23396	-1.11472	-0.951856	-1.10508	-1.21578	-1.10139	-1.27287
H2016F10	succinate dehydrogenase complex. subunit C. integral membrane protein:succinate dehydrogenase complex. subunit C. integral membrane protein. 15kDa	SDHC	NM_003001	6391	-0.211508	0.272985	0.0704956	0.152387	-0.407068	-0.467693	-0.560803	-0.266139	-0.137364	-0.212491	-0.321893	-0.00922958	-0.0306559	-0.509951	0.103609	-0.315233	-0.403478	0.187167	0.0231225	-0.0956312	-0.256975	-0.0404847
H2016F11	NADH dehydrogenase (ubiquinone) 1 alpha subcomplex. 8:NADH dehydrogenase (ubiquinone) 1 alpha subcomplex. 8. 19kDa	NDUFA8	NM_014222	4702	-0.467786	0.0358636	-0.158399	-0.0788656	-0.336195	-0.246362	-0.748696	-0.146996	-0.131833	0.207009	-0.801253	-0.178879	-0.184108	-1.23738	-0.134593	-0.394038	-0.205346	-0.160055	-0.0963353	0.00821319	-0.436604	-0.0655198
H2016F12	cytochrome c oxidase subunit VIIb	COX7B	NM_001866	1349	-1.47333	-1.77041	-1.82957	-1.41481	-1.50328	-1.48274	-1.53235	-1.26777	-1.38899	-1.45061	-1.93782	-1.71679	-1.73308	-1.53912	-1.5385	-1.49854	-1.3137	-1.61177	-1.55981	-2.01797	-1.40415	-1.38105
H2016G01	ATP synthase. H+ transporting. mitochondrial F0 complex. subunit e	ATP5I	NM_007100	521	0.318788	0.405292	-0.098904	0.336276	0.0515032	0.0203397	0.220511	0.239785	0.164376	0.267045	-0.0191654	0.168842	0.0210582	0.0623434	-0.0376952	0.0172314	-0.060648	0.309907	0.378909	0.590846	0.133796	0.246855
H2016G02	ATP synthase. H+ transporting. mitochondrial F0 complex. subunit b. isoform 1:ATP synthase. H+ transporting. mitochondrial F0 complex. subunit b. isoform 1	ATP5F1	NM_001688	515	-1.16601	-1.20603	-1.60922	-1.07989	-1.51024	-1.29798	-1.59766	-1.28858	-1.12796	-1.27809	-1.18001	-0.65736	-1.22315	-1.13576	-1.27967	-0.981179	-1.24686	-0.912668	-0.662109	-0.978015	-1.33017	-1.30264
H2016G03	FLJ38991: hypothetical protein FLJ38991		NM_173827	285521	0.0260242	0.0623049	0.357742	-0.395513	0.152091	0.280864	-0.253744	0.349503	0.14799	0.864305	-0.24113	-0.0246644	0.202325	-0.47627	0.0137929	-0.0704638	-0.418276	0.531486	0.026765	1.09418	0.174491	0.230941
H2016G04	ATP synthase 6	MTATP6	NC_001807	4508	-1.25052	-0.870149	-0.221067	-0.546227	-0.310465	-0.548585	-0.523509	-0.456452	-0.562471	-0.357894	-0.458349	-0.715523	-0.47493	-0.198828	-0.532608	-0.393986	-0.964427	-0.682584	-0.780757	-0.629655	0.0159062	-0.0452361
H2016G05	peroxisome proliferative activated receptor. alpha:peroxisome proliferator activated receptor alpha	PPARA	NM_005036	5465	-1.92475	-1.76223	-0.173077	-0.653823	-0.280021	-0.395862	-0.598782	-0.244167	-0.430638	-0.286139	-0.204994	-0.464638	-0.350756	-0.483325	-0.113986	-0.518188	-0.791906	-0.662918	-0.653936	-0.921384	-0.543509	-0.0317191
H2016G06	transcription factor B1. mitochondrial	TFB1M	NM_016020	51106	-0.734536	-0.863114	0.379661	0.363088	0.212777	0.138024	-0.0235347	0.27749	-0.0559191	0.210152	-0.0011979	0.373156	0.421002	-0.249432	0.0911439	-0.290887	-0.145084	0.00612948	0.381893	0.401853	-0.118792	0.0888628
H2016G07	solute carrier family 25 (mitochondrial carrier: oxoglutarate carrier). member 11	SLC25A11	NM_003562	8402	-0.397143	-0.158849	-0.152206	-0.0865685	-0.156548	-0.299926	-0.527796	-0.320699	0.0287611	0.074337	-0.466513	0.0525347	-0.200192	-0.703878	-0.0446604	-0.261443	-0.123955	0.0270401	-0.0869733	-0.246301	-0.47455	-0.165441
H2016G08	nitric oxide synthase 2A (inducible. hepatocytes)	NOS2A	NM_000625	4843	0.108756	0.181436	0.558436	0.521956	0.336156	0.155317	-0.083557	0.113323	0.466391	0.552313	0.222228	0.288588	0.175646	0.122084	0.389661	0.150454	0.206334	0.127418	0.158952	0.308892	-0.204501	0.00655405
H2016G09	cytochrome c oxidase subunit IV isoform 1	COX4I1	NM_001861	1327	-0.238836	-0.373831	-0.265334	-0.145303	-0.264654	-0.548188	-0.698276	-0.486098	-0.312651	-0.517635	-0.606028	-0.381817	-0.179071	-0.539453	-0.389872	-0.520157	-0.308674	-0.231213	-0.157805	-0.179689	-0.258182	-0.331343
H2016G10	succinate dehydrogenase complex. subunit B. iron sulfur (Ip)	SDHB	NM_003000	6390	-0.079782	-0.12082	0.0262088	0.0843117	0.207188	-0.135742	-0.124331	-0.195671	0.180518	0.358283	-0.0782289	0.123577	0.168269	-0.0301463	0.18764	-0.192679	-0.0661681	0.0964233	0.314467	0.26219	-0.165491	-0.0369013
H2016G11	NADH dehydrogenase (ubiquinone) 1 alpha subcomplex. 7 (B14.5a):NADH dehydrogenase (ubiquinone) 1 alpha subcomplex. 7. 14.5kDa	NDUFA7	NM_005001	4701	-0.607999	-0.476084	-0.243345	-0.26033	-0.427595	-0.381631	-0.531361	-0.26814	-0.314863	0.032157	-0.432915	-0.490094	-0.585501	-0.426282	-0.345808	-0.535758	-0.483783	-0.367249	-0.227561	-0.297175	-0.479168	-0.517256
H2016G12	cytochrome c oxidase subunit VIIa polypeptide 2 (liver):cytochrome c oxidase. subunit VIIa 2	COX7A2	NM_001865	1347	-0.965634	-0.51621	-0.808251	-0.350065	-0.886647	-1.00885	-0.949744	-0.990765	-0.461283	-1.10866	-1.30592	-0.362216	-0.495958	-1.28446	-0.783683	-0.635243	-0.895019	-0.489105	-0.426062	-0.388463	-0.610042	-0.793084
H2016H02	ATP synthase. H+ transporting. mitochondrial F0 complex. subunit f. isoform 2	ATP5J2	NM_004889	9551	-1.09017	-0.719443	-1.1144	-0.926626	-1.16424	-1.04332	-0.867044	-0.742034	-0.977327	-0.632879	-1.10318	-0.867577	-1.14548	-0.968653	-0.863024	-0.737277	-0.629061	-0.906474	-0.859298	-1.39688	-0.835547	-0.984517
H2016H03	cytochrome c oxidase I	MTCO1	NC_001807	4512	-0.160363	-0.0479631	-0.0196104	-0.147345	0.159627	0.551805	0.848651	0.606458	0.251559	0.224241	0.366369	0.331132	0.30108	-0.207035	0.124759	0.0172173	0.321829	0.180384	0.116306	0.0720183	0.0406152	-0.0586489
H2016H04	SCO cytochrome oxidase deficient homolog 1 (yeast)	SCO1	NM_004589	6341	-1.26535	-1.23112	-1.27497	-0.917882	-1.21789	-1.02587	-0.928974	-1.27515	-1.03575	-1.30187	-1.24363	-1.07887	-1.56021	-0.956491	-1.08642	-0.893475	-0.890592	-0.814195	-1.12286	-1.30024	-0.857506	-1.14721
H2016H05	peroxisome proliferative activated receptor. delta:peroxisome proliferator activator receptor delta	PPARD	NM_006238	5467	-0.512674	-0.837845	-0.550619	-0.594543	-0.536228	-0.600247	-0.811021	-0.547903	-0.410288	-0.43193	-0.763039	-0.540363	-0.710198	-0.467914	-0.625545	-0.541991	-0.0245197	-0.43138	-0.570414	-0.638106	-0.425829	-0.66274
H2016H06	transcription factor B2. mitochondrial	TFB2M	NM_022366	64216	0.0149437	0.92761	0.968198	0.662138	0.263059	1.21549	0.164898	0.61562	0.430956	0.690531	0.173521	0.878661	0.981567	-0.637022	0.53011	0.0222413	0.220593	0.502457	0.696208	0.908699	0.0902376	0.631803
H2016H07	solute carrier family 25 (mitochondrial deoxynucleotide carrier). member 19	SLC25A19	NM_021734	60386	-0.88259	-0.0980971	0.211464	-0.367138	0.418119	-0.512136	-0.933586	-0.221375	-0.244782	0.0981338	-0.142846	-0.100243	-0.118639	-0.398802	-0.261347	-0.821608	-0.667397	-0.0086145	-0.198525	0.142213	-0.725881	-0.235072
H2016H08	nitric oxide synthase 3 (endothelial cell):nitric oxide synthase 3. endothelial cell	NOS3	NM_000603	4846	0.303843	0.460334	0.713063	0.971383	0.657396	1.07649	1.21726	0.80976	0.694786	1.50139	1.33921	0.25277	0.458402	0.623071	0.57553	0.517914	0.994454	0.678603	0.439397	0.660596	0.364612	0.899745
H2016H09	cell death-regulatory protein GRIM19	GRIM19	NM_015965	51079	-0.309654	-0.0160285	0.139675	-0.0900415	0.0317855	-0.295756	0.382039	-0.111539	0.0273462	-0.0699533	-0.175001	-0.0896803	-0.053921	-0.654625	-0.0783526	-0.259775	0.00108558	0.0805333	0.0271014	0.299924	-0.425488	-0.0382312
H2016H10	succinate dehydrogenase complex. subunit A. flavoprotein (Fp)	SDHA	NM_004168	6389	-0.822782	-0.0724057	0.0916127	-0.321352	-0.251982	-0.589936	-0.581457	-0.221054	-0.330022	0.269176	-0.372259	-0.298833	-0.34688	-0.642954	-0.307022	-0.901103	-0.595687	-0.20538	-0.206247	-0.288068	-0.747594	-0.553345
H2016H11	NADH dehydrogenase (ubiquinone) 1 alpha subcomplex. 6 (B14):NADH dehydrogenase (ubiquinone) 1 alpha subcomplex. 6. 14kDa	NDUFA6	NM_002490	4700	-0.507165	0.0323938	-0.055779	0.135518	-0.191537	0.588791	-0.0593414	-0.0967477	0.431126	-0.277904	-0.598927	-0.1498	0.0427199	-0.247499	0.0644905	-0.0887324	-0.0193775	-0.07965	-0.27743	0.0621478	-0.335317	-0.405082
H2016H12	NADH dehydrogenase (ubiquinone) 1 beta subcomplex 4:NADH dehydrogenase (ubiquinone) 1 beta subcomplex. 4. 15kDa	NDUFB4	NM_004547	4710	-0.971431	-0.673374	-0.521288	-0.37851	-0.483989	-0.4546	-0.891048	-0.461623	-0.727787	-0.572864	-1.11278	-0.439323	-0.179961	-0.789163	-0.351529	-0.815554	-0.409058	-0.557609	-0.57224	-0.319039	-0.728453	-0.614359
H2017A01	cytochrome c oxidase subunit VIIa polypeptide 2 like:cytochrome c oxidase subunit VIIa polypeptide 2-like	COX7A2L	NM_004718	9167	0.839486	0.416285	0.560452	0.405672	0.566434	1.08581	0.525735	0.821245	0.488975	1.38742	0.485091	0.536756	0.613208	-0.0779963	0.460179	-0.0890969	0.228893	0.383859	0.746934	0.944399	0.520521	0.203205
H2017A02	NADH dehydrogenase (ubiquinone) 1 beta subcomplex. 6. 17kDa	NDUFB6	NM_002493	4712	-0.00914273	0.201335	0.155738	0.244995	0.162176	0.152707	0.0321173	0.218062	0.320991	0.0182247	-0.362264	0.332721	0.508976	-0.0811588	0.256327	0.401364	0.212543	0.18355	0.69146	0.312858	0.359621	0.393815
H2017A03	NADH dehydrogenase 4L	MTND4L	NC_001807	4539	-0.267279	-0.294667	0.281711	-0.482898	0.0137707	0.114374	-0.031549	-0.157784	-0.230024	0.705455	0.11838	-0.136449	-0.371805	0.109944	-0.19152	-0.0148043	-0.352949	-0.357909	-0.261965	-0.0840438	-0.132356	-0.249128
H2017A04	NADH dehydrogenase (ubiquinone) Fe-S protein 4:NADH dehydrogenase (ubiquinone) Fe-S protein 4. 18kDa (NADH-coenzyme Q reductase)	NDUFS4	NM_002495	4724	0.326232	0.471573	0.260473	0.259306	0.497281	0.347724	0.791055	0.311505	0.137739	0.412393	0.244464	0.171198	0.227302	-0.241388	0.166881	0.240631	0.274313	0.175254	0.294108	0.2109	0.406621	0.459966
H2017A05	NADH dehydrogenase (ubiquinone) Fe-S protein 5:NADH dehydrogenase (ubiquinone) Fe-S protein 5. 15kDa (NADH-coenzyme Q reductase)	NDUFS5	NM_004552	4725	-0.891504	-0.977756	-0.684919	-0.226253	-0.813517	-0.750729	-0.836545	-0.807666	-0.646016	-0.704825	-1.09244	-0.389985	-0.695834	-0.547953	-0.481911	-0.989706	-0.734797	-0.640198	-0.810848	-0.868474	-0.551608	-0.779646
H2017A06	solute carrier family 25 (mitochondrial carrier: ornithine transporter) member 15:solute carrier family 25 (mitochondrial carrier: ornithine transporter). member 15	SLC25A15	NM_014252	10166	0.00309482	-0.325063	-0.432975	-0.145151	0.161561	-0.111945	-0.05095	-0.0658968	-0.569279	-0.335887	0.38221	-0.225479	-0.06622	-0.0899708	-0.242261	-0.256231	-0.317407	-0.171564	-0.124536	-0.14887	-0.303124	-0.021906
H2017A07	acetyl-Coenzyme A acetyltransferase 1:acetyl-Coenzyme A acetyltransferase 1 (acetoacetyl Coenzyme A thiolase)	ACAT1	NM_000019	38	0.604695	0.401853	0.390626	0.0624211	0.5949	0.418479	0.120428	0.250054	0.347614	0.775806	0.271694	0.493183	0.287826	0.236301	0.40624	0.072826	0.113696	0.410917	0.538505	0.407828	0.307858	0.261004
H2017A08	glutaryl-Coenzyme A dehydrogenase	GCDH	NM_000159	2639	1.92377	1.73048	1.83583	1.63317	1.68565	2.65178	3.56481	1.84498	1.5506	2.34238	1.64967	1.13393	1.97091	0.998084	2.04754	1.69398	2.20611	2.02887	1.17796	2.09574	0.717212	2.12368
H2017A09	acyl-Coenzyme A dehydrogenase family. member 8	ACAD8	NM_014384	27034	-0.0758981	-0.321374	0.539177	-0.380059	0.39567	0.205372	0.289121	-0.225005	0.0741514	0.12816	0.685591	0.123274	-0.0798868	0.775466	0.683326	0.307057	-0.165745	-0.309109	-0.193357	-0.215474	0.0250059	-0.0504611
H2017A10	butyryl Coenzyme A synthetase 1	BUCS1	NM_052956	116285	0.657307	1.03918	0.310293	0.355086	0.537637	0.316975	0.654897	0.250059	0.382642	0.274203	0.551842	0.678023	0.489287	0.527295	0.395777	0.597737	0.774244	0.502444	0.534684	0.593277	0.703529	0.472102
H2017A11	fatty acid Coenzyme A ligase. long chain 5:fatty-acid-Coenzyme A ligase. long-chain 5	FACL5	NM_016234	51703	0.0226886	-0.274017	0.382757	-0.270691	0.411382	0.163018	0.284085	-0.0321497	-0.0217848	0.524361	0.444992	0.114221	-0.194927	0.0200375	0.173671	0.113016	-0.474275	-0.117526	-0.167113	-0.220806	0.0776385	-0.434416
H2017A12	cytochrome c oxidase subunit VIIa polypeptide 2 like:cytochrome c oxidase subunit VIIa polypeptide 2-like	COX7A2L	NM_004718	9167	0.791123	0.194074	0.586193	0.0863466	0.594926	0.898144	0.382526	0.573131	0.00898989	0.546595	0.385123	0.0905144	0.263451	-0.0294403	0.186565	-0.256129	-0.0112846	0.186869	0.319822	0.311039	0.346295	0.121014
H2017B01	cytochrome c oxidase subunit VIIa polypeptide 1 (muscle):cytochrome c oxidase. subunit VIIa 1	COX7A1	NM_001864	1346	-0.137375	0.240741	-0.197595	-0.422974	-0.165257	0.0772871	0.314167	-0.262621	0.0576672	0.228277	-0.11519	0.101721	-0.415627	-0.183128	-0.313534	0.329738	0.46713	0.217409	0.179618	-0.111204	0.215144	-0.0432904
H2017B02	NADH dehydrogenase (ubiquinone) 1 beta subcomplex. 5:NADH dehydrogenase (ubiquinone) 1 beta subcomplex. 5. 16kDa	NDUFB5	NM_002492	4711	-0.89975	-0.170316	-0.356294	-0.337818	-0.452442	-0.487146	-1.0374	-0.381612	-0.0599182	-0.131743	-1.0381	-0.476873	-0.343567	-1.3777	-0.496072	-0.949442	-0.75077	-0.287885	-0.0179149	-0.22113	-0.612173	-0.545662
H2017B03	NADH dehydrogenase 3	MTND3	NC_001807	4537	0.458889	0.400755	0.859723	-0.300898	0.474528	0.176983	0.423904	0.0505327	0.288601	-0.0965829	0.684383	0.414297	0.234575	0.341948	0.496661	0.148619	0.228995	0.243131	0.220272	0.299085	0.3932	-0.0752212
H2017B04	NADH dehydrogenase (ubiquinone) 1. subcomplex unknown. 1:NADH dehydrogenase (ubiquinone) 1. subcomplex unknown. 1. 6kDa	NDUFC1	NM_002494	4717	-0.256467	-0.484745	-0.0090322	-0.537017	0.175646	-0.324808	-0.0305696	-0.423901	0.0817089	-0.30194	0.000938752	-0.282734	-0.520964	0.355404	-0.00898117	0.303244	0.0615546	-0.571722	-0.49938	-0.307529	-0.237188	-0.212637
H2017B05	NADH dehydrogenase (ubiquinone) Fe-S protein 3:NADH dehydrogenase (ubiquinone) Fe-S protein 3. 30kDa (NADH-coenzyme Q reductase)	NDUFS3	NM_004551	4722	-1.17407	-0.667302	-1.06917	-0.80957	-1.01959	-1.19782	-1.38058	-0.965907	-0.731492	-0.950795	-1.47401	-0.900391	-0.975267	-1.25589	-0.862548	-1.29931	-0.600336	-1.09956	-0.772928	-1.00188	-1.29385	-1.07909
H2017B06	NADH dehydrogenase (ubiquinone) flavoprotein 1:NADH dehydrogenase (ubiquinone) flavoprotein 1. 51kDa	NDUFV1	NM_007103	4723	0.485175	0.427185	0.75351	-0.130229	0.708704	0.301236	0.34183	0.0964441	0.306427	0.218383	0.703392	0.489135	0.240004	0.637457	0.620605	0.154916	0.329155	0.260244	0.142987	0.159231	0.312744	-0.0625134
H2017B07	superoxide dismutase 2. mitochondrial	SOD2	NM_013671		-0.229123	-0.18756	-0.0716812	-0.382641	-0.224045	-0.446573	-0.777029	-0.656803	0.136226	-0.163264	-0.0314919	-0.466843	-0.421823	-0.224051	-0.153442	0.380973	1.14284	-0.0652452	-0.40184	-0.294141	1.28122	-0.558423
H2017B08	acyl-Coenzyme A dehydrogenase. C-2 to C-3 short chain:acyl-Coenzyme A dehydrogenase. short chain	ACADS	NM_000017	35	0.240595	0.266824	0.0087816	0.000420766	0.329591	0.390402	0.94569	0.39532	0.0774893	0.529228	0.226661	0.221141	0.261868	-0.247817	0.00683559	0.472311	0.46165	0.292358	0.461858	0.448129	0.103975	0.177083
H2017B09	acetyl-Coenzyme A dehydrogenase. long-chain:acyl-Coenzyme A dehydrogenase. long chain	ACADL	NM_001608	33	0.167669	0.591763	0.834545	0.0773378	0.60547	0.254216	0.671621	0.13653	0.346817	0.880117	0.302315	0.712323	0.385386	0.979852	0.860115	0.275867	-0.0344717	0.501609	0.577218	0.384715	0.145844	0.6392
H2017B10	carnitine palmitoyltransferase 2:carnitine palmitoyltransferase II	CPT2	NM_000098	1376	0.617151	0.382834	0.419325	0.214876	0.249335	-0.0651315	0.0453301	-0.100712	0.350432	0.166939	0.229153	0.13027	0.235653	-0.383266	0.161781	0.579064	0.0179626	0.275084	0.0771031	0.306051	0.0129249	-0.00979722
H2017B11	fatty acid-Coenzyme A ligase. long chain 4:fatty-acid-Coenzyme A ligase. long-chain 4	FACL4	NM_004458	2182	0.425276	0.817777	1.01428	0.361181	0.485166	0.298832	0.0304647	0.257659	0.454696	0.941391	-0.373135	0.338638	0.482902	-0.104607	0.720351	0.217446	-0.0897188	0.781935	0.418901	0.611013	0.0887588	0.528164
H2017B12	cytochrome c oxidase subunit VIIa polypeptide 1 (muscle):cytochrome c oxidase. subunit VIIa 1	COX7A1	NM_001864	1346	0.295227	0.285638	-0.0498366	-0.361828	0.0258238	-0.00364637	0.343515	0.212588	0.033823	0.28073	0.137031	0.0654414	-0.0675847	-0.0369041	-0.318083	0.291642	0.415211	0.485417	0.503532	0.124674	0.451573	-0.0586489
H2017C01	cytochrome c oxidase III	MTCO3	NC_001807	4514	0.593439	0.119601	0.241306	-0.0861573	0.237198	0.388463	0.199081	0.457732	0.197425	0.579066	0.377149	-0.104813	0.155162	0.181628	0.185941	-0.319984	-0.138158	0.0546281	0.205028	-0.1366	0.271519	-0.0217034
H2017C02	NADH dehydrogenase (ubiquinone) 1 beta subcomplex. 1. 7kDa	NDUFB1	NM_004545	4707	0.063139	-0.319561	-0.312828	-0.0715027	0.342184	-0.0153675	0.137668	-0.113209	-0.394539	-0.203082	0.646091	-0.322092	-0.0490165	0.0286357	-0.167477	-0.143521	-0.080623	-0.0361155	-0.044213	-0.105152	-0.200385	0.0493753
H2017C03	glycerol-3-phosphate dehydrogenase 1 (soluble)	GPD1	NM_005276	2819	0.256775	0.0565994	0.448018	0.164083	0.323719	0.164546	0.287184	0.208494	0.222173	0.671336	0.73695	0.192116	0.2202	0.226008	0.240669	-0.0134145	0.252252	-0.033183	0.185806	0.234242	0.101549	0.411087
H2017C04	nitric oxide synthase 1 (neuronal):nitric oxide synthase 1. neuronal	NOS1	NM_000620	4842	0.0904825	0.0825479	0.54433	-0.147052	0.524279	0.376158	0.284683	0.111078	0.270016	0.815792	0.694709	0.168256	0.0933445	0.387168	0.328612	0.289712	0.0860185	-0.0121796	0.109138	-0.00252969	0.219726	0.090359
H2017C05	NADH dehydrogenase (ubiquinone) Fe-S protein 2:NADH dehydrogenase (ubiquinone) Fe-S protein 2. 49kDa (NADH-coenzyme Q reductase)	NDUFS2	NM_004550	4720	-0.107552	0.104695	0.118088	0.297931	0.122719	-0.111555	-0.165719	0.0312335	0.109256	0.10581	-0.235477	0.14494	0.390019	-0.424198	0.110666	-0.207728	-0.0804426	0.355534	0.537512	0.232708	0.0518929	0.159477
H2017C06	nuclear factor (erythroid-derived 2)-like 2:nuclear. factor. erythroid derived 2. like 2	NFE2L2	NM_006164	4780	-0.00547057	0.113729	-0.285072	-0.275307	-0.045821	-0.479214	-0.754943	-0.638407	0.0201017	-0.603568	-0.223194	-0.0111303	-0.151637	-0.297058	-0.210556	0.0878327	0.282452	0.017016	0.00710838	-0.172638	0.267082	-0.306377
H2017C07	glycerol phosphate dehydrogenase 2. mitochondrial:glycerol-3-phosphate dehydrogenase 2 (mitochondrial)	GPD2	NM_000408	2820	-0.267217	0.964885	0.569954	-0.0775421	0.214618	0.0179462	-0.194278	-0.0215983	0.29696	0.467847	-0.122399	-0.0822859	0.332309	-0.350654	0.0232771	0.125877	0.16597	0.19517	0.068	0.517171	0.0569908	0.28188
H2017C08	3-hydroxyisobutyryl-Coenzyme A hydrolase	HIBCH	NM_014362	26275	-0.0403337	0.0221895	0.137019	-0.101341	0.3348	0.0394623	-0.0968076	0.155997	0.0584969	-0.132898	0.0743888	0.00983801	0.0350298	-0.0750823	-0.111913	-0.157803	0.0533239	0.179029	0.0810062	-0.0716039	0.0941151	0.076808
H2017C09	acyl-Coenzyme A dehydrogenase. very long chain	ACADVL	NM_000018	37	-0.0287495	0.110506	-0.270828	-0.278064	-0.185891	-0.154887	-0.107478	-0.170536	-0.102588	-0.012462	0.0311553	-0.080821	-0.0433544	-0.234654	-0.230924	0.00704926	0.162557	0.0907591	0.165389	0.0176314	-0.00272967	-0.0500025
H2017C10	carnitine acetyltransferase	CRAT	NM_000755	1384	0.164956	-0.178795	-0.343047	-0.0345891	0.294313	0.050334	0.164165	-0.00250333	-0.494834	-0.150757	0.618232	-0.168649	0.0973862	0.197662	-0.136924	-0.166886	-0.21092	-0.129034	-0.0503711	-0.0605922	-0.180909	0.108735
H2017C11	fatty acid Coenzyme A ligase. long chain 3:fatty-acid-Coenzyme A ligase. long-chain 3	FACL3	NM_004457	2181	0.822324	0.44137	1.14062	-0.342646	0.933689	0.376319	0.554182	0.00658506	0.61552	0.234069	1.02473	0.633682	0.373483	1.15125	1.12879	0.506371	0.347829	0.376228	0.103325	0.226134	0.524879	-0.165976
H2017C12	cytochrome c oxidase III	MTCO3	NC_001807	4514	0.570232	-0.0752573	0.381248	-0.107195	0.487175	0.36638	0.143102	0.364468	-0.0346289	0.289832	0.382566	-0.0501985	0.0715751	0.0759931	0.0654235	-0.215451	-0.135701	0.111289	0.360793	-0.0651621	0.226508	-0.0371822
H2017D01	ubiquinol-cytochrome c reductase. Rieske iron-sulfur polypeptide 1	UQCRFS1	NM_006003	7386	-0.380896	0.135618	0.100241	0.134784	-0.047218	-0.403214	-0.41182	-0.105472	0.0655178	0.123881	-0.590906	-0.00421668	-0.0185877	-0.796557	-0.0316827	-0.69315	-0.355479	0.249054	0.309437	0.218235	-0.33299	-0.144587
H2017D02	NADH dehydrogenase (ubiquinone) 1 alpha subcomplex. 5:NADH dehydrogenase (ubiquinone) 1 alpha subcomplex. 5. 13kDa	NDUFA5	NM_005000	4698	0.605322	0.469661	0.494244	0.386289	0.583299	0.208836	0.354747	0.216295	0.656245	0.593358	0.301882	0.434862	0.404462	0.247489	0.593718	0.322883	0.578325	0.369459	0.53493	0.38919	0.233147	0.360223
H2017D03	glycerol-3-phosphate dehydrogenase 2 (mitochondrial)	GPD2	NM_000408	2820	-0.269784	0.0387909	0.144618	-0.244046	0.195048	-0.00677879	-0.256962	-0.00594022	-0.16514	0.477089	0.111312	-0.179478	-0.0838227	-0.124355	-0.193709	-0.318606	-0.0659526	-0.0922946	-0.116073	0.616471	0.0911355	-0.151173
H2017D04	NADH dehydrogenase 6	MTND6	NC_001807	4541	0.0172687	0.0809147	0.539935	-0.17074	0.358051	0.397965	0.410553	-0.0775274	0.278174	0.522724	0.424446	0.226838	0.0315712	0.725547	0.61198	0.392283	0.0688632	-0.108559	0.0839751	0.0767702	0.0876298	-0.0819435
H2017D05	NADH dehydrogenase (ubiquinone) 1. subcomplex unknown. 2:NADH dehydrogenase (ubiquinone) 1. subcomplex unknown. 2. 14.5kDa	NDUFC2	NM_004549	4718	0.0611216	-0.259485	-0.262564	-0.110393	0.304508	-0.0355572	0.16024	-0.0284176	-0.484789	-0.190593	0.512654	-0.215642	0.0743769	-0.102859	-0.137242	-0.174898	-0.0518367	-0.121718	-0.06473	-0.0672534	-0.181951	0.0977914
H2017D06	solute carrier family 25 (mitochondrial carrier: phosphate carrier). member 3	SLC25A3	NM_005888	5250	0.508887	0.0268435	0.218062	0.0955054	0.302098	0.285934	0.336726	0.238711	0.216403	0.308966	0.231945	0.255551	0.0643119	0.0736475	0.158356	0.0508677	0.2696	0.299881	0.525051	0.14849	0.364648	0.425335
H2017D07	voltage-dependent anion channel 4	VDAC4	S75651	7418	-0.393708	0.0499908	0.0773104	-0.350527	-0.22856	-0.390525	-0.0563576	-0.348784	0.0830642	-0.240748	-0.0912469	-0.187566	-0.320769	-0.0893468	-0.0899843	0.0978513	-0.11718	-0.231489	-0.196999	-0.291182	-0.0381103	-0.239796
H2017D08	methylmalonyl CoA epimerase	MCEE	NM_032601	84693	-0.0954443	0.915434	0.225707	0.33201	0.111474	-0.315498	-0.0818718	0.132166	0.279651	0.257973	-0.289994	0.117517	0.300942	-0.0266072	0.4322	-0.155511	0.699295	0.434318	0.000986718	0.450311	-0.245329	0.0122547
H2017D09	acetyl-Coenzyme A dehydrogenase. medium chain:acyl-Coenzyme A dehydrogenase. C-4 to C-12 straight chain	ACADM	NM_000016	34	-0.0236468	0.125842	0.0949744	-0.0441719	0.159025	0.00468301	0.303767	0.0949443	-0.0530758	0.229755	-0.0105849	0.155998	0.0339491	-0.0299432	0.112168	0.218008	0.119337	0.141989	0.251622	0.16252	-0.093888	0.188716
H2017D10	carnitine palmitoyltransferase 1. liver:carnitine palmitoyltransferase 1A (liver)	CPT1A	NM_001876	1374	0.16993	0.646395	0.523162	0.277873	0.509022	0.117817	0.247088	0.00724373	0.297767	0.377765	-0.234868	0.431537	0.157577	-0.38799	0.552815	0.249605	0.516201	0.235705	0.468064	0.250234	0.470293	0.30841
H2017D11	fatty-acid-Coenzyme A ligase. long-chain 1	FACL1	NM_001995	2179	0.343573	0.215439	0.464818	0.255554	0.552014	0.135301	0.0268178	0.329062	0.433018	0.442286	0.408565	0.196592	0.287665	0.109292	0.263193	0.218698	0.526952	0.325473	0.377638	0.270603	0.391737	0.423276
H2017D12	ubiquinol-cytochrome c reductase. Rieske iron-sulfur polypeptide 1	UQCRFS1	NM_006003	7386	-0.626473	-0.342107	-0.164367	-0.140313	-0.454263	-0.672024	-0.666537	-0.330061	-0.447501	-0.523082	-0.659483	-0.186895	-0.13099	-0.971561	-0.235097	-0.464499	-0.269932	0.00365986	-0.135878	-0.124761	-0.5532	-0.0130504
H2017E01	RIKubiquinol cytochrome c reductase core protein 2:ubiquinol-cytochrome c reductase core protein II	UQCRC2	NM_003366	7385	-0.692541	-0.281961	-0.425293	-0.444504	-0.417601	-0.49245	-0.530689	-0.355787	-0.216469	-0.0389869	-1.33078	-0.313982	-0.717185	-1.41529	-0.353771	-0.691163	-0.45491	0.0997665	0.0721979	0.463578	-1.17425	-0.188447
H2017E02	cytochrome b	MTCYB	NC_001807	4519	-0.385482	-0.0578872	-0.304027	0.0228099	-0.124664	-0.0990752	-0.20043	-0.0229138	-0.00897135	0.338358	-0.558279	0.0341387	0.122289	-0.695352	0.0522164	-0.160813	0.116664	0.0804887	0.232371	0.550427	-0.436605	-0.147613
H2017E03	peroxisome proliferative activated receptor. gamma. coactivator 1	PPARGC1	NM_013261	10891	-0.528093	-0.395831	-0.385535	-0.196176	-0.446297	-0.334466	-0.0928857	-0.1068	-0.191628	0.0975396	-0.776333	-0.359949	-0.119589	-0.574794	-0.41402	-0.477785	-0.587264	-0.51931	-0.345974	-0.724331	-0.623315	-0.0728362
H2017E04	NADH dehydrogenase 2	MTND2	NC_001807	4536	-0.0114534	-0.125739	0.344064	-0.0118567	0.149033	0.191705	0.203042	-0.0308313	0.194064	0.777088	0.461641	-0.00087873	-0.227258	0.493072	0.187239	0.174622	0.0997593	-0.168963	-0.0901935	0.0200829	-0.0680803	-0.309058
H2017E05	NADH dehydrogenase (ubiquinone) 1 beta subcomplex. 10:NADH dehydrogenase (ubiquinone) 1 beta subcomplex. 10. 22kDa	NDUFB10	NM_004548	4716	0.428998	0.255829	0.552286	0.287897	0.469632	0.400315	0.319774	0.232594	0.509799	0.559552	0.567079	0.302356	0.254288	0.307733	0.446328	0.26798	0.233988	0.462436	0.509967	0.346262	0.553498	0.300955
H2017E06	CCAAT/enhancer binding protein (C/EBP). beta	CEBPB	NM_005194	1051	0.0349008	0.178263	-0.0517764	-0.124342	0.0044031	-0.431456	-0.753107	-0.547757	0.0887925	-0.505556	-0.236786	0.0165911	-0.136235	-0.352503	-0.145964	0.0899587	0.256787	0.0826535	0.101634	-0.145003	0.331448	-0.252822
H2017E07	solute carrier family 25 (mitochondrial oxodicarboxylate carrier). member 21	SLC25A21	NM_030631	89874	0.156172	0.245984	1.16236	0.407419	0.979088	0.695886	0.558343	0.415037	0.626575	1.47622	0.942659	0.498892	0.694115	0.539948	1.0575	0.252757	0.761879	0.226972	0.38769	0.486702	0.306755	0.351326
H2017E08	dodecenoyl-Coenzyme A delta isomerase (3.2 trans-enoyl-Coenyme A isomerase):dodecenoyl-Coenzyme A delta isomerase (3.2 trans-enoyl-Coenzyme A isomerase)	DCI	NM_001919	1632	-0.758996	-0.83404	-0.312953	-0.676778	-0.457668	-0.971051	-0.994113	-0.861822	-0.132515	-1.01308	-0.86816	-0.356702	-0.819927	-0.603126	-0.717871	-0.430401	-0.563319	-0.800692	-0.750719	-1.21649	-0.810911	-0.74482
H2017E09	isovaleryl Coenzyme A dehydrogenase:isovaleryl coenzyme A dehydrogenase	IVD	NM_002225	3712	-0.0643628	0.0162965	-0.312141	-0.329932	-0.062178	-0.105545	0.243848	-0.194614	-0.218247	0.0243762	0.0947075	-0.0678158	-0.190251	-0.402157	-0.343527	0.134288	-0.137513	-0.0110883	0.0790142	-0.0227951	-0.0989788	-0.0524725
H2017E10	acyl-Coenzyme A dehydrogenase. short/branched chain	ACADSB	NM_001609	36	0.510183	0.575591	-0.114409	0.0564948	0.654032	0.283544	0.265055	0.259407	-0.223848	0.437869	0.696239	0.0771422	0.169799	-0.00048559	-0.131001	-0.173273	0.194754	0.183744	0.353464	0.670678	-0.00728394	0.310227
H2017E11	electron transferring flavoprotein. beta polypeptide:electron-transfer-flavoprotein. beta polypeptide	ETFB	NM_001985	2109	-0.277928	-0.238559	-0.577798	-0.0874117	-0.620357	-0.603842	-0.532703	-0.443974	-0.188503	-0.518988	-0.606215	-0.504952	-0.526424	-0.786615	-0.60597	-0.42509	-0.369822	-0.10899	-0.0410385	-0.278333	-0.435857	-0.319455
H2017E12	RIKubiquinol cytochrome c reductase core protein 2:ubiquinol-cytochrome c reductase core protein II	UQCRC2	NM_003366	7385	-0.53973	-0.148188	-0.0978678	-0.341445	-0.292664	-0.418072	-0.383049	-0.272568	-0.280123	-0.0934625	-1.28934	-0.263514	-0.235375	-1.15714	-0.287277	-0.635227	-0.377612	-0.0473918	0.0865426	-0.238223	-0.46068	0.0936073
H2017F01	low molecular mass ubiquinone-binding protein (9.5kD)	QP-C	NM_014402	27089	-0.660039	-0.799258	-0.743719	-0.570609	-0.640195	-0.870012	-0.776211	-0.690721	-0.511851	-0.739881	-1.12762	-0.783588	-0.909787	-0.765039	-0.528855	-0.611871	-0.521391	-0.686513	-0.667707	-1.02664	-0.591615	-0.519749
H2017F02	ubiquinol-cytochrome c reductase binding protein	UQCRB	NM_006294	7381	0.426745	0.0885505	0.463847	0.173892	0.42769	0.466876	0.456259	0.446027	0.186936	0.556489	0.690654	0.28859	0.109483	0.575771	0.431319	0.222554	0.218868	0.212394	0.4558	0.143108	0.400719	0.167861
H2017F03	NADH dehydrogenase (ubiquinone) 1 beta subcomplex. 9:NADH dehydrogenase (ubiquinone) 1 beta subcomplex. 9. 22kDa	NDUFB9	NM_005005	4715	-0.206758	-0.0696544	0.212061	-0.103509	0.117612	0.0881863	0.00932077	-0.0144075	-0.0702469	0.437886	0.290316	-0.249317	-0.356904	0.212381	-0.00122874	-0.0333531	0.0584293	-0.194913	-0.273228	-0.114399	-0.0603837	-0.252121
H2017F04	NADH dehydrogenase 1	MTND1	NC_001807	4535	0.21787	0.172373	0.48243	0.0104041	0.258223	0.307946	-0.00129855	0.292533	0.151653	0.593777	0.355824	0.157912	-0.120525	0.308871	0.147734	0.154425	0.215124	-0.00856511	0.0959546	-0.0136269	0.263828	-0.11367
H2017F05	CCAAT/enhancer binding protein (C/EBP). alpha	CEBPA	NM_004364	1050	0.247698	0.32054	0.134825	-0.0565865	0.226225	-0.294114	-0.658423	-0.199619	0.147291	-0.159094	-0.161017	0.258022	0.0392838	-0.17741	0.0989814	0.354969	0.535288	0.875385	0.819472	0.133228	0.678348	0.149052
H2017F06	peptidylprolyl isomerase D (cyclophilin D)	PPID	NM_005038	5481	0.0458803	-0.266411	-0.24687	-0.197799	0.188313	-0.212372	0.0362681	-0.0432871	-0.531675	-0.245681	0.361187	-0.206413	-0.0376355	-0.115321	-0.22545	-0.106335	-0.0934659	-0.105913	-0.0776486	-0.162653	-0.205701	-0.000223171
H2017F07	NADH dehydrogenase (ubiquinone) Fe-S protein 7:NADH dehydrogenase (ubiquinone) Fe-S protein 7. 20kDa (NADH-coenzyme Q reductase)	NDUFS7	NM_024407	4727	-0.145639	0.0707313	0.151283	-0.089633	0.345218	-0.117601	-0.362342	0.244003	0.179176	0.30266	-0.044553	-0.0697485	0.00143018	-0.111504	0.016866	-0.24994	-0.035527	-0.00168408	-0.0220498	0.139147	-0.130942	0.00734538
H2017F08	methylmalonyl Coenzyme A mutase:methylmalonyl-Coenzyme A mutase	MUT	NM_000255	4594	-0.527347	-0.831059	-0.46878	-0.413935	-0.391091	-0.25585	-0.521799	-0.525926	-0.658708	-0.319851	-0.860252	-0.448469	-0.681799	-0.279613	-0.453084	-0.498488	-0.404429	-0.414086	-0.817668	-1.10812	-0.35108	-0.606041
H2017F09	propionyl Coenzyme A carboxylase. alpha polypeptide:propionyl-Coenzyme A carboxylase. alpha polypeptide	PCCA	NM_000282	5095	-0.366176	-0.266802	0.420774	-0.585789	0.276827	0.0721462	0.0912988	-0.156275	-0.374658	0.715063	0.293979	-0.183707	-0.227526	0.0462103	-0.108016	-0.159816	-0.382756	-0.157808	-0.194279	-0.22492	-0.0747609	-0.205362
H2017F10	enoyl-Coenzyme A. hydratase/3-hydroxyacyl Coenzyme A dehydrogenase	EHHADH	NM_001966	1962	0.36619	0.342182	0.269974	0.203571	0.444964	0.571252	0.55953	0.273866	0.0345738	0.662169	0.294006	0.294762	0.157499	-0.354196	0.168748	0.23241	0.161987	0.111633	0.424352	0.0874731	0.304933	0.310498
H2017F11	electron transferring flavoprotein. alpha polypeptide:electron-transfer-flavoprotein. alpha polypeptide (glutaric aciduria II)	ETFA	NM_000126	2108	-0.495001	0.587123	0.672641	0.15917	-0.215612	0.0841427	-0.67647	0.237415	0.00577344	0.331139	-0.276074	0.0130447	0.190406	-0.745505	0.0556961	-0.398153	-0.00586346	0.112327	0.316581	0.162581	-0.408978	0.101466
H2017F12	low molecular mass ubiquinone-binding protein (9.5kD)	QP-C	NM_014402	27089	-0.736505	-0.949347	-0.817959	-0.625491	-0.86446	-0.89411	-0.856692	-0.605261	-0.73848	-0.806151	-1.07958	-0.767975	-0.952447	-0.801354	-0.549983	-0.647583	-0.466805	-0.764219	-0.788062	-1.1733	-0.659735	-0.423811
H2017G01	cytochrome c-1	CYC1	NM_001916	1537	-0.76131	-0.572453	-1.23911	-0.368857	-0.871431	-0.371786	-0.486168	-0.377463	-0.523832	-0.191219	-0.483538	-0.405045	-0.504934	-0.237747	-0.785581	-0.381486	-0.440992	-0.415061	-0.291477	1.80765	-0.823176	-0.731734
H2017G02	COX15 homolog. cytochrome c oxidase assembly protein (yeast)	COX15	NM_004376	1355	-0.418861	-0.257811	-0.621452	-0.34187	-0.431614	-0.22181	0.0223571	-0.336333	-0.45996	-0.249641	0.60131	-0.309889	-0.207878	0.187011	-0.379331	-0.21495	-0.0589346	0.16283	0.0878556	0.199678	0.301964	-0.32084
H2017G03	NADH dehydrogenase (ubiquinone) 1 beta subcomplex 8:NADH dehydrogenase (ubiquinone) 1 beta subcomplex. 8. 19kDa	NDUFB8	NM_005004	4714	0.0210823	0.244756	0.132188	0.37701	0.137202	0.143695	0.153559	0.167527	-0.0427582	0.0988932	-0.401596	0.0377269	0.167025	-0.200312	0.140528	-0.0855267	0.0600527	0.217117	0.31071	0.491426	0.0672874	0.139767
H2017G04	NADH dehydrogenase 5	MTND5	NC_001807	4540	-0.114382	-0.059857	0.466749	-0.237324	0.373579	0.168439	0.364753	-0.0679733	0.335246	0.479038	0.568357	-0.249353	-0.0470643	0.827456	0.493561	0.0903438	0.0871449	-0.135861	0.133992	0.206939	0.157202	-0.10765
H2017G05	spastic paraplegia 7 homolog (human):spastic paraplegia 7. paraplegin (pure and complicated autosomal recessive)	SPG7	NM_003119	6687	-0.174036	0.0760833	-0.121288	0.146741	-0.0429629	-0.139641	-0.269242	-0.0197889	0.100245	-0.219498	-0.298442	-0.0246684	0.093674	-0.248446	0.0860514	-0.0397359	-0.154411	-0.114006	0.0677754	0.049966	-0.354718	-0.0415753
H2017G06	NADH dehydrogenase (ubiquinone) Fe-S protein 1:NADH dehydrogenase (ubiquinone) Fe-S protein 1. 75kDa (NADH-coenzyme Q reductase)	NDUFS1	NM_005006	4719	-0.291499	-0.122355	0.456433	-0.31633	-0.0133879	-0.107916	0.0692824	-0.188439	-0.261304	0.736298	0.0375849	-0.187057	-0.301604	0.0186209	-0.198563	-0.342938	-0.552441	-0.233599	-0.409283	-0.206455	-0.0751311	-0.480564
H2017G07	NADH dehydrogenase (ubiquinone) flavoprotein 3:NADH dehydrogenase (ubiquinone) flavoprotein 3. 10kDa	NDUFV3	NM_021075	4731	-0.174332	0.369666	0.254155	-0.206245	0.195416	0.0337596	0.021912	-0.21376	0.211834	0.310164	0.480875	-0.0477646	-0.318923	0.691076	0.359633	0.180858	-0.155206	-0.25269	-0.124675	0.127121	0.0559512	0.00230245
H2017G08	acetyl-Coenzyme A acyltransferase 2 (mitochondrial 3-oxoacyl-Coenzyme A thiolase)	ACAA2	NM_006111	10449	-0.466435	-0.379739	-0.33077	-0.425733	-0.318455	-0.179993	-0.557347	-0.522997	-0.270526	-0.0942679	-0.367493	-0.318854	-0.482605	-0.203826	-0.519346	-0.160596	0.161213	-0.141701	-0.214926	-0.145366	-0.00306588	-0.0489184
H2017G09	propionyl Coenzyme A carboxylase. alpha polypeptide:propionyl-Coenzyme A carboxylase. alpha polypeptide	PCCA	NM_000282	5095	0.825589	0.193546	0.805127	-0.366446	0.969782	0.4151	0.462387	-0.0616659	0.312864	0.14549	0.889474	0.599417	0.233257	0.810644	0.871469	0.418861	0.106756	0.133177	0.0898243	0.0132171	0.264485	0.00124064
H2017G10	hydroxyacyl-Coenzyme A dehydrogenase/3-ketoacyl-Coenzyme A thiolase/enoyl-Coenzyme A hydratase (trifunctional protein). alpha subunit	HADHA	NM_000182	3030	0.350041	0.299882	0.0816469	-0.0080124	0.169951	0.141116	0.0480358	0.0125808	0.228941	-0.224099	0.0283839	0.260092	0.203373	0.168026	0.204403	0.0352813	0.127558	0.371944	0.271178	0.0572669	0.0798726	0.190884
H2017G11	electron transferring flavoprotein. dehydrogenase:electron-transferring-flavoprotein dehydrogenase	ETFDH	NM_004453	2110	1.40431	0.92774	1.46526	0.84527	1.23108	1.86865	1.17804	1.2955	0.923282	2.05726	0.808717	0.913092	0.869803	0.200239	1.27083	0.606507	0.682882	0.571633	0.369477	0.731114	0.340152	0.682401
H2017G12	cytochrome c-1	CYC1	NM_001916	1537	-0.677903	-0.511348	-0.462792	-0.43152	-0.608926	-0.465333	-0.365949	-0.397674	-0.70173	-0.238903	-0.522861	-0.477375	-0.29401	-0.311781	-0.539821	-0.302982	-0.40113	-0.481576	-0.411368	-0.248938	-0.468231	-0.509915
H2017H01	ubiquinol-cytochrome c reductase (6.4kD) subunit	UQCR	NM_006830	10975	-0.464089	0.414889	0.140101	-0.111499	-0.158285	-0.374328	-0.595995	-0.503228	-0.0899889	0.0717249	-0.600943	-0.0555536	-0.162185	-0.134487	-0.102936	-0.702179	-0.385094	0.142345	0.18897	-0.0291046	-0.295781	-0.316649
H2017H02	COX15 homolog. cytochrome c oxidase assembly protein (yeast)	COX15	NM_078470	1355	-0.0994732	0.292679	0.354293	0.185022	0.363547	0.231198	0.0382101	0.157861	0.0693859	0.448157	0.260259	0.186789	0.270393	-0.0668599	0.609722	0.120957	0.129565	0.334841	0.438803	0.442557	0.451395	0.414533
H2017H03	NADH dehydrogenase (ubiquinone) 1 beta subcomplex. 7:NADH dehydrogenase (ubiquinone) 1 beta subcomplex. 7. 18kDa	NDUFB7	NM_004146	4713	-0.365905	-0.1062	0.0300114	0.174315	-0.0881808	0.080449	-0.0241559	0.268563	0.0265474	-0.0939621	0.32557	0.023857	0.0175829	-0.0271237	-0.0347045	0.282374	0.273439	0.0345927	0.14094	0.0741992	0.198648	0.121837
H2017H04	NADH dehydrogenase 4	MTND4	NC_001807	4538	-0.20578	-0.313235	0.267302	-0.197348	0.00775394	0.0624906	0.138541	-0.105962	0.0112642	0.501417	0.0800229	0.107381	-0.381043	-0.0227724	-0.0083028	0.0103718	-0.226187	-0.316022	-0.2547	-0.260376	-0.0587227	-0.152417
H2017H05	NADH dehydrogenase (ubiquinone) Fe-S protein 8:NADH dehydrogenase (ubiquinone) Fe-S protein 8. 23kDa (NADH-coenzyme Q reductase)	NDUFS8	NM_002496	4728	-0.971806	-0.305695	-0.544306	-0.593349	-0.420701	-0.777003	-1.21239	-0.515863	-0.667412	-0.493786	-1.20444	-0.576318	-0.341643	-1.05851	-0.474885	-0.794092	-0.548593	-0.59857	-0.487816	-0.574437	-0.651575	-0.633608
H2017H06	NADH dehydrogenase (ubiquinone) Fe-S protein 6:NADH dehydrogenase (ubiquinone) Fe-S protein 6. 13kDa (NADH-coenzyme Q reductase)	NDUFS6	NM_004553	4726	-0.546584	-0.227028	0.224098	-0.820111	0.240459	-0.334363	-0.401208	-0.429776	-0.219102	-0.335653	-0.276335	-0.371669	-0.563331	-0.297485	-0.1169	-0.430747	-0.429764	-0.514161	-0.601689	-0.502552	-0.269286	-0.572141
H2017H07	NADH dehydrogenase (ubiquinone) flavoprotein 2:NADH dehydrogenase (ubiquinone) flavoprotein 2. 24kDa	NDUFV2	NM_021074	4729	-0.144247	-0.361418	0.363193	-0.331843	-0.00836801	-0.064575	-0.00776434	-0.0654418	0.120689	0.320538	0.259458	-0.146394	-0.466233	0.0339718	-0.10793	-0.0505579	-0.346165	-0.367028	-0.337292	-0.312823	-0.0556461	-0.501638
H2017H08	enoyl Coenzyme A hydratase. short chain. 1. mitochondrial	ECHS1	NM_004092	1892	0.185961	0.524956	1.07628	2.12147	0.87505	2.67141	0.00292933	2.31624	1.59261	2.28626	0.391055	1.04008	1.821	0.114978	1.99262	0.39459	1.2897	0.583108	0.0765584	1.85871	-0.110811	1.1137
H2017H09	propionyl Coenzyme A carboxylase. beta polypeptide	PCCB	NM_000532	5096	-0.0365191	0.115364	0.133545	0.159754	0.051368	-0.218583	0.211824	0.131956	-0.0690098	0.237973	-0.077504	-0.160452	-0.0737513	-0.589825	-0.095079	-0.0397259	0.162792	0.0372891	0.301419	-0.00563321	0.0802559	0.252249
H2017H10	hydroxyacyl-Coenzyme A dehydrogenase/3-ketoacyl-Coenzyme A thiolase/enoyl-Coenzyme A hydratase (trifunctional protein). beta subunit:hydroxyacyl-Coenzyme A dehydrogenase/3-ketoacyl-Coenzyme A thiolase/enoyl-Coenzyme A hydratase (trifunctional protein). b	HADHB	NM_000183	3032	0.108765	0.363121	0.263049	-0.0149902	0.27194	-0.134274	-0.0700513	-0.0164889	0.143512	0.122669	0.0127232	0.0685076	0.0775469	-0.428191	-0.0154392	0.330067	0.634978	0.479195	0.143998	0.102478	0.8346	0.219722
H2017H11	carnitine palmitoyltransferase 1. muscle:carnitine palmitoyltransferase 1B (muscle)	CPT1B	NM_004377	1375	-0.240118	0.126269	0.727594	-0.328691	0.398352	0.192165	-0.00128454	0.0588106	0.1316	0.910713	0.606726	0.0791464	-0.0586185	0.337495	0.272291	0.0626392	0.0633745	0.207176	0.00239309	0.105516	0.187973	0.0635509
H2017H12	fatty acid Coenzyme A ligase. long chain 6:fatty-acid-Coenzyme A ligase. long-chain 6	FACL6	NM_015256	23305	-0.559153	-0.214579	0.281076	-0.553778	-0.448435	-0.00719884	-0.0086148	-0.510784	-0.000656062	-0.0652482	0.0318672	-0.137132	-0.350643	0.532456	0.415634	0.13235	-0.276197	-0.400906	-0.336202	-0.381871	-0.403899	-0.683672
