# Supplementary material for: Development of a human mitochondrial oligonucleotide microarray (h-MitoArray) and gene expression analysis of fibroblast cell lines from 13 patients with isolated F1Fo ATP synthase deficiency
Source: BMC Genomics. 2008 Jan 25;9:38. doi: 10.1186/1471-2164-9-38 (PMC2267714; doi:10.1186/1471-2164-9-38)
Supplement: Additional file 4 — Expression matrix – patients compared to controls. Ratios of individual patient Log2 gene intensities against the average of the Log2 controls intensities. [file 1471-2164-9-38-S4.xls]

## Sheet: pac_vs_con_85
ID	Name	Gene_symbol	Accession	LocusLink	P1	P2	P3	P4	P5	P6	P7	P8	P9	P10	P11	P12	P13
H2001A02	heat shock 70kDa protein 4:heat shock protein 4	HSPA4	XM_114482	3308	0.152685	-0.397879	-0.20038	0.212521	-0.102876	0.0954839	0.212498	-0.0698284	-0.0550074	0.0841976	-0.0628706	-0.138887	-0.478164
H2001A04	Eph receptor B2:EphB2	EPHB2	NM_004442	2048	-0.162101	0.853405	0.322262	-0.116001	-0.147233	0.397566	0.403851	0.357634	0.242328	0.834859	0.428784	-0.269151	-0.196708
H2001A08	CUG triplet repeat. RNA binding protein 1	CUGBP1	NM_006560	10658	-2.25705	-2.1209	-1.29786	-0.987235	-1.91746	-1.86223	-1.77946	-1.4713	-0.339413	1.14982	0.298402	-0.903191	-1.21079
H2001A09	TNF receptor-associated factor 3:Tnf receptor-associated factor 3	TRAF3	NM_145725	7187	0.054581	0.274962	-0.0826517	-0.120953	0.0180916	-0.3761	-0.301258	-0.302118	-0.158264	-0.667589	-0.24305	-0.59587	-0.0946775
H2001A10	importin 11	IPO11	NM_016338	51194	-1.34505	-0.769415	-0.64714	-0.949474	-1.10789	-0.941719	-0.726487	-0.943643	-1.0221	0.481613	-0.582727	-1.01535	-0.30049
H2001A11	SOCS box-containing WD protein SWiP-1	WSB1	NM_134264	26118	-0.0889849	0.0980006	-0.0374537	-0.27527	-0.208954	0.269154	0.599836	-0.334963	-0.608982	0.620987	0.992081	-0.605477	0.398721
H2001A12	myeloid cell leukemia sequence 1:myeloid cell leukemia sequence 1 (BCL2-related)	MCL1	NM_021960	4170	-0.682949	-0.58127	-0.64429	-0.347531	0.189296	-0.165078	-0.712053	0.0973719	-0.736376	-0.424591	0.565668	-0.040264	-0.095393
H2001B01	Eph receptor A3:EphA3	EPHA3	NM_005233	2042	2.08105	-1.67591	0.433259	0.439805	0.584861	1.33994	2.08395	0.938098	2.2738	1.39256	2.046	0.400488	-1.99643
H2001B02	P450 (cytochrome) oxidoreductase	POR	NM_000941	5447	-0.0488516	0.460596	0.0847567	-0.188936	-0.0718022	-0.500613	-0.739754	-0.823788	-0.328098	-0.822669	-0.376625	-0.230641	0.287442
H2001B03	neurofibromatosis 2:neurofibromin 2 (bilateral acoustic neuroma)	NF2	NM_000268	4771	0.162389	-0.375653	-0.221891	0.226741	-0.291225	0.654807	0.564176	0.31547	0.359519	0.413902	0.337838	-0.264772	-0.347619
H2001B04	splicing factor. arginine/serine-rich 12	SFRS12	NM_139168	140890	-0.0850495	-0.00417292	-0.529695	0.0717019	-0.21898	0.585336	0.563883	0.144329	-0.0598143	-0.109908	0.183491	-0.18876	0.00693188
H2001B05	ribosomal protein. large. P0	RPLP0	NM_001002	6175	0.133607	0.17388	-0.294096	0.372643	-0.0846566	0.2157	0.123288	0.313716	0.232182	-0.0492861	0.045455	-0.173084	0.112037
H2001B06	E26 avian leukemia oncogene 1. 5' domain:v-ets erythroblastosis virus E26 oncogene homolog 1 (avian)	ETS1	NM_005238	2113	0.250541	-0.382967	0.615604	0.0792928	0.472045	0.455899	0.785598	0.338182	-0.208242	0.262002	0.0583625	-0.0616221	0.435132
H2001B07	CDC-like kinase 1	CLK1	NM_004071	1195	-0.552829	0.478099	-0.0109998	-0.552267	-0.0603089	-0.177022	0.109405	-0.357747	-0.203898	-0.199291	0.318106	0.0399903	0.400897
H2001B08	FOS-like antigen 2:fos-like antigen 2	FOSL2	NM_005253	2355	0.20428	-0.535406	0.248039	0.22285	0.206363	0.327727	0.679305	0.585386	0.296692	0.977659	0.459467	0.0130546	-0.954381
H2001B09	thymoma viral proto-oncogene 2:v-akt murine thymoma viral oncogene homolog 2	AKT2	NM_001626	208	0.0741717	0.0476679	0.196771	-0.48834	0.233327	-0.554099	-0.321103	-0.707298	-0.334439	-0.856461	-0.114089	-0.511764	-0.224946
H2001B10	ribosomal protein L13a	RPL13A	NM_012423	23521	0.384802	-0.320119	-0.295326	-0.0533704	-0.135732	-0.155206	-0.241958	-0.216161	0.374539	-0.61957	0.126373	-0.0299678	-0.604153
H2001B11	high mobility group box 1:high-mobility group box 1	HMGB1	NM_002128	3146	-0.500111	-0.272603	-0.51616	0.268184	-0.338978	-0.000164203	0.105954	0.633896	-0.382639	-0.20783	-0.285163	0.189223	-0.276221
H2001B12	glutathione S-transferase A2:glutathione S-transferase. alpha 2 (Yc2)	GSTA2	NM_000846	2939	0.0593506	0.103414	-0.184072	0.10612	-0.135622	-0.632707	0.0778947	0.250438	-0.379998	0.0631434	0.107194	0.102026	-0.211668
H2001C02	amplified in osteosarcoma	OS-9	NM_006812	10956	0.666259	-1.35992	-0.34409	0.196603	-0.485966	0.42893	0.809431	0.322075	0.393081	0.335215	1.24825	0.348089	-0.541715
H2001C03	ets variant gene 3	ETV3	NM_005240	2117	-0.189461	0.0016196	-0.0715895	0.319742	-0.133621	0.167364	0.217681	0.281263	-0.153716	-0.385314	0.196932	-0.186239	-0.0887693
H2001C04	apolipoprotein L. 3	APOL3	NM_014349	80833	-0.16423	0.161481	0.0763163	0.144876	-0.0409703	0.263914	-0.0745439	0.260147	0.13655	-0.322	0.201791	0.0550687	0.198153
H2001C05	RAB5A. member RAS oncogene family	RAB5A	NM_004162	5868	-0.198878	-0.272025	-0.265344	-0.388684	-0.0343112	-0.140193	0.290727	0.0942864	-0.182485	-0.318564	0.113322	0.16184	-0.172045
H2001C06	cyclin-dependent kinase inhibitor 1B (P27):cyclin-dependent kinase inhibitor 1B (p27. Kip1)	CDKN1B	NM_004064	1027	0.37063	0.0987087	-0.239742	0.205606	0.654307	0.218866	-0.245944	0.136858	-0.0186516	-0.135441	0.10579	0.368753	-0.0749064
H2001C07	v-myc myelocytomatosis viral related oncogene. neuroblastoma derived (avian)	MYCN	NM_005378	4613	-0.545996	-0.66297	0.0455982	0.277841	-0.465316	0.557144	0.9618	0.324398	0.102647	-0.0804532	0.706687	-0.814925	0.013779
H2001C08	MAX protein:Max protein	MAX	NM_145113	4149	0.908551	-0.612472	-0.337052	-0.333696	0.205655	-0.0902817	0.381117	-0.0537458	-0.500238	0.0895524	0.845093	0.0143642	-0.439143
H2001C09	adenosine deaminase	ADA	NM_000022	100	-0.237444	-0.55676	0.230862	0.0581033	1.19327	-0.533857	0.209788	-0.291564	-0.0680958	-0.281306	0.365925	-0.249575	0.0925851
H2001C10	transmembrane 4 superfamily member 1	TM4SF1	NM_014220	4071	-3.63912	2.7362	0.0577802	-1.19397	-1.67284	-2.58465	-2.71285	-1.83507	-2.11358	-0.802239	-0.640087	-2.80706	2.90677
H2001C11	heat shock 60kDa protein 1 (chaperonin):heat shock protein 1 (chaperonin)	HSPD1	NM_002156	3329	-0.563546	0.0778748	-0.352732	0.340311	-0.266746	0.0156905	-0.419558	-0.349756	-0.120701	-0.484651	-0.0395239	-0.335345	0.061812
H2001C12	neuroepithelial cell transforming gene 1	NET1	NM_005863	10276	0.0998693	0.300318	0.163081	0.238942	0.16592	0.124454	-0.26077	0.2167	-0.0835656	-0.473498	-0.561708	0.12947	0.125388
H2001D01	Rous sarcoma oncogene:v-src sarcoma (Schmidt-Ruppin A-2) viral oncogene homolog (avian)	SRC	NM_005417	6714	0.357875	-1.85886	0.409346	-0.0235183	0.237443	0.342714	0.987381	0.399425	0.3622	0.571162	0.653934	0.609829	-0.136165
H2001D02	ribosomal protein L3	RPL3	NM_000967	6122	0.227749	0.0229769	-0.106775	0.160488	0.186791	0.0592676	0.0896195	0.123849	0.22564	-0.111374	0.0291953	-0.140417	0.154757
H2001D03	cyclin-dependent kinase inhibitor 2B (p15. inhibits CDK4)	CDKN2B	NM_078487	1030	-0.677015	0.595193	0.261088	0.043384	-0.383455	-0.809221	-0.512353	-1.28658	-0.172407	-1.33622	-0.490519	-0.148845	1.0505
H2001D04	FYN oncogene related to SRC. FGR. YES:Fyn proto-oncogene	FYN	NM_002037	2534	0.546605	-0.126578	-0.218345	0.0397514	-0.050435	0.00202205	0.197869	-0.0420651	0.0945069	-0.0793545	0.748344	0.178852	-0.249658
H2001D05	metallothionein 2A	MT2A	NM_005953	4502	-2.50989	-1.73147	-0.484959	-0.247436	-1.20264	-0.632069	-1.3372	-0.253325	-1.26216	-0.090722	-0.567545	-1.38559	-1.29342
H2001D06	cytochrome c. somatic	CYCS	NM_018947	54205	-2.22614	0.552241	1.01907	1.02704	0.523865	1.04689	2.03365	0.999024	0.0212244	0.157671	-0.613817	0.135181	0.126861
H2001D07	adenosine kinase	ADK	NM_001123	132	-0.160982	0.315714	0.272263	-0.0712049	-0.0178649	-0.212578	-0.0930527	-0.277471	-0.317746	0.283746	-0.707987	-0.00732762	-0.108
H2001D08	KIAA0097 gene product	ch-TOG	NM_014756	9793	-0.470397	-0.759546	-0.531319	0.437185	-0.870912	-0.0629392	-0.00862201	0.700141	-0.233775	-0.231136	0.320074	0.0957444	-0.398318
H2001D09	transforming growth factor. beta receptor II:transforming growth factor. beta receptor II (70/80kDa)	TGFBR2	NM_003242	7048	0.314841	-0.633519	-0.231952	0.147419	0.0920824	0.332731	0.16678	0.197456	0.96226	0.168987	0.777828	-0.0705848	0.583164
H2001D10	growth factor receptor bound protein 10:growth factor receptor-bound protein 10	GRB10	NM_005311	2887	0.212496	1.83298	-0.564271	-0.319404	-0.211333	0.0869289	-0.24889	-0.35808	0.126369	-0.452463	0.477346	-0.574033	-0.362298
H2001D11	fibroblast growth factor 4:fibroblast growth factor 4 (heparin secretory transforming protein 1. Kaposi sarcoma oncogene)	FGF4	NM_002007	2249	-0.394791	-0.0163717	0.0175066	-0.872545	-0.180332	-0.16792	-0.864899	-0.154174	-0.766825	-0.900053	0.107911	-1.04462	0.129369
H2001D12	mucin 1. transmembrane	MUC1	NM_002456	4582	-0.294126	-0.0688145	0.0428632	-0.390379	-0.112092	-0.534978	-0.655379	-0.469866	-0.508981	-0.947298	-0.197884	0.279397	0.192255
H2001E01	mitogen activated protein kinase kinase 2:mitogen-activated protein kinase kinase 2	MAP2K2	NM_030662	5605	0.556348	0.0305039	-0.12972	0.354601	-0.433954	-0.028691	0.171694	0.179625	0.134558	-0.0328245	0.667711	0.973903	0.00332461
H2001E02	growth arrest and DNA-damage-inducible 45 alpha:growth arrest and DNA-damage-inducible. alpha	GADD45A	NM_001924	1647	1.15554	-1.17728	-0.209613	0.38161	-0.463158	0.797795	0.192057	0.814619	0.466952	-0.0547319	1.06834	0.154257	-1.2501
H2001E03	lectin. galactose binding. soluble 8:lectin. galactoside-binding. soluble. 8 (galectin 8)	LGALS8	NM_006499	3964	0.676732	-0.36294	-0.0423548	-0.0467705	0.07166	0.188689	0.333361	-0.238862	0.333045	-0.798203	0.949944	-0.0284193	0.131474
H2001E04	interleukin 1 alpha:interleukin 1. alpha	IL1A	NM_000575	3552	-0.168686	-0.0244382	-0.0348619	-0.43106	0.443372	-0.0194837	-0.537295	-0.512147	0.604482	-0.43168	0.173779	-0.501953	-0.15655
H2001E05	cyclin B1	CCNB1	NM_031966	891	-1.70774	-0.732052	-0.17673	0.536276	-0.345847	-0.278863	-0.0604025	0.82633	-0.364915	0.166233	-0.284674	-0.361905	-0.485797
H2001E06	ubiquitin C	UBC	XM_055013	7316	-0.0960248	0.22189	0.402341	-0.148559	0.0898439	-0.0962938	-0.0238687	-0.198469	-0.294823	0.405227	-0.570341	0.10755	-0.0452399
H2001E07	insulin-like growth factor binding protein 3	IGFBP3	NM_000598	3486	-2.099	0.344434	1.18307	0.932186	0.728605	1.46604	1.77954	0.917933	0.217337	0.962522	-0.439861	0.307275	0.860933
H2001E08	Kirsten rat sarcoma oncogene 2. expressed:v-Ki-ras2 Kirsten rat sarcoma 2 viral oncogene homolog	KRAS2	NM_033360	3845	-1.90911	-1.02223	-0.39372	-0.0487376	-0.95939	-0.0779214	-0.805992	0.264845	-0.957266	0.630519	-0.200449	-1.19623	-0.994873
H2001E09	cyclin E1	CCNE1	NM_001238	898	0.176167	0.0114564	0.0945964	0.135601	0.0992636	-0.0369508	0.00962994	-0.165627	0.163441	0.0438908	0.504047	0.038354	0.0908184
H2001E10	interleukin 3 receptor. alpha (low affinity):interleukin 3 receptor. alpha chain	IL3RA	M74782	3563	0.0533992	-0.281097	0.158691	0.114257	0.265499	0.109468	0.420033	0.230729	0.257529	0.648773	0.414934	0.0466838	-0.191214
H2001E11	tumor necrosis factor receptor superfamily. member 6	TNFRSF6	NM_000043	355	0.307127	0.218608	-0.104061	0.206241	-0.0294362	0.0312	0.070135	0.0340231	0.109263	0.00993557	0.0345216	-0.154354	0.219854
H2001E12	calpain 3:calpain 3. (p94)	CAPN3	NM_000070	825	0.58247	-0.502719	0.183589	-0.412382	0.115391	0.134005	0.466745	0.595713	0.0552173	0.493583	1.15903	0.979103	-0.509827
H2001F01	cyclin-dependent kinase 4	CDK4	NM_000075	1019	0.514456	-0.802686	0.036387	0.520673	-0.0606831	0.443677	0.181207	0.612542	0.31402	0.267903	-0.0303134	0.55077	-0.614042
H2001F02	cyclin-dependent kinase inhibitor 2A:cyclin-dependent kinase inhibitor 2A (melanoma. p16. inhibits CDK4)	CDKN2A	NM_000077	1029	-0.436169	-0.338293	-0.204791	0.125479	-0.345219	0.106692	-0.174069	0.0241911	-0.1755	-0.337238	0.0466921	-0.236324	-0.0574813
H2001F03	glucokinase:glucokinase (hexokinase 4. maturity onset diabetes of the young 2)	GCK	NM_000162	2645	-1.39421	-0.420135	0.187874	0.653946	-0.219536	-0.720548	-0.460879	0.370669	-0.426851	2.16748	1.66971	-0.508662	0.920092
H2001F04	GLI-Kruppel family member GLI3:GLI-Kruppel family member GLI3 (Greig cephalopolysyndactyly syndrome)	GLI3	NM_000168	2737	1.2387	-1.03687	-0.494821	-0.111039	1.01567	-0.311393	-0.516568	0.796304	0.640978	0.266517	1.24408	0.268082	-0.579742
H2001F05	gelsolin:gelsolin (amyloidosis. Finnish type)	GSN	NM_000177	2934	0.4484	0.130261	-0.240518	-0.525766	0.415995	-0.396565	0.224691	-0.413659	-0.553022	-0.513634	0.467986	-0.0889889	-0.2068
H2001F06	mutS homolog 6 (E. coli)	MSH6	NM_000179	2956	-0.29486	-0.494931	-0.0614039	0.287766	-0.254005	0.451475	0.82812	0.311465	0.0674465	-0.123705	1.05778	-0.729474	-0.391116
H2001F07	kit oncogene:v-kit Hardy-Zuckerman 4 feline sarcoma viral oncogene homolog	KIT	NM_000222	3815	0.632838	0.134524	-0.717284	-0.102738	0.74854	0.122957	-0.273387	0.065774	-0.107778	-0.402054	0.632331	0.661655	0.560153
H2001F08	multiple endocrine neoplasia 1:multiple endocrine neoplasia I	MEN1	NM_000244	4221	-0.241474	-0.111267	-0.3349	0.0463766	0.149035	0.0206914	0.274377	0.113524	0.0206082	0.0107492	0.0789935	-0.0437303	-0.0932005
H2001F09	met proto-oncogene:met proto-oncogene (hepatocyte growth factor receptor)	MET	NM_000245	4233	-0.140445	-0.0997714	-0.0417549	0.172483	-0.0684718	0.144371	0.252179	0.396174	-0.214589	-0.358446	0.0836711	0.0558591	-0.22217
H2001F10	mutL homolog 1 (E. coli):mutL homolog 1. colon cancer. nonpolyposis type 2 (E. coli)	MLH1	NM_000249	4292	-0.0924027	0.410095	-0.123826	0.138128	-0.0675973	0.2106	0.277995	0.223877	-0.223615	-0.329553	0.138798	-0.146248	0.712361
H2001F11	mutS homolog 2 (E. coli):mutS homolog 2. colon cancer. nonpolyposis type 1 (E. coli)	MSH2	NM_000251	4436	-0.0245866	-0.126618	-0.316029	-0.147137	0.0294264	0.0087481	0.523852	-0.107372	0.0935873	-0.105379	0.784213	-0.0327758	-0.193323
H2001G01	phosphatase and tensin homolog:phosphatase and tensin homolog (mutated in multiple advanced cancers 1)	PTEN	NM_000314	5728	0.527832	0.0870604	0.192509	0.246421	0.441507	-0.103961	0.312914	0.952641	0.329135	0.763211	0.420916	0.717424	-0.347898
H2001G02	retinoblastoma 1:retinoblastoma 1 (including osteosarcoma)	RB1	NM_000321	5925	-0.580282	-0.368401	-0.489345	0.0607382	-0.544574	-0.172827	-0.163072	0.307313	-0.560238	-0.256917	-0.37712	0.0939601	-0.496528
H2001G03	survival of motor neuron 1. telomeric	SMN1	NM_000344	6606	0.340645	0.117869	0.227445	-0.119205	0.155586	-0.187627	-0.311772	-0.333343	0.268827	-0.701291	0.149922	-0.14125	0.33237
H2001G04	cyclin-dependent kinase inhibitor 1A (P21):cyclin-dependent kinase inhibitor 1A (p21. Cip1)	CDKN1A	NM_000389	1026	0.514682	0.0614791	0.152703	-0.661183	0.0906622	-0.286754	0.0791424	-0.168308	0.0540452	-0.61812	0.434694	-0.204821	-0.201354
H2001G05	interleukin 2 receptor. alpha:interleukin 2 receptor. alpha chain	IL2RA	NM_000417	3559	0.248775	0.0790861	0.379318	-0.136537	0.0279206	0.093578	0.394325	0.344873	0.176151	0.524462	0.208351	-0.35931	0.00784787
H2001G06	interleukin 4 receptor	IL4R	NM_000418	3566	-0.907435	-0.0774494	-0.284416	-0.306561	0.112504	-0.227794	0.159021	-0.347752	-0.0887013	-0.358384	-0.125477	-0.0853267	0.152443
H2001G07	presenilin 2:presenilin 2 (Alzheimer disease 4)	PSEN2	NM_000447	5664	0.851521	0.371082	-0.0212171	-0.0207998	0.489752	-0.024678	-1.24529	-0.833455	0.060411	-1.13871	0.865006	0.681978	-0.200341
H2001G08	thrombopoietin:thrombopoietin (myeloproliferative leukemia virus oncogene ligand. megakaryocyte growth and development factor)	THPO	NM_000460	7066	0.136628	0.208962	-0.22872	0.322156	-0.0846487	0.316406	0.0810155	0.343686	0.252512	0.137429	0.359672	-0.088998	0.129857
H2001G09	PMS2 postmeiotic segregation increased 2 (S. cerevisiae):postmeiotic segregation increased 2 (S. cerevisiae)	PMS2	NM_000535	5395	-0.145089	-0.443367	-0.453552	0.0248986	-0.192271	0.678099	0.402721	0.157631	-0.00832434	-0.160703	0.10633	-0.00809968	-0.106364
H2001G10	tumor protein p53 (Li-Fraumeni syndrome)	TP53	NM_000546	7157	-0.135938	0.274892	-0.0282193	0.0640215	-0.460844	0.647334	0.422891	0.502502	0.28564	0.217389	0.0863792	-0.114124	-1.04351
H2001G11	von Hippel-Lindau syndrome	VHL	NM_000551	7428	0.320207	-0.882546	-0.471135	0.383719	-0.0761839	0.509887	0.40548	0.17521	-0.239228	-0.0846082	0.132654	0.478381	-0.560119
H2001G12	glutathione S-transferase M1:glutathione S-transferase. mu 1	GSTM1	NM_000561	2944	1.15955	-0.800232	-0.366702	-0.787535	-0.609004	0.292752	1.07604	0.112942	0.693161	0.0715279	1.89059	0.624075	-0.897251
H2001H01	interleukin 6 receptor	IL6R	NM_000565	3570	-0.736167	-0.75337	-0.704791	-0.481227	0.010989	-0.325309	-0.674595	0.0263457	-0.735871	-0.600038	0.552284	-0.0828753	-0.0949521
H2001H02	interleukin 10	IL10	NM_000572	3586	-0.25048	-0.161908	-0.377729	0.165788	-0.549128	0.0120272	0.35591	0.218811	-0.508181	0.636671	-0.076633	-0.0468674	-0.385993
H2001H03	interleukin 1 beta:interleukin 1. beta	IL1B	NM_000576	3553	-1.42797	-0.358711	-0.10542	-0.340839	-0.334618	-0.327884	-0.797509	-0.546709	-0.44289	1.14264	-0.437296	-0.800214	-0.248564
H2001H04	glutathione peroxidase 1	GPX1	NM_000581	2876	0.261028	0.0125437	-0.293439	-0.309839	-0.161676	-0.473551	-0.545112	-0.453189	-0.00922863	-0.635326	-0.0325869	-0.344036	-0.410594
H2001H05	interleukin 8	IL8	NM_000584	3576	-2.05883	-0.915408	-1.39406	-0.490431	-2.1279	-1.65253	-1.8207	-0.607828	0.764644	2.08955	1.51331	-1.44964	-0.901633
H2001H08	interleukin 3:interleukin 3 (colony-stimulating factor. multiple)	IL3	NM_000588	3562	0.350679	0.317144	-0.091316	0.404743	0.0317606	0.770371	0.532577	0.643091	0.265958	0.480543	0.238956	-0.092822	0.180894
H2001H09	interleukin 4	IL4	NM_000589	3565	-0.600156	0.0243513	0.533444	-0.0712067	0.371462	0.545408	0.527854	0.234093	0.157284	0.963416	0.0289216	-0.202811	0.0627177
H2001H11	tumor necrosis factor:tumor necrosis factor (TNF superfamily. member 2)	TNF	NM_000594	7124	0.214933	-0.248094	-0.107617	0.0555272	-0.0773238	0.135831	0.357745	0.0418687	-0.288527	-0.157526	-0.171409	-0.208468	-0.37049
H2001H12	lymphotoxin A:lymphotoxin alpha (TNF superfamily. member 1)	LTA	NM_000595	4049	0.364984	0.379929	0.182399	-0.669506	0.186392	-0.700975	-0.216072	-0.507945	0.124398	-0.523995	0.0480484	-0.871196	-0.0791597
H2002A03	glutathione reductase	GSR	NM_000637	2936	-0.0359661	-0.00552588	0.717287	0.0384465	0.291938	0.226967	0.188398	0.0535203	0.483445	0.590141	-0.53389	-0.144473	0.0408376
H2002A11	glutathione S-transferase pi	GSTP1	NM_000852	2950	1.29668	0.626398	0.286315	-0.452202	-0.0854119	0.637051	0.544621	0.503601	0.136299	0.351253	1.10718	-0.198345	0.176836
H2002A12	interleukin 1 receptor. type I	IL1R1	NM_000877	3554	1.73572	0.337091	-0.312606	-1.18227	0.500419	-0.172957	0.255288	-0.699751	-0.959047	-0.927936	1.28546	-0.00557866	-0.211373
H2002B02	IMP (inosine monophosphate) dehydrogenase 1	IMPDH1	NM_000883	3614	0.185513	-0.102331	-0.639191	0.0227767	-0.635259	0.145696	0.33223	0.308558	0.479885	0.672637	0.109392	-0.471651	0.120009
H2002B04	ribosomal protein L23a	RPL23A	NM_000984	6147	0.146333	0.282867	-0.0360205	0.280516	0.278246	0.164696	0.0821442	0.231214	0.429052	-0.0960552	-0.477154	0.0617376	0.25051
H2002B05	ribosomal protein S3	RPS3	NM_001005	6188	0.108457	0.266833	0.0457357	0.272473	0.211746	0.265116	0.157341	0.415334	0.328738	0.0973126	-0.135347	0.0752432	0.212901
H2002B06	tumor necrosis factor receptor superfamily. member 1A	TNFRSF1A	NM_001065	7132	0.404288	-0.137079	-0.0465489	-0.388799	0.0114302	-0.00165156	0.4	-0.0370052	-0.116799	-0.489558	0.520036	-0.0900193	-0.217777
H2002B08	topoisomerase (DNA) II alpha 170kDa	TOP2A	NM_001067	7153	-1.93507	-1.51955	-1.09771	0.986536	-1.4296	-0.392715	-0.0664246	1.1388	0.0176532	-0.231458	0.0437102	-0.0561997	-0.694118
H2002B09	topoisomerase (DNA) II beta 180kDa	TOP2B	NM_001068	7155	-0.0993065	-0.507758	-0.162707	0.0554705	-0.0572407	0.345111	0.656925	0.599112	-0.113954	0.00936636	0.508227	0.0680637	-0.409363
H2002B10	thymidylate synthetase	TYMS	NM_001071	7298	-1.28212	-0.465082	-0.256458	0.779736	-0.566894	-0.24958	-0.054246	0.679043	0.261365	-1.16171	0.215678	-0.424688	-0.454209
H2002B11	actin. beta	ACTB	NM_001101	60	-0.121504	-0.194744	-0.390764	0.300649	-0.632267	-0.131992	0.264231	-0.0529193	-0.198182	0.229708	-0.281184	0.141773	-0.202696
H2002B12	a disintegrin and metalloproteinase domain 10	ADAM10	NM_001110	102	0.519644	0.455122	0.210307	-0.101971	0.0454943	-0.0794475	0.0484282	-0.158026	-0.0520728	-0.234361	0.610171	0.0137894	-0.292147
H2002C01	baculoviral IAP repeat-containing 2	BIRC2	NM_001166	329	-0.459539	-0.310216	-0.400753	-0.421207	-0.0529244	-0.0210881	0.0792902	0.0509184	0.204885	-0.825648	0.443148	-0.361427	-0.300514
H2002C02	baculoviral IAP repeat-containing 4	BIRC4	NM_001167	331	0.160772	0.0901154	0.0529126	-0.087	0.228663	0.0982564	0.198135	0.0570807	-0.173637	0.149442	0.152958	-0.0840126	-0.0204579
H2002C03	baculoviral IAP repeat-containing 5 (survivin)	BIRC5	NM_001168	332	-1.5805	-1.0924	-0.28854	1.13519	-0.932678	-0.316054	-0.180901	1.15195	-0.39041	0.203094	-0.609492	0.20972	-0.239338
H2002C04	BCL2-antagonist/killer 1	BAK1	NM_001188	578	-0.275578	-0.0431795	0.0205636	-0.0136115	-0.0792555	0.13678	-0.0999149	0.0979906	-0.0770494	0.0963475	-0.285492	0.119236	-0.00412191
H2002C05	BCL2-like 1	BCL2L1	NM_001191	598	-0.276908	-0.357733	0.00946533	-0.394314	0.303154	-0.32996	-0.662178	-0.426058	-0.0217098	-0.999684	0.406567	0.141948	-0.144233
H2002C06	BH3 interacting domain death agonist	BID	NM_001196	637	-0.536015	-0.0792916	0.076561	0.475895	-0.167984	0.61955	0.253232	0.641467	-0.0198251	0.557744	-0.151644	0.124683	-0.0481033
H2002C10	caspase 9. apoptosis-related cysteine protease	CASP9	NM_001229	842	-0.80909	-0.166392	0.190429	0.00284472	0.278545	-0.764588	-0.761703	-0.373642	-0.23194	-0.179327	-0.776398	-0.231703	0.0735031
H2002C11	cyclin A2	CCNA2	NM_001237	890	-1.50872	-1.40411	-0.741794	0.404555	-1.68277	-0.662743	-0.605038	0.553939	1.03389	1.05777	-0.379348	-0.208538	-1.14181
H2002C12	cyclin H	CCNH	NM_001239	902	-0.45654	-0.134672	-0.203506	0.192976	-0.194824	0.0657168	-0.0671434	-0.102631	-0.154334	-0.314305	-0.676954	-0.139074	-0.477067
H2002D01	tumor necrosis factor receptor superfamily. member 7	TNFRSF7	NM_001242	939	0.0612277	0.0714478	0.0581579	0.119857	0.396353	-0.22506	0.396442	0.223307	0.440675	0.0580702	-0.213914	0.410497	-0.100364
H2002D02	tumor necrosis factor receptor superfamily. member 5	TNFRSF5	NM_001250	958	-0.104077	-0.563429	-0.966446	-0.830411	-0.024294	-0.947717	-0.969449	-1.3526	-0.364946	-0.248839	0.811148	-1.7529	-1.20653
H2002D06	cyclin-dependent kinase 6	CDK6	NM_001259	1021	0.265028	0.348621	0.544335	0.172715	-0.0199073	0.481315	0.633808	0.0463856	0.347775	-0.0711956	-0.315847	0.249509	0.0413219
H2002D07	cyclin-dependent kinase 8	CDK8	NM_001260	1024	1.25745	0.334411	-0.0200945	0.170701	0.863946	0.166222	-0.391934	-0.0624753	-0.163567	-0.348382	-0.142843	0.593265	0.0725912
H2002D08	cyclin-dependent kinase 9 (CDC2-related kinase)	CDK9	NM_001261	1025	-0.00305832	0.0436486	0.454835	-0.141737	0.0723326	0.0252116	0.134212	0.0797362	0.341505	0.543172	0.422174	0.010508	-0.236146
H2002D10	mitogen-activated protein kinase 14	MAPK14	NM_001315	1432	0.116223	-0.424123	0.21512	0.0597344	0.25613	0.641179	0.577464	0.449906	0.259284	0.466314	0.338992	-0.0625599	-0.209996
H2002D11	CSE1 chromosome segregation 1-like (yeast)	CSE1L	NM_001316	1434	-0.636665	0.1375	-0.507364	0.278161	-0.7395	-0.68828	-1.22386	-0.627296	0.237209	-0.741289	-0.546492	0.0606795	0.0937212
H2002D12	casein kinase 1. gamma 2	CSNK1G2	NM_001319	1455	-0.00824342	-0.0314867	-0.00748069	-0.195383	0.18114	0.753787	0.203335	0.0723659	-0.190054	0.716188	0.286273	0.0923858	-0.0703136
H2002E01	C-terminal binding protein 1	CTBP1	NM_001328	1487	-0.00618953	0.155092	-0.451119	-0.567711	0.337018	-0.332973	-0.237026	0.00640948	-0.27321	-0.442108	-0.261524	0.264777	-0.123882
H2002E02	defender against cell death 1	DAD1	NM_001344	1603	0.242961	0.24888	-0.0175869	0.150291	0.107743	0.114973	0.245559	-0.0491776	-0.235057	0.503066	-0.486813	-0.0119429	-0.138362
H2002E03	death-associated protein kinase 3	DAPK3	NM_001348	1613	0.331308	-0.121572	0.0459834	0.037539	-0.126617	0.0921705	0.338969	0.0920445	-0.203354	0.45408	-0.0159794	0.00776502	-0.311271
H2002E04	death-associated protein 6	DAXX	NM_001350	1616	-0.126383	-0.404813	-0.593066	-0.631334	-0.454663	0.0777472	0.0168803	0.179974	0.416732	0.0311826	0.527695	0.00499039	-0.525957
H2002E05	diptheria toxin resistance protein required for diphthamide biosynthesis-like 1 (S. cerevisiae)	DPH2L1	NM_001383	1801	-0.236249	0.101357	0.435806	0.0265157	0.234353	0.205552	0.42427	0.463978	0.16079	0.420121	0.0213244	0.130419	0.0586932
H2002E06	eukaryotic translation initiation factor 4A. isoform 1	EIF4A1	NM_001416	1973	-0.0643496	-0.191074	0.061621	0.636541	-0.130198	0.357331	0.187887	0.585296	0.180771	0.781392	-0.586381	-0.0676485	-0.0401585
H2002E07	eukaryotic translation initiation factor 4 gamma. 2	EIF4G2	NM_001418	1982	0.106975	-0.193606	-0.295924	0.427279	-0.197244	0.217439	-0.0513658	0.0858571	-0.36637	-0.345317	-0.11709	0.0599456	-0.193995
H2002E08	epithelial membrane protein 1	EMP1	NM_001423	2012	-0.496458	-0.272051	-0.413562	-0.0333809	0.0130415	0.430019	0.153606	0.100265	0.125897	-1.08778	0.865389	0.0126313	-0.2458
H2002E09	epithelial membrane protein 2	EMP2	NM_001424	2013	-0.781199	-0.421752	-0.676924	0.0541971	-1.22072	-0.133807	-0.259417	0.026635	-0.314987	0.235302	-0.382429	-0.948195	-0.859151
H2002E10	E1A binding protein p300	EP300	NM_001429	2033	0.257754	0.186851	0.31497	-0.180831	0.0693176	-0.924269	-0.0509845	0.0689185	-0.682403	-0.604899	-0.345996	-0.390671	0.358415
H2002E11	chemokine (C-X-C motif) ligand 1 (melanoma growth stimulating activity. alpha)	CXCL1	NM_001511	2919	0.205604	-0.93239	-0.511609	-1.80223	-0.923651	-2.81945	-1.97459	-2.60828	0.0189164	-0.275909	1.50035	0.209902	-1.83437
H2002E12	histone deacetylase 2	HDAC2	NM_001527	3066	-0.180816	-0.292606	0.0806127	0.209625	-0.103359	0.347292	0.190418	0.318521	0.299684	-0.142722	-0.419414	-0.0312888	-0.156954
H2002F01	heat shock 27kDa protein 1	HSPB1	NM_001540	3315	0.0425026	0.277531	-0.090368	-0.0987463	0.0964619	-0.331295	0.000987953	0.209446	0.156275	-0.238127	-0.542921	0.31623	-0.107664
H2002F02	insulin-like growth factor binding protein 4	IGFBP4	NM_001552	3487	0.67891	-0.73533	0.181647	-0.9618	0.203654	-0.510332	0.0362075	-0.730934	-1.36194	-0.323466	0.449666	-1.11712	-0.601769
H2002F03	interleukin 8 receptor. beta	IL8RB	NM_001557	3579	-0.715509	-0.00339947	-0.225117	-0.194582	0.166704	0.164603	-0.158558	0.180151	-0.117192	0.190739	-0.219719	-0.506467	-0.175904
H2002F05	interleukin 13 receptor. alpha 1	IL13RA1	NM_001560	3597	0.598508	0.305937	-0.347419	-1.34181	-0.0688316	-0.200031	0.388757	-0.0019992	-0.434129	-0.384403	0.723067	-0.61171	-0.555102
H2002F06	eukaryotic translation initiation factor 3. subunit 6 48kDa	EIF3S6	NM_001568	3646	0.306844	0.325735	0.261926	-0.0286363	0.226217	0.208464	-0.0152068	0.115409	0.299743	-0.20208	-0.44499	0.0805685	0.349151
H2002F07	interleukin-1 receptor-associated kinase 1	IRAK1	NM_001569	3654	0.932325	-0.440827	0.0992407	-0.141759	0.846696	-0.291159	-0.679618	-0.400677	-0.64562	-0.988671	-0.274725	0.669475	0.0587488
H2002F09	v-raf murine sarcoma 3611 viral oncogene homolog 1	ARAF1	NM_001654	369	-0.383151	0.0517648	0.522872	-0.0322963	0.0536883	0.397254	-0.106817	0.00315466	0.0416166	0.0245629	-0.0730777	0.228402	0.291
H2002F10	ras homolog gene family. member A	ARHA	NM_001664	387	-0.13638	0.0498777	-0.392266	0.0516556	-0.321423	0.11899	0.472296	0.0674015	-0.125628	0.0716565	-0.350344	0.0207248	-0.19274
H2002F11	calpain. small subunit 1	CAPNS1	NM_001749	826	-0.185768	-0.0739773	-0.323624	0.0335914	-0.387117	-0.326218	0.168055	0.0924916	-0.14335	-0.327414	-0.503764	-0.150093	-0.489202
H2002F12	cyclin D2	CCND2	NM_001759	894	-0.285913	0.143545	0.474878	-0.261036	1.16844	1.37209	2.16026	-1.03434	0.937124	0.865887	-0.455158	0.610589	-0.598429
H2002G01	cyclin D3	CCND3	NM_001760	896	-0.516644	-0.447665	-0.28842	0.293135	-0.454222	-0.406617	0.154025	-0.0642517	-0.185098	-0.351798	0.210959	-0.152559	-0.37633
H2002G02	chaperonin containing TCP1. subunit 6A (zeta 1)	CCT6A	NM_001762	908	-0.168812	0.0232198	0.0350452	0.72251	-0.0408236	0.624616	0.316818	0.384186	0.18813	0.686546	-0.723834	0.279038	-0.132568
H2002G03	cell division cycle 2. G1 to S and G2 to M	CDC2	NM_001786	983	-1.73951	-0.822799	-0.292964	1.08482	-0.430403	-0.718334	-0.781675	0.909256	-0.0425657	0.0227014	-1.25647	-0.328842	-0.53576
H2002G04	CDC10 cell division cycle 10 homolog (S. cerevisiae)	CDC10	NM_001788	989	-0.193522	0.367854	0.24693	-0.0846638	0.265457	-0.288101	0.968089	0.600524	-0.418788	-0.684731	-0.479778	-0.384695	0.414772
H2002G05	cell division cycle 25A	CDC25A	NM_001789	993	-1.01147	-0.416622	0.364407	0.250276	0.151585	0.22336	0.161858	0.21366	0.149265	0.605483	-0.603463	-0.308478	0.185663
H2002G07	cyclin-dependent kinase 2	CDK2	NM_001798	1017	-1.10001	-1.17989	-0.570297	0.436646	-0.519344	-0.137256	-0.240784	0.3869	-0.410893	-0.365008	0.0126742	-0.426333	0.210174
H2002G08	cyclin-dependent kinase 7 (MO15 homolog. Xenopus laevis. cdk-activating kinase)	CDK7	NM_001799	1022	-0.302237	0.179607	-0.115293	0.134801	-0.191637	0.0547772	0.221295	0.0777159	-0.135173	0.682877	0.147539	0.0618114	-0.4114
H2002G09	cyclin-dependent kinase inhibitor 2D (p19. inhibits CDK4)	CDKN2D	NM_001800	1032	-0.756674	-0.460659	-0.645139	0.142082	-0.224136	-0.544679	-0.416132	0.0828007	-0.525595	-0.25045	-0.190742	0.0933274	-0.807924
H2002G10	clusterin (complement lysis inhibitor. SP-40.40. sulfated glycoprotein 2. testosterone-repressed prostate message 2. apolipoprotein J)	CLU	NM_001831	1191	0.186963	0.255696	0.634457	0.0130531	-0.770424	-2.33038	-1.3603	-2.02365	-0.689623	-1.9382	-2.89402	-0.342395	0.692277
H2002G11	crystallin. alpha B	CRYAB	NM_001885	1410	0.842364	-0.67742	0.276439	-0.835135	0.409565	-0.208059	-0.100672	-0.874514	0.0507173	-1.10438	0.375165	0.583052	0.558428
H2002G12	casein kinase 1. alpha 1	CSNK1A1	NM_001892	1452	0.185801	0.0465307	-0.160514	0.257191	-0.17279	0.284988	0.438813	0.483309	0.203108	0.0342947	-0.0620434	-0.0264733	-0.248172
H2002H01	casein kinase 1. delta	CSNK1D	NM_001893	1453	0.0203855	0.25538	-0.145466	0.0202984	-0.158069	0.144607	0.252836	0.21721	0.206931	0.609454	0.47128	-0.289954	-0.309053
H2002H02	casein kinase 1. epsilon	CSNK1E	NM_001894	1454	-0.254155	-0.512429	-0.501423	0.180184	-0.583542	0.173652	0.362717	0.118802	-0.249775	-0.198981	-0.361193	0.0449356	-0.329755
H2002H03	casein kinase 2. alpha 1 polypeptide	CSNK2A1	NM_001895	1457	0.0186323	-0.158056	0.0441547	0.0271849	0.0730144	0.0336447	0.430428	0.172576	-0.086273	0.136057	-0.00376895	0.0281017	-0.384396
H2002H04	casein kinase 2. alpha prime polypeptide	CSNK2A2	NM_001896	1459	-0.0112731	-0.116303	0.368731	-0.294181	0.032597	-0.0571797	0.0992131	-0.0922948	0.343707	0.484064	0.253999	-0.000116326	0.122827
H2002H05	damage-specific DNA binding protein 1. 127kDa	DDB1	NM_001923	1642	-0.0675834	-0.27012	0.165542	-0.358221	0.204656	-0.0680708	0.337398	0.0844049	-0.317118	0.435867	0.275176	-0.130192	-0.321998
H2002H06	eukaryotic translation elongation factor 1 delta (guanine nucleotide exchange protein)	EEF1D	NM_001960	1936	0.206778	0.169706	-0.00233975	0.228549	0.269941	0.190696	0.0455717	0.411118	0.19981	-0.0610298	-0.303313	0.0554575	0.0721725
H2002H07	v-erb-b2 erythroblastic leukemia viral oncogene homolog 3 (avian)	ERBB3	NM_001982	2065	-0.05452	0.383465	0.189427	0.434172	0.422014	0.372612	0.251681	0.266494	0.571811	0.103728	-0.597052	0.149207	0.355218
H2002H08	ets variant gene 6 (TEL oncogene)	ETV6	NM_001987	2120	0.25492	0.258931	0.128795	0.229073	0.229073	0.528966	0.228033	0.38441	0.316477	0.377814	-0.0881821	0.362065	0.182502
H2002H09	feline sarcoma oncogene	FES	NM_002005	2242	0.458461	0.276396	-0.241449	-0.321799	-0.218633	-0.318535	0.33273	0.00558777	-0.737579	-0.159926	-0.0245655	-0.263674	-0.631858
H2002H12	growth arrest-specific 1	GAS1	NM_002048	2619	-0.653737	-1.41176	0.304549	-0.108147	0.527408	-0.553315	-0.432541	-0.450792	0.410265	-0.404423	0.518776	0.370421	-0.943625
H2003A01	growth factor receptor-bound protein 2	GRB2	NM_002086	2885	0.119824	-0.118215	-0.048458	0.157102	-0.562643	-0.287685	0.221542	-0.0485596	-0.14263	0.027396	-0.5076	-0.658931	-0.546741
H2003A02	chemokine (C-X-C motif) ligand 2	CXCL2	NM_002089	2920	-3.64281	-2.02982	-1.70895	-1.77302	-2.24453	-3.07743	-3.81604	-2.53536	-0.580103	-0.852304	1.14298	-3.13102	-1.82007
H2003A04	H2A histone family. member X	H2AFX	NM_002105	3014	-0.794814	-0.795656	-0.397738	0.315915	-0.585484	0.0458349	0.0955421	0.650101	-0.178688	-0.101583	-0.0976094	-0.468309	-0.668756
H2003A06	major histocompatibility complex. class I. C	HLA-C	NM_002117	3107	-0.270039	-0.610809	-1.45434	-1.55619	-0.343309	-0.78475	-0.59658	-1.24797	0.392505	-0.604278	0.532446	-0.989131	-0.905296
H2003A08	inhibitor of DNA binding 1. dominant negative helix-loop-helix protein	ID1	NM_002165	3397	-3.32765	-1.59554	-0.243311	0.275184	-1.9283	-2.03778	0.295981	2.01004	1.22988	-0.703868	0.155441	-1.62689	-0.566399
H2003A09	insulin-like growth factor binding protein 6	IGFBP6	NM_002178	3489	-0.868072	0.936181	0.690592	-0.551921	-1.0802	-1.60443	-0.21529	-0.127535	-0.175336	-1.67872	0.469159	0.523865	-0.954111
H2003A11	interleukin 9 receptor	IL9R	NM_002186	3581	0.227189	0.275333	-0.0495632	0.305556	0.00587516	0.201746	-0.0661233	0.120589	-0.11053	0.209143	-0.230503	0.109956	0.0828776
H2003B01	interleukin 15 receptor. alpha	IL15RA	NM_002189	3601	-0.852985	0.255667	-0.739622	-1.8742	0.249279	-1.28225	-1.46417	-1.92965	-1.08506	-1.59443	-0.276896	-0.264768	0.156009
H2003B03	interferon regulatory factor 1	IRF1	NM_002198	3659	-0.283	0.00751444	-0.659559	-1.10849	-0.49538	-0.244555	0.0463798	-0.420145	-0.396314	-0.774727	0.83648	-0.744243	-0.529667
H2003B04	jun B proto-oncogene	JUNB	NM_002229	3726	-0.651732	-0.158242	-0.39559	-0.663966	-0.320748	-0.867281	-1.35405	-0.628064	-0.678351	-0.108391	-0.0333437	0.116206	-0.115006
H2003B05	kangai 1 (suppression of tumorigenicity 6. prostate: CD82 antigen (R2 leukocyte antigen. antigen detected by monoclonal and antibody IA4))	KAI1	NM_002231	3732	-0.356864	-0.890149	-0.0693042	-0.426274	-0.425443	-0.0695046	-0.976599	-0.663903	-0.43206	0.54764	0.659086	-0.707586	-0.802373
H2003B06	lymphotoxin beta (TNF superfamily. member 3)	LTB	NM_002341	4050	-0.428885	-0.796736	-0.156199	-0.64679	-0.279111	-0.228677	-0.754561	-0.75172	-0.0300004	0.647211	0.56114	-0.623634	-0.723052
H2003B07	lymphotoxin beta receptor (TNFR superfamily. member 3)	LTBR	NM_002342	4055	0.554593	0.299888	0.0685671	-0.500818	0.336319	0.0123532	0.183461	-0.461077	-0.161937	-0.687046	0.170521	0.149859	0.082202
H2003B11	v-maf musculoaponeurotic fibrosarcoma oncogene homolog G (avian)	MAFG	NM_002359	4097	-0.383983	-0.535341	-0.525765	-0.362825	-0.306595	-0.17987	-0.261543	-0.259343	-0.475573	0.173414	0.0832716	-0.189299	-0.534152
H2003C02	Mdm2. transformed 3T3 cell double minute 2. p53 binding protein (mouse)	MDM2	NM_002392	4193	0.329351	0.131261	0.625123	-0.19204	-0.279981	0.253296	0.0914877	-0.0960666	-0.697406	-0.189923	1.24616	-0.153202	0.14014
H2003C04	menage a trois 1 (CAK assembly factor)	MNAT1	NM_002431	4331	-0.356196	0.145681	-0.455564	0.534048	-0.498647	0.212148	0.412749	0.679035	-0.113243	0.281708	-0.900201	-0.13305	0.0566695
H2003C05	macrophage stimulating 1 receptor (c-met-related tyrosine kinase)	MST1R	NM_002447	4486	0.244565	-0.385498	0.449355	0.42717	-0.757436	0.874351	-0.758469	1.02912	0.627423	1.54303	-0.380511	-0.206508	-0.344588
H2003C06	metallothionein 1L	MT1L	NM_002450	4500	-0.279943	-0.62121	0.205398	0.838132	0.235988	0.711305	0.236136	0.787755	0.47774	-0.0157022	-0.834139	-0.59161	0.220906
H2003C08	v-myb myeloblastosis viral oncogene homolog (avian)-like 2	MYBL2	NM_002466	4605	-1.06383	-0.83854	-0.445852	0.445198	-0.479706	-0.166602	-0.509016	0.460573	-1.12783	0.844745	-1.68334	-0.164415	0.270741
H2003C09	v-myc myelocytomatosis viral oncogene homolog (avian)	MYC	NM_002467	4609	-1.26221	-0.94011	-0.39027	0.0961347	-0.914198	0.125838	-0.60606	0.214275	-0.529773	-0.401446	0.192225	-0.877241	-0.0213642
H2003C11	non-metastatic cells 2. protein (NM23B) expressed in	NME2	NM_002512	4831	0.267982	0.226116	-0.136636	0.289074	-0.0415441	0.0773909	-0.0697269	0.176889	-0.123792	0.0497656	-0.11578	-0.0702304	-0.0256276
H2003C12	non-metastatic cells 3. protein expressed in	NME3	NM_002513	4832	0.08667	0.0945778	-0.0204706	-0.286964	-0.0296918	-0.521497	0.0630924	-0.227588	0.142408	0.266473	0.335485	0.132125	-0.211167
H2003D01	nephroblastoma overexpressed gene	NOV	NM_002514	4856	0.871054	-0.60292	1.30605	-1.63015	1.92191	-1.25303	-1.5155	-1.70652	-0.237916	-3.52246	0.534411	1.3471	0.451769
H2003D02	neuroblastoma RAS viral (v-ras) oncogene homolog	NRAS	NM_002524	4893	0.128946	-0.107769	-0.124613	0.459816	-0.105853	0.221543	0.202956	0.365795	-0.197079	0.376814	-0.577207	-0.0387104	-0.0797345
H2003D04	furin (paired basic amino acid cleaving enzyme)	FURIN	NM_002569	5045	-0.428523	0.177455	0.0662137	-0.103422	-0.122454	-0.0233848	0.473315	0.0810555	0.127659	0.327604	0.391746	0.0511541	-0.0251398
H2003D06	pre-B-cell leukemia transcription factor 2	PBX2	NM_002586	5089	-0.499711	-0.98839	0.502627	-0.155217	-0.007881	-0.148787	0.315417	-0.0018866	-0.357594	0.0788641	-0.262693	0.328607	-0.204043
H2003D07	proliferating cell nuclear antigen	PCNA	NM_002592	5111	-0.889218	-0.508037	0.110478	0.733421	-0.202036	0.174289	-0.0629928	0.316797	0.211828	-0.563046	-0.552299	-0.298412	-0.268499
H2003D10	prefoldin 5	PFDN5	NM_002624	5204	0.00378804	0.022975	0.0580401	-0.0532289	0.0932539	-0.391116	-0.182453	-0.344644	0.191758	-0.186132	-0.458329	0.0384822	0.193659
H2003D11	phosphoglycerate mutase 1 (brain)	PGAM1	NM_002629	5223	-0.4152	-0.392987	-0.619414	-0.243194	-0.508876	-0.179474	0.0906579	-0.0715998	-0.446124	-0.390685	0.273874	-0.5539	-0.504101
H2003D12	pim-1 oncogene	PIM1	NM_002648	5292	0.640271	0.351785	-0.397469	-0.611301	-0.448651	-0.884569	-0.948707	-0.522267	-1.00713	-0.232347	0.582424	-0.174112	-0.0987125
H2003E03	protein kinase C. gamma	PRKCG	NM_002739	5582	-0.145565	-0.010653	0.616861	0.0561625	0.3206	0.326364	0.243564	0.308697	0.27458	0.726531	-0.0842759	-0.0365714	0.2233
H2003E04	protein kinase C. iota	PRKCI	NM_002740	5584	-0.146136	0.0490323	-0.526829	0.19597	-0.367243	0.00727635	-0.22401	0.269688	-0.258272	0.323083	-0.65073	-0.0339816	0.0259803
H2003E05	protein kinase C-like 1	PRKCL1	NM_002741	5585	0.00239555	0.0885937	0.0013841	0.0270873	-0.109735	-0.475695	-0.268269	-0.327507	-0.441569	-0.222719	-0.334776	0.381435	-0.0662878
H2003E06	protein kinase C. zeta	PRKCZ	NM_002744	5590	-0.921933	-0.13708	0.205555	0.384196	0.0906608	0.081223	0.0039901	0.157365	-0.143304	0.0790246	-0.461841	-0.334078	0.114003
H2003E08	mitogen-activated protein kinase 6	MAPK6	NM_002748	5597	-0.347333	-0.105383	-0.249407	-0.139669	0.0761066	0.170376	0.240503	-0.147924	-0.648348	0.127223	-0.29754	0.168384	-0.0261451
H2003E09	mitogen-activated protein kinase 7	MAPK7	NM_002749	5598	-0.107072	-0.333953	0.232752	-0.171286	-0.954217	-0.0254296	0.445009	0.183881	-0.156269	0.674416	-0.0416496	-0.161123	-0.268141
H2003E10	mitogen-activated protein kinase 8	MAPK8	NM_002750	5599	-0.400358	0.27736	0.0296409	0.153599	0.358669	-0.103985	-0.24388	-0.00863724	0.189976	-0.121156	-0.16001	-0.154327	0.0580647
H2003E12	mitogen-activated protein kinase kinase 1	MAP2K1	NM_002755	5604	-0.356059	-0.354243	-0.31151	0.00531517	-0.197426	-0.240732	-0.0504155	-0.27895	-0.312307	-0.472749	0.509493	0.0885837	-0.0335308
H2003F02	mitogen-activated protein kinase kinase 6	MAP2K6	NM_002758	5608	-0.39264	0.107431	0.467472	-0.446255	-0.104486	0.428684	-0.270478	0.198128	-0.532183	0.910428	0.210118	0.249205	0.0553855
H2003F03	proteasome (prosome. macropain) 26S subunit. non-ATPase. 2	PSMD2	NM_002808	5708	-0.303516	-0.234699	0.0536961	0.271231	0.016838	0.0298471	-0.307278	0.394064	-0.22099	0.247628	-0.523038	-0.114041	-0.00493747
H2003F04	protein tyrosine phosphatase. receptor type. C	PTPRC	NM_002838	5788	0.00746641	-0.239611	0.593883	-0.110005	0.467929	0.156569	0.334841	0.170301	0.207535	0.730537	0.576694	0.0407497	0.0363691
H2003F06	RAB2. member RAS oncogene family	RAB2	NM_002865	5862	0.122176	0.0765695	-0.0311565	-0.053481	-0.0710469	-0.0878012	0.160863	0.0196475	0.19444	0.408008	-0.322139	-0.156464	-0.269085
H2003F07	RAD23 homolog B (S. cerevisiae)	RAD23B	NM_002874	5887	-0.373205	-0.306399	0.143134	0.00978736	-0.620177	0.386505	0.000721675	-0.108451	-0.410436	0.274923	-1.02786	0.796754	-0.110752
H2003F08	v-raf-1 murine leukemia viral oncogene homolog 1	RAF1	NM_002880	5894	0.132165	-0.460776	-0.411661	-0.202606	-0.379702	-0.424102	-0.0286614	-0.194209	-0.27973	-0.411236	0.343311	-0.103808	-0.440648
H2003F10	RAP1A. member of RAS oncogene family	RAP1A	NM_002884	5906	0.187931	0.24513	0.25764	0.486925	0.0698356	-0.072054	-0.0321811	0.347483	0.402835	0.115526	-0.621159	0.583604	0.131681
H2003G02	ribosomal protein L15	RPL15	NM_002948	6138	0.481613	0.125459	0.193676	0.175072	0.36376	0.291314	-0.0361773	-0.115317	0.554281	-0.430954	-0.0585363	0.61529	0.335037
H2003G03	mitogen-activated protein kinase 12	MAPK12	NM_002969	6300	-0.016109	0.156178	0.179838	0.260049	-0.0256216	-0.116756	0.104206	0.328616	0.0137192	0.32839	-0.246979	-0.323064	0.183717
H2003G04	SET translocation (myeloid leukemia-associated)	SET	NM_003011	6418	-0.18167	-0.147875	-0.140078	0.168147	0.0432623	0.629099	0.227517	0.393156	-0.122087	-0.37586	-0.415147	-0.00056574	-0.0885531
H2003G05	secreted frizzled-related protein 1	SFRP1	NM_003012	6422	-1.10491	-0.868756	-0.00605206	-0.138883	-3.15509	-2.10007	0.46223	-2.57131	-0.374116	-2.25402	-1.43176	-0.834624	-2.40571
H2003G06	seven in absentia homolog 1 (Drosophila)	SIAH1	NM_003031	6477	-0.794454	-0.513071	0.558456	1.05921	-1.78456	-0.334889	0.285492	-0.139954	0.42317	-0.138255	-1.54842	-0.443094	-1.10244
H2003G07	v-ski sarcoma viral oncogene homolog (avian)	SKI	NM_003036	6497	-0.408854	-0.128451	0.0113516	0.125628	0.0194718	0.429292	0.346617	0.742979	0.102155	0.389491	-0.092742	0.173051	-0.501437
H2003G08	SWI/SNF related. matrix associated. actin dependent regulator of chromatin. subfamily b. member 1	SMARCB1	NM_003073	6598	-0.276568	-0.0447895	0.12514	0.189903	0.16068	0.142856	0.144183	0.406518	0.0955353	0.423199	-0.248704	0.320825	-0.0275323
H2003G09	small nuclear ribonucleoprotein polypeptides B and B1	SNRPB	NM_003091	6628	-0.412111	-0.409306	-0.246199	0.349405	-0.135544	0.2155	0.138315	0.555682	-0.155785	0.239318	-0.590144	-0.240919	-0.291857
H2003G11	serine protease inhibitor. Kazal type 1	SPINK1	NM_003122	6690	0.537213	-1.1316	-0.340637	0.061585	-1.25165	-3.08325	-0.157371	1.64317	0.670111	-1.43365	-0.0347206	-1.20701	-0.806785
H2003G12	signal transducer and activator of transcription 3 (acute-phase response factor)	STAT3	NM_003150	6774	-0.0572001	0.331728	0.293713	-0.157189	-0.176441	-0.294855	0.000846773	-0.31782	0.206736	-0.491051	0.485249	0.189504	-0.179786
H2003H02	signal transducer and activator of transcription 6. interleukin-4 induced	STAT6	NM_003153	6778	-0.0678905	-0.058159	-0.378275	-0.627004	-0.0576874	0.0469439	-0.88755	-0.0899947	-0.650305	-0.823329	0.536364	0.116452	-0.250683
H2003H03	suppressor of Ty 5 homolog (S. cerevisiae)	SUPT5H	NM_003169	6829	-0.0173519	-0.0712409	-0.0374082	-0.0925899	-0.0503459	0.0751157	0.420639	0.255926	-0.136208	-0.126426	0.377366	-0.0306145	-0.0835132
H2003H04	suppressor of Ty 6 homolog (S. cerevisiae)	SUPT6H	NM_003170	6830	-0.274027	-0.302101	-0.476085	-0.210858	-0.281593	0.0323202	-0.209297	0.162087	-0.0466629	-0.323326	0.549241	0.217125	-0.470624
H2003H06	transcription elongation factor B (SIII). polypeptide 3 (110kDa. elongin A)	TCEB3	NM_003198	6924	-0.154939	-0.143939	-0.242748	0.395893	-0.273621	0.400427	0.557709	0.477708	-0.00468896	0.161091	-0.150873	-0.155361	-0.151024
H2003H07	telomeric repeat binding factor (NIMA-interacting) 1	TERF1	NM_003218	7013	-0.203869	-0.45551	-0.79148	-0.543668	-0.240528	-0.592965	-0.594225	-0.385808	-0.36824	-0.605826	-0.0741967	-0.0417184	0.162898
H2003H10	transforming growth factor. beta receptor III (betaglycan. 300kDa)	TGFBR3	NM_003243	7049	1.29184	-0.0829129	0.216824	-0.0201456	0.749566	-0.192157	0.199124	-1.15029	-0.180001	-2.45325	1.55047	0.394794	0.252464
H2003H11	thyroid hormone receptor. alpha (erythroblastic leukemia viral (v-erb-a) oncogene homolog. avian)	THRA	NM_003250	7067	0.0381151	0.0823821	-0.157913	-0.230883	-0.161305	-0.269315	0.132146	0.0163174	0.0560109	-0.423934	-0.165278	0.173064	-0.158387
H2003H12	T-cell lymphoma invasion and metastasis 1	TIAM1	NM_003253	7074	-0.928633	-0.320197	0.638532	-0.0492623	0.458492	0.348791	-0.0608905	0.153527	0.29382	0.487552	0.349266	-0.0165747	0.264486
H2004A02	topoisomerase (DNA) I	TOP1	NM_003286	7150	-0.519719	-0.391736	-0.199609	-0.0287945	-0.401092	0.123857	-0.160538	-0.168782	0.0178956	-0.541124	-0.122089	-0.178351	-0.360388
H2004A04	tumor protein D52-like 2	TPD52L2	NM_003288	7165	-0.193755	-0.297917	-0.313091	0.202565	-0.250571	0.113804	0.0996612	-0.042617	-0.319022	0.350048	-0.0346361	-0.0570338	0.01985
H2004A05	translocated promoter region (to activated MET oncogene)	TPR	NM_003292	7175	-0.568612	-0.588872	-0.180222	0.311564	-0.284242	0.0128588	0.104007	-0.119266	0.440236	-0.239621	0.0591005	-0.191508	-0.455964
H2004A06	tumor protein. translationally-controlled 1	TPT1	NM_003295	7178	0.211191	0.201729	0.0663482	0.321805	0.25796	-0.0521181	-0.123494	0.108546	0.172519	-0.0253995	-0.34953	0.0839367	0.235477
H2004A07	tumor rejection antigen (gp96) 1	TRA1	NM_003299	7184	-0.39096	-0.482703	-0.299884	-0.0133543	-0.476041	0.201406	0.346142	0.09612	-0.000877191	0.0133065	0.846949	-0.658513	-0.659855
H2004A08	tumor suppressing subtransferable candidate 1	TSSC1	NM_003310	7260	-0.301297	-0.335401	0.0490732	0.167022	0.0017634	-0.0686662	-0.121652	0.139897	0.00656068	0.0679078	-0.205252	-0.0237171	-0.126506
H2004A10	ubiquitin specific protease 4 (proto-oncogene)	USP4	NM_003363	7375	0.199492	-0.237663	-0.111599	0.0429173	0.00183078	0.153244	0.187532	0.40783	0.194745	0.193196	0.539328	0.0499258	-0.369033
H2004B01	wingless-type MMTV integration site family. member 5A	WNT5A	NM_003392	7474	0.101129	-0.388838	-2.00034	0.114899	0.185949	1.63416	1.09474	0.812162	2.68286	1.45546	-0.048371	-1.28197	-1.13778
H2004B02	tyrosine 3-monooxygenase/tryptophan 5-monooxygenase activation protein. zeta polypeptide	YWHAZ	NM_145690	7534	-0.0884853	-0.351176	-0.307627	0.0486824	-0.182744	-0.172148	0.1003	0.011129	-0.291535	-0.28477	-0.177583	-0.191406	-0.339732
H2004B03	DEK oncogene (DNA binding)	DEK	NM_003472	7913	-0.406781	-0.525243	-0.809012	-0.0248807	-0.339445	0.304375	0.185217	0.393869	-0.473059	-0.152763	0.395655	-0.0645087	-0.557922
H2004B04	chromosome 11 open reading frame 13	C11orf13	NM_003475	8045	-1.44172	-0.767368	0.409805	0.276696	-0.172931	0.30542	0.414373	0.2301	0.177901	0.729987	0.231694	0.0495987	0.903333
H2004B05	CDC7 cell division cycle 7-like 1 (S. cerevisiae)	CDC7L1	NM_003503	8317	-1.39026	-1.14045	-0.669639	-0.263063	-1.01052	-0.816927	-1.48955	-0.399749	-0.605765	0.493392	-0.223831	-0.640458	-0.377019
H2004B06	neutral sphingomyelinase (N-SMase) activation associated factor	NSMAF	NM_003580	8439	1.27644	-0.54185	-0.283404	-0.642832	0.0304586	-0.0323644	-0.0108026	-0.42827	-0.482758	-0.30174	0.824968	-0.0757184	-0.711476
H2004B08	cullin 2	CUL2	NM_003591	8453	0.0437268	-0.249929	-0.142551	0.296167	-0.132953	0.255753	0.257647	0.212954	-0.24136	-0.0657714	0.0638474	0.113582	-0.408163
H2004B09	suppressor of Ty 3 homolog (S. cerevisiae)	SUPT3H	NM_003599	8464	-0.266687	0.149562	0.275163	0.231525	-0.208396	0.287569	0.325784	0.660095	0.321342	0.243805	0.0118017	-0.145929	0.312521
H2004B11	inhibitor of kappa light polypeptide gene enhancer in B-cells. kinase gamma	IKBKG	NM_003639	8517	0.0759481	0.257974	-0.0786161	0.162428	-0.162298	0.280228	0.08734	0.077489	-0.417756	-0.226631	0.282888	0.0350789	-0.128998
H2004B12	cyclin-dependent kinase (CDC2-like) 10	CDK10	NM_052988	8558	-0.00286439	0.0531098	0.774968	-0.121989	0.319961	0.229985	0.455088	0.2914	-0.050863	0.380458	0.320397	0.119816	0.628246
H2004C02	phosphatidic acid phosphatase type 2A	PPAP2A	NM_003711	8611	0.239651	1.13181	-0.163894	-1.34018	-0.681278	-1.25967	-0.792864	-0.788706	-1.62249	-1.16735	-0.662413	-0.317531	-0.584902
H2004C04	beclin 1 (coiled-coil. myosin-like BCL2 interacting protein)	BECN1	NM_003766	8678	0.0765726	0.00648748	-0.339595	-0.165627	-0.216751	-0.146527	-0.0478513	-0.0122899	0.146415	-0.41863	-0.371893	-0.0934079	-0.4136
H2004C05	phosphoprotein enriched in astrocytes 15	PEA15	NM_003768	8682	0.0431396	-0.390099	-0.154852	-0.108825	-0.138412	0.369142	-0.0626947	-0.441235	0.148705	-0.469958	-0.149688	-0.239825	-0.6177
H2004C06	TNFRSF1A-associated via death domain	TRADD	NM_003789	8717	0.576737	0.0702119	-0.151326	-0.482294	-0.207411	-0.283517	-0.144986	-0.376839	-0.515967	-0.514083	0.324293	0.146415	-0.416806
H2004C07	tumor necrosis factor receptor superfamily. member 25	TNFRSF25	NM_003790	8718	-0.23368	-0.255526	-0.0362011	0.100156	-0.177341	0.0459335	0.217192	0.346642	-0.0826171	0.0293646	0.363531	-0.0821949	-0.236802
H2004C09	CASP2 and RIPK1 domain containing adaptor with death domain	CRADD	NM_003805	8738	-0.0148488	0.658899	-0.0133203	0.118097	0.300197	0.0629278	-0.0815436	0.756288	0.11258	0.436423	-0.770897	0.0514662	0.514285
H2004C11	receptor-interacting serine-threonine kinase 2	RIPK2	NM_003821	8767	-0.216682	-0.513223	-0.60478	-0.28802	-0.491866	-0.0524848	0.0569461	0.193679	0.14349	0.496366	0.0734619	-0.225894	-1.00863
H2004D03	histone deacetylase 3	HDAC3	NM_003883	8841	0.052934	-0.202268	-0.0551432	-0.0486227	-0.0244748	0.027299	0.0126235	0.261099	0.16135	-0.567096	-0.0701035	0.0753691	-0.00050694
H2004D05	immediate early response 3	IER3	NM_003897	8870	-1.42227	-2.05651	-0.859279	-0.660368	-0.907176	-0.782485	-1.3917	-0.316673	-0.607646	0.525943	-0.00232215	-1.64996	-0.820288
H2004D06	CDC16 cell division cycle 16 homolog (S. cerevisiae)	CDC16	NM_003903	8881	-0.00424884	-0.0984056	-0.133561	-0.0952107	-0.101545	0.00666581	0.393713	0.121009	-0.235508	-0.181351	0.375754	-0.0674372	-0.277547
H2004D07	B-cell CLL/lymphoma 10	BCL10	NM_003921	8915	0.203883	-0.14409	-0.057682	0.267909	0.0185409	0.0843464	0.440772	0.334266	0.0045025	-0.187534	0.241823	-0.630382	0.170038
H2004D08	BAI1-associated protein 3	BAIAP3	NM_003933	8938	0.230864	-0.173694	0.250259	-0.398069	0.200283	-0.0505738	-1.48802	-0.313965	-0.00680546	-0.0631275	-0.493984	-0.119972	-0.101995
H2004D09	cyclin-dependent kinase 5. regulatory subunit 2 (p39)	CDK5R2	NM_003936	8941	0.28366	0.763255	-0.246712	-0.0416626	0.420014	-0.425766	0.746627	0.124291	-0.0271596	-0.330787	0.00677293	-0.250957	0.0367099
H2004D10	CDC-like kinase 3	CLK3	NM_003992	1198	-0.195848	0.358106	-0.611872	-0.568311	-0.331115	-0.25363	0.277108	-0.308136	-0.492519	-0.505187	-0.152759	-0.408159	-0.109128
H2004D11	CDC-like kinase 2	CLK2	NM_003993	1196	-0.121133	0.120825	0.0651797	0.00554088	0.0974805	-0.0585304	-0.17248	0.162637	0.0902851	0.486809	0.210664	-0.100512	0.127186
H2004D12	nuclear factor of kappa light polypeptide gene enhancer in B-cells 1 (p105)	NFKB1	NM_003998	4790	0.175453	-0.246919	-0.337656	-0.335097	-0.0273913	0.0921548	0.240765	-0.264445	-0.15887	-0.292639	0.122459	-0.173894	-0.208048
H2004E01	ras homolog gene family. member B	ARHB	NM_004040	388	-0.78863	-0.390079	0.36401	0.387629	0.0125691	0.503622	0.368064	0.232129	0.219463	0.991492	-0.354131	0.341392	0.121149
H2004E03	BCL2-like 2	BCL2L2	NM_004050	599	0.197558	-0.0342766	-0.147195	0.0566906	-0.0482375	0.446974	0.754045	-0.063552	0.0303648	0.694515	0.310498	0.0152252	-0.088525
H2004E05	cyclin G1	CCNG1	NM_004060	900	0.534762	0.652329	0.432851	-0.213462	0.429026	-0.460545	-0.336726	-0.688928	0.209322	-0.375813	-0.461002	0.281195	0.532927
H2004E06	DNA-damage-inducible transcript 3	DDIT3	NM_004083	1649	0.92377	0.702006	-0.275385	-0.836905	0.000431181	0.96176	-1.0409	0.144762	-0.821662	-0.705198	0.558717	0.260487	-0.267797
H2004E08	TRAF family member-associated NFKB activator	TANK	NM_004180	10010	2.3941	-0.0270058	-0.765656	-0.0123958	0.187781	0.347042	0.108312	-0.0685391	0.887449	0.0795894	-0.104238	-0.105787	-0.587351
H2004E09	ubiquitously-expressed transcript	UXT	NM_004182	8409	0.0651702	0.454613	-0.0575392	0.160665	0.00445551	0.0349007	-0.31156	-0.229715	0.224808	-0.054327	-0.098624	0.0133852	-0.163886
H2004E12	solute carrier family 28 (sodium-coupled nucleoside transporter). member 2	SLC28A2	NM_004212	9153	-0.290445	-0.331288	0.653681	-0.344687	0.499227	0.218782	0.102411	0.204013	0.323768	0.35314	0.347453	0.0344407	0.0326939
H2004F01	solute carrier family 28 (sodium-coupled nucleoside transporter). member 1	SLC28A1	NM_004213	9154	-0.249673	0.490309	-0.221316	-0.32372	-0.158971	-0.327959	-0.59532	-0.410434	-0.0393615	-0.396831	-0.126877	-0.0605955	0.127418
H2004F02	TNF receptor-associated factor 4	TRAF4	NM_004295	9618	-0.441783	-0.261981	0.658316	0.309067	-0.0728937	0.15355	0.262224	-0.0352498	0.228677	0.566252	0.195966	0.159073	0.0267652
H2004F04	BCL2-associated X protein	BAX	NM_004324	581	0.270186	-0.104412	0.0650193	-0.129854	-0.110615	-0.195596	-0.00585132	-0.287337	-0.365887	-0.2895	0.107586	-0.106244	-0.309352
H2004F05	BCL2/adenovirus E1B 19kDa interacting protein 2	BNIP2	NM_004330	663	0.174853	-0.324131	-0.101901	0.0653274	0.00617713	-0.117932	0.219372	-0.0919624	-0.228213	-0.3357	-0.0164986	0.212329	-0.273471
H2004F06	v-raf murine sarcoma viral oncogene homolog B1	BRAF	NM_004333	673	0.418953	-0.0148527	0.170981	-0.30218	-0.22013	-0.217153	0.224185	-0.0651404	0.273076	-0.0314114	-0.0563798	-0.233141	-0.408857
H2004F07	calreticulin	CALR	NM_004343	811	-0.15023	-0.371654	-0.200019	0.0066083	-0.258768	-0.287031	0.265019	0.0859523	-0.0970277	-0.172521	0.248973	-0.460751	-0.344323
H2004F10	Cas-Br-M (murine) ecotropic retroviral transforming sequence b	CBLB	NM_004351	868	-0.519284	0.13396	-0.311389	-0.0881863	-0.385862	-0.234235	0.0414347	-0.0973682	-0.130718	-0.188199	-0.0193397	-0.324036	-0.172518
H2004F11	cyclin G2	CCNG2	NM_004354	901	0.158771	0.377056	0.0152754	-0.716288	0.240508	-0.0512063	-0.178745	-0.137456	0.0319592	-0.193507	-0.224509	0.426142	0.202864
H2004F12	cadherin 1. type 1. E-cadherin (epithelial)	CDH1	NM_004360	999	-0.114998	0.369729	0.225349	0.106863	0.17787	0.316984	0.349409	0.12588	-0.0240172	0.00845051	0.152791	0.239768	0.115724
H2004G01	death-associated protein	DAP	NM_004394	1611	0.131961	0.243598	0.0916165	0.576773	0.0251332	-0.0749844	0.377425	0.276884	-0.0065313	0.631258	-0.608696	0.0527748	-0.0790104
H2004G03	DNA fragmentation factor. 45kDa. alpha polypeptide	DFFA	NM_004401	1676	-0.124304	-0.127043	0.633883	-0.0116508	0.0315394	0.170121	0.347878	0.226916	0.250463	0.365577	-0.309775	-0.0727321	0.151111
H2004G06	glutamyl-prolyl-tRNA synthetase	EPRS	NM_004446	2058	0.212912	0.30981	0.0488705	0.446902	-0.0323794	0.807649	0.955266	0.575878	-0.349351	0.148973	0.193369	0.0158887	0.0526475
H2004G07	v-erb-b2 erythroblastic leukemia viral oncogene homolog 2. neuro/glioblastoma derived oncogene homolog (avian)	ERBB2	NM_004448	2064	0.292614	-0.238191	-0.259737	0.175641	-0.0563433	0.372697	0.794625	0.475317	-0.0879782	0.396254	0.731437	0.239792	-0.413447
H2004G09	fibroblast activation protein. alpha	FAP	NM_004460	2191	0.35476	-0.0906753	0.657957	-0.85725	0.945553	0.547722	1.17408	-0.529196	-0.960649	-0.202996	0.427424	-0.315043	-0.17875
H2004G10	phenylalanine-tRNA synthetase-like	FARSL	NM_004461	2193	-0.956987	-0.340412	-0.113377	0.0905763	-0.394961	0.182836	0.298062	-0.102586	0.260422	-0.12392	0.345196	-0.278027	-0.416588
H2004G11	interleukin 11 receptor. alpha	IL11RA	NM_004512	3590	0.982878	0.194277	-0.152265	-0.211759	0.866208	1.53938	1.47143	0.697909	0.942084	1.01481	0.763128	-0.0776117	0.241269
H2004H01	retinoic acid receptor responder (tazarotene induced) 3	RARRES3	NM_004585	5920	-0.24925	0.957708	-0.473316	-1.40528	-0.98115	-1.13498	-1.7911	-2.35161	-0.588348	-1.94436	0.11255	-0.549754	0.472501
H2004H04	splicing factor 1	SF1	NM_004630	7536	-0.0990792	-0.395014	-0.350631	0.082699	-0.235533	0.0670242	0.111024	0.00466745	-0.355098	-0.366443	0.317696	-0.121069	-0.286624
H2004H05	death associated protein 3	DAP3	NM_004632	7818	-0.175315	0.019439	-0.210542	-0.115263	-0.089993	-0.016745	-0.0508671	-0.0608756	-0.101346	-0.00920359	0.063518	-0.175181	-0.15301
H2004H06	CDK2-associated protein 1	CDK2AP1	NM_004642	8099	0.318629	-0.25927	-0.311868	0.181334	-0.0385813	-0.467667	0.0550877	0.197749	-0.208539	-0.415997	-0.397407	-0.0715646	-0.457851
H2004H07	CDC23 (cell division cycle 23. yeast. homolog)	CDC23	NM_004661	8697	-0.186994	0.0953426	-0.00338239	-0.0163532	-0.0324666	0.228846	0.610974	0.220786	-0.110549	0.0935454	-0.395401	0.131697	0.10829
H2004H08	regucalcin (senescence marker protein-30)	RGN	NM_004683	9104	0.0502235	-0.338665	0.28344	-0.094312	-0.111042	0.0927491	0.464452	-0.00460301	0.150637	0.457096	0.546013	0.169877	-0.269713
H2004H10	programmed cell death 5	PDCD5	NM_004708	9141	-0.357286	-0.403155	-0.486545	0.0154028	-0.599711	-0.161845	-0.182748	-0.19814	-0.0122667	-0.264271	-0.0526829	-0.509546	-0.351485
H2004H11	mitogen-activated protein kinase-activated protein kinase 2	MAPKAPK2	NM_004759	9261	0.105167	-0.184396	-0.205597	-0.00166107	0.107401	-0.230579	0.133317	-0.0144243	-0.0901543	-0.172525	-0.120406	0.107369	-0.0290102
H2004H12	WD40 protein Ciao1	CIAO1	NM_004804	9391	-0.27442	-0.253094	0.12626	0.961461	0.0964351	-0.123217	-0.159064	0.20232	-0.219264	-0.127019	-0.128675	0.058554	-0.248566
H2005A01	glutathione-S-transferase like: glutathione transferase omega	GSTTLp28	NM_004832	9446	0.0925253	-0.282279	-0.0276212	-0.0416374	-0.187386	-0.592583	-0.604001	-0.668517	-0.240515	-0.630198	-0.485622	-0.732354	0.215888
H2005A03	lipopolysaccharide-induced TNF factor	LITAF	NM_004862	9516	0.204065	-0.346027	0.0567587	-0.499527	0.519693	-0.0319518	-0.206513	-1.02597	0.13247	-0.950102	-0.574208	0.176038	-0.132364
H2005A04	etoposide induced 2.4 mRNA	EI24	NM_004879	9538	-0.372552	0.515126	0.284677	-0.0537691	0.518694	0.564059	-0.020735	0.0719958	0.117861	-0.0676255	0.0570684	-0.134973	-0.275466
H2005A05	tumor protein p53 inducible protein 3	TP53I3	NM_004881	9540	-0.50402	-0.0793064	0.428232	-0.0468573	0.240169	-0.064103	0.137396	0.0762316	0.155426	0.514693	0.515988	0.149962	0.0761799
H2005A06	cyclin-dependent kinase 5	CDK5	NM_004935	1020	0.209054	0.237014	0.155053	-0.0769866	0.280968	-0.352483	-0.489155	-0.545243	-0.360078	-0.982194	-0.254819	0.169282	0.198543
H2005A09	solute carrier family 29 (nucleoside transporters). member 1	SLC29A1	NM_004955	2030	0.884623	-0.805753	0.531642	0.898332	2.18357	0.867751	-0.967372	-0.191205	-0.564135	0.376655	-0.269777	0.229678	1.20608
H2005A10	FK506 binding protein 12-rapamycin associated protein 1	FRAP1	NM_004958	2475	0.19068	-0.302192	-0.384686	-0.0660722	0.219309	-0.121018	-0.24813	-0.13036	-0.101127	-0.115993	0.0846326	-0.0184013	0.38903
H2005A12	ATP-binding cassette. sub-family C (CFTR/MRP). member 1	ABCC1	NM_004996	4363	0.385579	0.0248597	0.301226	0.20724	0.0903683	0.351525	0.429632	0.321878	-0.0956492	1.09381	-0.253264	0.367949	0.0279468
H2005B02	retinoblastoma binding protein 2	RBBP2	NM_005056	5927	-0.299872	0.667768	-0.263342	-0.341948	-0.132408	-0.0155864	0.149594	0.174661	-0.349973	0.0854319	-0.00434846	-0.0299595	-0.0696597
H2005B04	nucleoporin 214kDa	NUP214	NM_005085	8021	-0.245297	-0.00852878	0.742628	-0.165453	0.232771	0.11186	0.359255	-0.10593	0.516655	0.82577	0.244573	0.00383253	-0.108669
H2005B06	DnaJ (Hsp40) homolog. subfamily A. member 3	DNAJA3	NM_005147	9093	-0.56221	-0.181506	0.0786426	0.147149	0.318252	0.150887	-0.476061	-0.0459723	0.243181	0.449068	0.298279	0.0258083	0.253463
H2005B08	v-akt murine thymoma viral oncogene homolog 1	AKT1	NM_005163	207	-0.129527	-0.482238	-0.259613	0.0338743	-0.187551	-0.0746029	-0.105703	0.0456669	0.0308136	-0.0671092	0.0248061	-0.155894	-0.664629
H2005B09	hypothetical protein MGC19531	MGC19531	NM_005167	333926	-0.238676	-0.124845	0.236109	0.394088	-0.256787	0.132923	0.828834	0.763864	-0.189212	0.736323	-0.415796	-0.211395	-0.536547
H2005B10	B-cell CLL/lymphoma 3	BCL3	NM_005178	602	0.208834	0.00494289	-0.39394	-0.949083	-0.41539	-0.548636	0.668097	-0.405118	-0.567738	-0.349395	0.669769	-0.393264	-0.0516628
H2005B11	B lymphoma Mo-MLV insertion region (mouse)	BMI1	NM_005180	648	-0.134432	0.296013	0.358189	-0.710342	0.0612336	0.374362	0.569424	-0.250541	-1.55181	-0.622843	0.199951	0.600213	0.431773
H2005B12	calpain 1. (mu/I) large subunit	CAPN1	NM_005186	823	-0.415856	-0.353166	0.0996587	0.0301762	-0.0362551	0.0129433	-0.832396	-0.270752	-0.368064	-0.87855	-0.443737	0.286838	0.572983
H2005C02	cyclin C	CCNC	NM_005190	892	0.140264	0.155547	-0.264846	0.283211	-0.460813	-0.0553624	0.0184334	0.135586	0.243017	0.127226	-0.315252	0.409677	0.0407583
H2005C03	checkpoint suppressor 1	CHES1	NM_005197	1112	-0.0879435	0.507771	-0.0961812	-0.50907	0.106482	-0.294939	0.0440657	-0.495763	-0.668811	-0.129718	-0.063855	0.653173	0.0427017
H2005C08	E2F transcription factor 1	E2F1	NM_005225	1869	-1.1929	-0.320087	-0.205793	0.770014	0.0138911	-0.248587	-0.802327	0.0583316	0.383182	-0.220847	0.163118	0.585886	0.0822927
H2005C10	ELK1. member of ETS oncogene family	ELK1	NM_005229	2002	-0.315898	-0.435119	-0.260983	-0.245776	-0.199287	-0.224023	-0.327951	-0.324292	-0.270392	-0.24114	0.146837	-0.0784382	0.105465
H2005C12	ems1 sequence (mammary tumor and squamous cell carcinoma-associated (p80/85 src substrate)	EMS1	NM_005231	2017	0.452978	0.157361	0.147208	0.316184	0.0580183	-0.155717	0.05798	-0.0948166	0.0619399	0.481926	-0.29745	0.026546	0.0534424
H2005D02	nuclear receptor subfamily 2. group F. member 6	NR2F6	NM_005234	2063	-0.137352	-0.00351432	-0.320702	-0.338147	-0.0588505	0.183301	0.465383	0.395434	0.123021	0.215683	0.325335	-0.185441	-0.356872
H2005D04	v-ets erythroblastosis virus E26 oncogene homolog 2 (avian)	ETS2	NM_005239	2114	-0.534258	-0.562226	-0.0313326	0.448634	-0.576631	-0.927519	0.373542	-0.0860982	0.47257	-0.442991	0.301171	0.35296	-0.407635
H2005D05	Ewing sarcoma breakpoint region 1	EWSR1	NM_005243	2130	-0.169178	-0.265989	-0.112155	0.160671	-0.108064	0.48044	0.502627	0.131698	-0.192948	0.246521	0.477011	-0.177929	0.135537
H2005D06	FAT tumor suppressor homolog 1 (Drosophila)	FAT	NM_005245	2195	-0.0448619	-1.71307	0.267169	-0.0532881	-0.330313	-0.00944456	0.785755	-0.394221	0.456547	0.244668	2.14126	0.660105	-2.06219
H2005D07	fer (fps/fes related) tyrosine kinase (phosphoprotein NCP94)	FER	NM_005246	2241	-0.0666828	-0.233979	-0.148727	0.197881	-0.249845	-0.137189	0.347102	-0.00831837	-0.107595	-0.0949071	-0.204443	0.0903483	-0.276329
H2005D08	fibroblast growth factor 3 (murine mammary tumor virus integration site (v-int-2) oncogene homolog)	FGF3	NM_005247	2248	0.121783	-0.0636552	0.157296	-0.0463834	0.294084	0.20559	0.670791	0.14561	-0.116256	0.405197	0.302584	0.0569053	0.0712044
H2005D11	v-fos FBJ murine osteosarcoma viral oncogene homolog	FOS	NM_005252	2353	-0.59438	-0.165651	-0.572712	-1.56816	0.164528	-2.22034	-3.99156	-2.322	-2.05647	-2.24195	0.853292	0.747108	0.592948
H2005E01	v-Ha-ras Harvey rat sarcoma viral oncogene homolog	HRAS	NM_005343	3265	-0.192857	-0.239938	-0.909132	0.30665	-0.54358	-0.10722	0.102374	0.137232	-0.358924	-0.269679	0.424495	0.154011	-0.959936
H2005E02	heat shock 90kDa protein 1. alpha	HSPCA	NM_005348	3320	0.298605	-0.383135	-0.0499819	0.632189	-0.0657735	0.139404	0.525224	0.517902	0.336384	0.550607	0.135628	-0.0189973	-0.0209852
H2005E03	jun D proto-oncogene	JUND	NM_005354	3727	-0.404193	0.334993	-0.134052	-0.288963	0.13848	-0.102235	0.0788054	-0.257591	-0.770033	-0.0613772	-0.0385903	0.654868	0.262741
H2005E05	MAD. mothers against decapentaplegic homolog 4 (Drosophila)	MADH4	NM_005359	4089	0.24634	-0.184049	-0.423875	-0.215239	-0.150855	-0.156284	0.144609	0.135038	-0.307795	-0.528333	0.146869	-0.345711	-0.0834841
H2005E08	neuroblastoma. suppression of tumorigenicity 1	NBL1	NM_005380	4681	-0.0829149	-0.932828	-0.350474	0.467249	0.63809	0.0256173	0.152878	0.449245	-0.135449	-0.572814	0.370382	0.189034	-0.665453
H2005E10	v-ral simian leukemia viral oncogene homolog A (ras related)	RALA	NM_005402	5898	0.600512	0.697571	0.333127	0.314962	0.16888	0.21656	-0.164853	0.336697	-0.078419	0.115393	-0.105518	0.0495785	0.252324
H2005E11	suppression of tumorigenicity 5	ST5	NM_005418	6764	-0.0358596	0.336611	-0.199462	-0.105611	-0.0268716	-0.118563	0.042342	-0.0474271	0.196599	0.486838	0.527175	0.105987	0.139207
H2005E12	signal transducer and activator of transcription 2. 113kDa	STAT2	NM_005419	6773	0.326714	0.109071	-0.150766	-0.390077	0.206801	-0.394943	-0.413226	-0.412041	-0.049534	-0.325787	0.711569	0.262668	0.93931
H2005F01	tumor protein p53 binding protein. 2	TP53BP2	NM_005426	7159	-0.125723	-0.519847	-0.295329	-0.184858	-0.164643	-0.277282	0.0772662	-0.491346	-0.0591192	-0.295187	0.524163	0.010401	-0.323961
H2005F02	vav 1 oncogene	VAV1	NM_005428	7409	0.0698567	0.112461	0.438623	-0.0296201	0.192738	0.207985	0.620808	-0.0873041	-0.0217998	0.37531	-0.486927	-0.0550974	-0.00444701
H2005F03	wingless-type MMTV integration site family. member 1	WNT1	NM_005430	7471	0.0726055	0.167273	0.531273	-0.0929004	0.714568	0.110686	0.495193	-0.0144348	-0.0635323	0.45531	0.121386	0.115127	0.154463
H2005F04	v-yes-1 Yamaguchi sarcoma viral oncogene homolog 1	YES1	NM_005433	7525	0.0596311	-0.0462904	-0.188758	0.0119471	-0.267162	-0.186612	0.0306531	-0.322827	-0.363923	-0.163322	-0.508167	-0.439426	0.121924
H2005F05	Rho guanine nucleotide exchange factor (GEF) 5	ARHGEF5	NM_005435	7984	-0.138364	-0.201596	-0.782299	-0.440767	-0.450532	-0.340759	-0.439295	-0.413586	-0.131668	0.40164	0.0883713	-0.0684946	-0.0796816
H2005F07	nuclear receptor coactivator 4	NCOA4	NM_005437	8031	-0.44304	0.165252	-0.175556	0.214172	-0.127973	0.106254	0.329176	0.472876	-0.645169	-0.0954171	-0.241722	0.22018	-0.470714
H2005F08	FOS-like antigen 1	FOSL1	NM_005438	8061	-1.09804	-1.14435	-0.26181	0.442711	-0.694649	-0.257016	0.563943	-0.146723	0.106772	-0.414092	0.256938	-0.595842	-0.916715
H2005F09	v-maf musculoaponeurotic fibrosarcoma oncogene homolog B (avian)	MAFB	NM_005461	9935	1.57322	-0.700415	0.23676	-1.00934	1.10579	-0.391896	-0.0271864	-0.19376	0.444903	-0.153627	0.454548	0.409667	-0.213848
H2005F10	heat shock transcription factor 1	HSF1	NM_005526	3297	-0.00640605	-0.0147904	-0.0909414	-0.0993362	0.089284	-0.0627609	0.559895	0.0432613	-0.22473	-0.0302156	0.345871	-0.0513575	-0.131017
H2005F11	isocitrate dehydrogenase 3 (NAD+) alpha	IDH3A	NM_005530	3419	-0.355026	-0.0751545	-0.6684	-0.0161258	-0.172414	0.300181	-0.16558	-0.190933	0.237862	-0.0826353	-0.000202574	0.0385341	-0.0283368
H2005F12	inhibitor of growth family. member 1	ING1	NM_005537	3621	0.362432	1.65442	2.45306	-0.268388	1.25353	0.47269	0.592302	0.498599	0.476234	0.869939	1.23321	0.101162	1.09189
H2005G01	lactate dehydrogenase A	LDHA	NM_005566	3939	-0.470376	-1.00942	-0.642803	0.160727	-0.511972	-0.0791175	0.347816	0.290032	-0.0710933	-0.045158	0.643849	-0.111104	-1.04304
H2005G02	lectin. galactoside-binding. soluble. 3 binding protein	LGALS3BP	NM_005567	3959	-0.357296	-0.293273	-0.667852	-0.472197	-0.209218	-0.770891	-0.968108	-1.34001	-0.343984	0.878295	1.23706	-0.0451876	0.200866
H2005G03	lamin A/C	LMNA	NM_005572	4000	0.145012	-0.0020574	-0.369124	0.17592	-0.393396	-0.0143491	0.194164	0.38914	-0.640369	-0.823708	0.211192	0.244268	-0.21145
H2005G04	lamin B1	LMNB1	NM_005573	4001	-0.58401	-0.6219	-0.305248	0.497931	-0.586777	-0.104795	-0.821825	-0.138668	-0.00681763	-0.207875	-0.31551	-0.714687	-0.359772
H2005G05	protein phosphatase 3 (formerly 2B). catalytic subunit. gamma isoform (calcineurin A gamma)	PPP3CC	NM_005605	5533	-0.648001	-0.44857	-0.773036	-0.232393	-0.994031	-0.264127	0.249881	-0.948149	-0.419045	-0.105498	0.233819	0.142841	-0.965361
H2005G06	retinoblastoma binding protein 4	RBBP4	NM_005610	5928	-0.362652	-0.46026	-0.0722168	0.10165	-0.118688	0.246512	-0.0948904	0.199751	-0.165678	-0.172139	-0.0812814	-0.0327502	-0.257234
H2005G07	splicing factor. arginine/serine-rich 4	SFRS4	NM_005626	6429	0.0121988	-0.283133	-0.156801	-0.0300653	0.270375	0.0984687	0.485274	0.369603	0.0112864	0.0434153	0.292487	0.140049	-0.268196
H2005G08	tumor protein p53 binding protein. 1	TP53BP1	NM_005657	7158	-0.0641036	-0.344914	-0.270156	-0.31209	-0.336728	-0.609189	-0.109589	-0.0685857	-0.104235	-0.0977064	0.630259	-0.0186783	-0.492366
H2005G09	tumor suppressing subtransferable candidate 4	TSSC4	NM_005706	10078	-0.051224	0.0315181	-0.184786	-0.415538	-0.254984	-0.0317668	0.409349	-0.0339027	-0.308588	-0.159724	-0.0909983	0.321664	-0.136108
H2005G10	accessory protein BAP31	BCAP31	NM_005745	10134	-0.514707	-0.202494	-0.109778	0.077383	-0.204501	-0.194725	-0.199705	-0.105741	0.233622	0.0756766	-0.47867	0.125079	-0.358465
H2005G11	RNA binding motif protein 6	RBM6	NM_005777	10180	-0.0680595	0.181393	-0.109257	-0.0152322	0.199075	-0.179092	0.00589624	0.221444	-0.0721416	0.130942	0.843617	0.253362	0.0836057
H2005G12	RNA binding motif protein 5	RBM5	NM_005778	10181	0.254386	-0.143135	-0.298477	-0.0708733	0.221641	0.0303659	0.414643	0.251443	-0.184629	-0.0393887	0.901788	0.100688	0.0736919
H2005H01	MAD. mothers against decapentaplegic homolog 2 (Drosophila)	MADH2	NM_005901	4087	0.20889	0.0553815	-0.0250882	0.1383	0.164008	-0.276136	-0.305821	-0.357285	-0.459611	-0.339279	-0.383973	0.216913	0.122563
H2005H02	malate dehydrogenase 1. NAD (soluble)	MDH1	NM_005917	4190	0.0833137	0.145868	0.102345	-0.0319901	-0.0295392	-0.144571	-0.264363	-0.287537	-0.0918134	-0.00960361	-0.679347	-0.0972922	0.163237
H2005H03	mitogen-activated protein kinase kinase kinase 4	MAP3K4	NM_005922	4216	0.621749	0.296508	0.134487	0.131781	-0.124963	0.049504	0.226779	0.14693	-0.238401	1.26758	0.199938	0.751621	0.258469
H2005H05	H1 histone family. member X	H1FX	NM_006026	8971	-0.150054	-0.795564	-0.565158	-0.528101	-0.0847582	-0.269579	0.0949195	0.17749	-0.311521	0.130012	0.244696	-0.0492331	-0.43732
H2005H07	tubulin. alpha. ubiquitous	K-ALPHA-1	NM_006082	10376	-0.590172	-0.794445	-0.478199	0.853881	-0.614669	0.281279	0.369859	1.03972	-0.370415	0.287265	-0.344754	0.0749984	-0.528774
H2005H09	mitogen-activated protein kinase kinase kinase 7 interacting protein 1	MAP3K7IP1	NM_006116	10454	0.0863159	-0.340601	0.422866	-0.320616	0.13195	0.175723	0.132843	0.254833	0.00925003	0.097908	0.361677	-0.208174	-0.256762
H2005H10	DnaJ (Hsp40) homolog. subfamily B. member 1	DNAJB1	NM_006145	3337	-0.0317883	-0.0788935	-0.140596	-0.20424	0.208827	-0.0714606	-0.220739	-0.330664	-0.302485	-0.927221	-0.204635	0.31477	0.104294
H2005H11	pre-B-cell leukemia transcription factor 3	PBX3	NM_006195	5090	0.875148	0.298258	-0.419604	-0.118926	0.0436823	-1.0445	-1.01822	-0.809859	0.151031	-1.44369	-0.515652	-0.113833	-0.0665952
H2005H12	ectonucleotide pyrophosphatase/phosphodiesterase 2 (autotaxin)	ENPP2	NM_006209	5168	0.804205	-0.533395	-0.304378	-1.13789	-0.667197	-1.69916	-0.621945	-1.11977	1.49844	-1.37755	1.2619	0.1911	-1.66438
H2006A01	protein (peptidyl-prolyl cis/trans isomerase) NIMA-interacting 1	PIN1	NM_006221	5300	-0.521258	-0.15312	-0.577023	-0.0806121	-0.0191846	-0.0129855	-0.121718	0.149716	-0.14787	-0.394183	0.0374151	-0.0101985	-0.27088
H2006A02	polymerase (RNA) II (DNA directed) polypeptide J. 13.3kDa	POLR2J	NM_006234	5439	0.197209	-0.0693623	-0.268269	0.147582	-0.0178399	-0.0720646	0.00438828	-0.0393288	0.215226	-0.233097	0.0319921	0.263608	-0.0389003
H2006A03	protein kinase C. delta	PRKCD	NM_006254	5580	-0.0236558	-0.729106	0.389695	-0.0763486	0.0663064	0.0363818	0.0681565	0.125578	0.208033	0.203369	0.325391	0.217246	0.00648652
H2006A06	protein tyrosine phosphatase. non-receptor type 13 (APO-1/CD95 (Fas)-associated phosphatase)	PTPN13	NM_006264	5783	0.400457	0.170127	-0.652316	-0.692697	0.149697	-0.346606	0.264155	0.190995	0.0704481	-0.760614	0.30228	0.322807	-0.996708
H2006A07	requiem. apoptosis response zinc finger gene	REQ	NM_006268	5977	-0.0261397	-0.0876223	0.490138	-0.015085	-0.072508	0.470916	0.334118	1.03836	0.550007	1.0769	0.556036	-0.431642	-0.920787
H2006A08	splicing factor. arginine/serine-rich 7. 35kDa	SFRS7	NM_006276	6432	-0.232642	-0.485432	-0.386747	0.0555446	-0.285725	-0.0103953	-0.114701	-0.055256	0.254096	-0.676653	0.021266	0.207914	0.0553698
H2006A11	tumor necrosis factor. alpha-induced protein 2	TNFAIP2	NM_006291	7127	-1.09907	-0.340182	-1.12047	-1.46918	-0.905312	-0.747887	-1.15146	-1.1446	0.111186	-0.528989	0.184882	-0.91939	-0.535033
H2006A12	tumor susceptibility gene 101	TSG101	NM_006292	7251	-0.124164	0.0159384	-0.298564	0.0211692	-0.235451	0.00385921	0.06309	-0.000680409	-0.135844	-0.142662	-0.083389	0.0131137	-0.0590324
H2006B01	transcriptional activator of the c-fos promoter	CROC4	NM_006365	10485	-0.0577947	0.054595	0.529684	-0.138886	0.0363792	0.0839707	0.200194	-0.0398697	0.15912	0.520948	0.235232	0.0487402	0.0466104
H2006B02	HIV-1 Tat interactive protein 2. 30kDa	HTATIP2	NM_006410	10553	0.728929	0.990698	-0.257187	0.277421	-0.831914	0.449542	-0.246866	-0.412193	0.346408	1.07728	-0.161976	0.653222	-0.113785
H2006B03	CD27-binding (Siva) protein	SIVA	NM_006427	10572	-0.309993	-0.112613	-0.196689	0.388416	0.0219748	0.13963	0.0301396	0.255376	-0.0253069	-0.293177	-0.494193	0.116677	-0.0997087
H2006B07	CCCTC-binding factor (zinc finger protein)	CTCF	NM_006565	10664	-0.0959362	-0.604873	-0.371269	-0.0822931	0.00182478	0.344105	0.558991	0.255464	-0.112508	-0.137991	0.203859	0.238209	0.0944803
H2006B08	Ras-related GTP-binding protein	RAGA	NM_006570	10670	0.0290855	-0.417696	-0.25426	-0.320652	-0.200809	-0.383635	0.144785	-0.460087	-0.190871	-0.439818	-0.00572995	-0.10686	-0.268215
H2006B09	heat shock 70kDa protein 8	HSPA8	NM_006597	3312	0.450263	0.24505	0.529824	0.775542	0.443363	0.388672	-0.0822399	0.197326	0.290139	0.231979	-0.941532	0.729428	0.217787
H2006B11	FLN29 gene product	FLN29	NM_006700	10906	-0.321301	0.438779	0.240869	-0.0263992	0.0471679	-0.044162	0.0591202	-0.0412161	-0.196407	0.283894	0.00783055	0.208109	0.244518
H2006B12	LIM domain only 4	LMO4	NM_006769	8543	-0.543179	-0.238063	-0.268011	-0.520666	-0.57243	0.214714	0.171739	0.0884145	-0.467197	1.19078	-0.415345	-0.458897	-0.30634
H2006C01	COP9 constitutive photomorphogenic homolog subunit 5 (Arabidopsis)	COPS5	NM_006837	10987	0.203248	0.62187	0.692879	0.0977093	0.843998	0.686649	0.450275	0.281689	-0.263723	-0.154881	-0.128104	0.279982	0.727856
H2006C02	inner membrane protein. mitochondrial (mitofilin)	IMMT	NM_006839	10989	-0.0517457	0.0372569	-0.211148	0.339312	-0.0990708	0.252444	0.281653	0.437563	0.297894	-0.311933	0.272063	0.239338	-0.472702
H2006C03	protein disulfide isomerase. pancreatic	PDIP	NM_006849	64714	-0.111135	0.196594	0.322133	-0.119358	-0.0321938	-0.392857	-0.0933862	-0.375959	-0.125826	0.225782	-0.0975371	-0.045134	-0.00749223
H2006C04	calmodulin 1 (phosphorylase kinase. delta)	CALM1	NM_006888	801	-0.104859	-0.493621	-0.401281	-0.0663646	-0.307905	-0.373771	-0.176985	-0.206039	-0.336306	-0.459317	-0.191126	-0.0638481	-0.269549
H2006C05	carcinoembryonic antigen-related cell adhesion molecule 7	CEACAM7	NM_006890	1087	0.474646	0.00217367	0.07775	0.306497	-0.0763111	0.219028	0.271353	0.149812	0.0120515	0.0487883	0.46445	0.24362	-0.103813
H2006C07	melanoma antigen. family D. 1	MAGED1	NM_006986	9500	0.00339049	1.26603	0.181806	-1.4464	-1.48563	-2.1168	-0.991542	-1.52349	-0.931443	-1.59941	0.76955	-0.405478	-0.248901
H2006C08	putative tumor suppressor 101F6	101F6	NM_007022	11068	0.138235	-0.174763	0.0931398	-0.130588	0.129798	0.12658	0.0633492	0.187457	0.496305	-0.0133758	-0.163967	0.323115	-0.222978
H2006C10	Fas (TNFRSF6) associated factor 1	FAF1	NM_007051	11124	0.496785	-0.0200582	0.316895	1.02394	0.432262	0.542346	0.442499	0.603749	0.264827	1.53402	-0.713124	0.373655	0.633502
H2006C11	calpain 11	CAPN11	NM_007058	11131	0.191183	-0.115336	-0.288964	0.120082	0.10738	-0.371685	-0.13669	0.0594247	0.26598	-0.103267	-0.446191	0.0796067	-0.346998
H2006C12	CDC37 cell division cycle 37 homolog (S. cerevisiae)	CDC37	NM_007065	11140	-0.1203	0.0853965	-0.0682819	0.209382	-0.183978	0.207656	0.127885	0.0780114	-0.282735	0.200366	-0.11954	-0.201921	-0.272569
H2006D01	transcription elongation factor B (SIII). polypeptide 2 (18kDa. elongin B)	TCEB2	NM_007108	6923	-0.11332	0.124807	-0.0901816	0.01349	-0.0737965	-0.144573	0.133312	0.261955	-0.018875	0.236914	-0.309317	-0.174889	-0.358245
H2006D02	transcription factor Dp-1	TFDP1	NM_007111	7027	-0.251262	0.0751587	-0.262724	0.322544	-0.197218	0.0473749	-0.333594	0.0324041	0.00721755	-0.323083	-0.0839074	0.0154198	-0.109436
H2006D07	v-abl Abelson murine leukemia viral oncogene homolog 2 (arg. Abelson-related gene)	ABL2	NM_007314	27	0.0774395	-1.24942	-0.523226	-0.412284	-0.621243	0.465237	0.797595	0.647385	-0.192074	0.0167919	1.22097	-0.687652	-0.793983
H2006D08	signal transducer and activator of transcription 1. 91kDa	STAT1	NM_007315	6772	-0.296741	-0.455121	-0.334429	-0.799157	-0.118691	0.264015	0.787477	-1.05079	0.22216	-0.078586	0.377873	-0.93059	-0.589309
H2006D09	heat shock 90kDa protein 1. beta	HSPCB	NM_007355	3326	-0.0403887	0.358839	0.534173	0.464605	0.308904	0.374383	0.230307	0.514017	0.560347	1.43492	-0.625969	0.321886	0.0370379
H2006D11	apoptosis antagonizing transcription factor	AATF	NM_012138	26574	-0.0935882	-0.298665	-0.278549	0.0247491	-0.207971	0.607078	0.596092	0.0219263	-0.190562	-0.00709833	0.0368894	0.190865	0.334923
H2006E01	CD24 antigen (small cell lung carcinoma cluster 4 antigen)	CD24	NM_013230	934	0.305921	0.033987	-0.172085	-0.0809599	0.530519	0.107554	0.225771	0.102051	-0.291954	-0.000779474	0.825673	-0.088355	0.265619
H2006E02	programmed cell death 6	PDCD6	NM_013232	10016	-0.0158067	-0.116682	-0.0765014	0.342806	0.0143553	0.100119	0.0846571	0.130039	0.0784883	-0.0622091	-0.370001	0.426085	-0.173527
H2006E04	BCL2-related ovarian killer	BOK	NM_032515	666	-0.48811	3.20597	0.526864	0.00880659	-0.373936	0.419439	0.370477	0.262047	-0.119083	0.1508	0.248681	-0.0535172	0.0663509
H2006E05	fuse-binding protein-interacting repressor	SIAHBP1	NM_014281	22827	-0.433661	-0.534886	-0.531911	0.309641	-0.471134	0.394599	0.32637	0.252083	-0.109292	0.295611	-0.540605	-0.26779	0.286058
H2006E07	protein phosphatase 1. regulatory (inhibitor) subunit 15A	PPP1R15A	NM_014330	23645	-0.155944	-0.643415	-0.991407	-0.093038	-0.357367	-0.336387	-0.78507	-0.248774	-0.203437	-1.08704	0.524718	-0.0633952	-0.499112
H2006E08	tumor necrosis factor receptor superfamily. member 21	TNFRSF21	NM_014452	27242	0.756109	-1.53942	-1.12256	0.119334	1.05036	0.303535	-0.796338	0.0827901	1.79302	-0.238758	0.213223	-0.186225	-0.640756
H2006E11	ubiquitin B	UBB	NM_018955	7314	-0.0763423	-0.212457	-0.357059	0.0762341	-0.121524	-0.405037	-0.286303	-0.042063	0.131312	-0.206009	-0.522947	-0.0618533	-0.0103438
H2006E12	microsomal glutathione S-transferase 1	MGST1	NM_020300	4257	-0.0831193	0.583378	-0.0173887	-0.193119	0.0997919	-0.0605481	0.113317	-0.772219	-0.409551	0.0124494	-0.434151	-0.428743	0.225479
H2006F01	fibroblast growth factor 6	FGF6	NM_020996	2251	-0.280967	-0.65353	-0.321833	-0.303904	-0.439698	-0.69689	0.198827	-0.7713	0.0400416	-0.665915	0.904259	-0.51628	-0.585012
H2006F02	RAP2A. member of RAS oncogene family	RAP2A	NM_021033	5911	0.490732	-0.736797	-0.424505	-0.541859	0.751976	-0.0943705	-0.19033	-0.52857	-0.206863	-0.0127598	-0.188301	0.112793	0.537662
H2006F03	tumor necrosis factor. alpha-induced protein 1 (endothelial)	TNFAIP1	NM_021137	7126	0.000120544	1.07479	-0.214281	-0.0869931	-0.210753	0.260319	0.151068	-0.0239865	-0.317855	0.0635976	-0.646039	0.230748	0.888523
H2006F04	TNF receptor-associated factor 2	TRAF2	NM_021138	7186	-0.313864	0.134295	0.200896	0.252734	0.156907	0.117013	-0.30638	0.176142	-0.0629522	0.425217	0.358926	-0.00835244	0.17374
H2006F05	cell division cycle 25B	CDC25B	NM_021874	994	0.29943	-0.00460316	-0.210187	-0.278721	-0.130774	-0.422849	-0.0427501	-0.562825	0.215672	0.183305	0.149399	-0.105365	0.305429
H2006F06	FXYD domain containing ion transport regulator 3	FXYD3	NM_021910	5349	1.23988	0.148038	0.414463	0.156723	0.508013	0.674111	0.155106	0.302972	-0.41503	0.678697	0.0587178	0.185107	0.0369851
H2006F07	AXL receptor tyrosine kinase	AXL	NM_021913	558	-0.511198	-0.509537	-0.792407	-0.713306	-0.538515	0.212423	0.96233	0.439648	-0.270749	0.0247596	0.489572	-0.702903	-0.866317
H2006F08	retinoid X receptor. beta	RXRB	NM_021976	6257	-0.152229	0.165613	-0.229962	-0.127639	0.0680997	-0.234128	0.213926	-0.141113	-0.189688	0.0547084	0.0410794	0.0180942	0.066851
H2006G01	leukocyte receptor cluster (LRC) member 4	LENG4	NM_024298	79143	-0.311861	0.028378	-0.205081	-0.309566	-0.398313	-0.399677	-0.424783	-0.557817	-0.0813596	-0.136553	0.238362	-0.666217	-0.270139
H2006G02	Wilms tumor 1	WT1	NM_024426	7490	-0.0665984	0.112739	-0.144178	-0.30756	0.00796529	-0.587257	-1.02074	-0.978177	0.108824	-0.699814	-0.25594	-0.0268673	-0.24992
H2006G03	FAST kinase	FASTK	NM_025096	10922	-0.160998	-0.174383	0.0793851	0.203771	0.103052	0.0679409	0.315544	0.165016	0.0751335	0.061103	-0.0197972	0.152043	0.160677
H2006G04	heterogeneous nuclear ribonucleoprotein U (scaffold attachment factor A)	HNRPU	NM_031844	3192	0.00816403	-1.03779	-0.031234	-0.0260676	-0.121606	0.404248	0.161186	0.277789	0.0292052	-0.285573	-0.0127079	0.0950042	0.354975
H2006G06	caspase 10. apoptosis-related cysteine protease	CASP10	NM_032977	843	-0.0617203	0.12586	0.00862047	0.225929	-0.0568935	-0.0912643	-0.331253	-0.126934	0.0241532	-0.144072	0.00372872	-0.198906	0.205514
H2006G08	death effector domain containing	DEDD	NM_032998	9191	0.702552	0.327561	0.121834	0.297264	0.0919868	0.13123	0.517603	0.403221	-0.159338	0.431925	0.568675	0.554586	-0.738032
H2006G10	caspase 1. apoptosis-related cysteine protease (interleukin 1. beta. convertase)	CASP1	NM_033292	834	-0.102558	-0.222949	-1.06979	-0.0156168	0.633432	-0.35802	-0.792827	-0.43545	0.556857	0.235565	-0.260916	-0.171085	-0.344609
H2006H01	cyclin D1 (PRAD1: parathyroid adenomatosis 1)	CCND1	NM_053056	595	-0.045016	-1.28739	-0.552511	-0.890342	0.0783828	-0.684127	0.764863	-0.738558	-0.925602	-1.06446	1.20496	-0.625376	-0.977393
H2006H02	hypothetical protein MGC48986	MGC48986	NM_175881	161753	-0.42695	0.117392	0.50358	0.0403449	0.0274534	0.196878	0.149147	0.133602	0.121326	0.622364	0.123062	0.133028	0.107827
H2006H03	cat eye syndrome chromosome region. candidate 1	CECR1	NM_177405	51816	0.564558	0.388308	-0.632825	-0.09042	-0.370272	-0.31944	-0.315797	-0.22512	0.449292	-0.270486	0.643775	0.337645	-0.241051
H2006H04	fragile X mental retardation 1	FMR1	NM_002024	2332	-0.262096	-1.71696	-0.499261	-0.37818	-0.309524	-0.047157	-0.0961905	-0.229006	-0.516578	-0.174709	-0.320392	-0.073107	-0.699073
H2006H05	dihydrolipoamide S-succinyltransferase (E2 component of 2-oxo-glutarate complex)	DLST	NM_001933	1743	0.0499699	-0.123283	-0.39657	-1.16395	-0.44851	-0.187156	0.202053	-0.354386	-0.314941	-0.446173	0.199113	-0.362227	-0.0034766
H2006H06	nuclear factor of kappa light polypeptide gene enhancer in B-cells 2 (p49/p100)	NFKB2	NM_002502	4791	-0.87974	-0.649415	-0.0775469	-0.123735	-0.173644	0.175546	0.538849	-0.091536	-0.0974766	0.567639	0.633969	-0.323143	0.00080856
H2006H07	ecotropic viral integration site 1	EVI1	NM_005241	2122	0.276475	-0.0123952	0.229132	-0.238799	0.44891	0.326996	0.477169	0.0986976	0.000614159	0.432597	0.475619	0.0880341	-0.0674748
H2006H08	suppression of tumorigenicity 13 (colon carcinoma) (Hsp70 interacting protein)	ST13	NM_003932	6767	0.466955	0.421499	0.442384	0.205364	0.363179	0.0144323	-0.0674348	0.0993326	0.315212	0.101043	-0.929115	0.241362	0.0723647
H2006H11	protein kinase. DNA-activated. catalytic polypeptide	PRKDC	NM_006904	5591	-0.572241	0.286092	0.240367	0.251067	-0.0108196	0.72855	0.301573	0.203335	-0.202571	0.169515	-0.0413378	0.454177	-0.0614539
H2007A01	insulin-like growth factor 2 (somatomedin A)	IGF2	NM_000612	3481	-0.289081	-0.490069	-0.202374	0.204279	-0.84036	-0.310601	0.398954	0.234102	0.0955903	0.0824316	-0.0969491	0.15454	-0.752323
H2007A02	insulin-like growth factor 1 (somatomedin C)	IGF1	NM_000618	3479	-0.162413	-0.328776	0.501732	-0.126724	0.118723	0.233069	0.452292	0.0467611	0.153538	0.442888	0.567837	0.255914	-0.263657
H2007A03	mitogen-activated protein kinase 3	MAPK3	XM_055766	5595	-0.190639	-0.886849	-1.21189	-0.515324	-0.601483	-1.10249	-0.802222	-0.509329	-0.815792	-0.802857	1.20733	-0.657392	-1.22868
H2007A04	WEE1 homolog (S. pombe)	WEE1	NM_003390	7465	0.0695663	-0.444702	-0.193951	0.136122	0.014492	0.138245	-0.162993	0.211942	0.188755	-0.327725	0.728203	0.0989646	-0.405385
H2007A05	v-myb myeloblastosis viral oncogene homolog (avian)-like 1	MYBL1	XM_034274	4603	-0.566693	-0.147737	-0.0674741	-0.0924411	-0.230164	-0.358046	0.30786	0.221618	-0.0400618	-0.592563	-0.333241	-0.121237	-0.322289
H2007A06	retinoblastoma-like 2 (p130)	RBL2	NM_005611	5934	0.0373616	-0.126879	-0.0177786	-0.171938	-0.182297	-0.27629	0.407242	0.277769	-0.0335491	-0.103374	0.300056	-0.136811	-0.0123212
H2007A07	heat shock 70kDa protein 5 (glucose-regulated protein. 78kDa)	HSPA5	NM_005347	3309	0.155035	-0.167314	-0.189628	0.261189	-0.105321	0.944985	0.759889	0.29553	0.242191	0.347652	1.42786	0.29619	-0.373246
H2007A08	caspase 8. apoptosis-related cysteine protease	CASP8	NM_001228	841	-0.141263	0.068072	-0.713244	0.0145118	0.345107	0.418486	0.548995	0.35599	-0.98551	-0.0403192	0.760442	0.363745	0.245274
H2007A11	tumor protein p73-like	TP73L	NM_003722	8626	-0.0874809	-0.434393	-0.389581	-0.386329	-0.450041	-0.243306	0.187772	-0.207034	-0.579322	-0.315594	-0.244329	-0.151594	-0.378744
H2007A12	mitogen-activated protein kinase 1	MAPK1	NM_002745	5594	0.31742	-0.0451511	0.0383608	0.139655	-0.037804	-0.00594978	-0.0264962	0.0744567	-0.219817	-0.526053	-0.312109	0.334876	-0.190742
H2007B01	annexin A7	ANXA7	NM_001156	310	0.184243	-0.450589	-0.0811203	-0.107916	-0.11779	-0.34223	0.0197262	-0.289558	-0.199548	-0.901447	-0.0973853	-0.0377476	-0.229335
H2007B08	mitochondrial ribosomal protein L11	MRPL11	NM_016050	65003	-0.949753	-0.622595	-0.51281	-0.835063	0.305696	-0.642396	-1.08022	-0.322123	0.369476	-0.0713617	-0.34942	-0.535786	-0.113199
H2007B09	mitochondrial ribosomal protein L30	MRPL30	NM_016503	51263	0.18757	-0.369343	-0.313579	0.118801	-0.379033	-0.656767	-0.792295	-0.435903	0.185584	-0.197747	0.434717	0.695382	-0.800975
H2007B10	mitochondrial ribosomal protein L27	MRPL27	NM_016504	51264	0.096187	-0.276602	-0.154533	-0.0153708	-0.125739	-0.0522692	0.000248519	-0.0467257	-0.124056	-0.374005	-0.138074	-0.158178	-0.226342
H2007B11	mitochondrial ribosomal protein L43	MRPL43	NM_032112	84545	-0.0243068	-0.599317	-0.0111976	-0.362613	-0.0963034	0.00382001	-0.251202	-0.204661	0.0218738	-0.0994082	0.118837	0.152274	-0.33126
H2007B12	mitochondrial elongation factor G2	EFG2	NM_032380	84340	-0.0549586	-0.436982	-0.182403	-0.0145756	-0.0640174	-0.336706	0.117315	0.0545608	-0.22872	-0.272512	0.104711	-0.357257	-0.305687
H2007C01	cytochrome b-245. alpha polypeptide	CYBA	NM_000101	1535	0.339161	-0.370426	-0.810582	0.38746	-0.928529	-0.253898	-0.196006	0.105806	0.347726	-0.0286489	0.133286	-0.422704	-0.938287
H2007C02	tafazzin (cardiomyopathy. dilated 3A (X-linked): endocardial fibroelastosis 2: Barth syndrome)	TAZ	NM_000116	6901	-0.0408065	-0.664534	-0.191793	-0.0968389	-0.122914	-0.0418549	-0.0295834	-0.204972	-0.142066	-0.332887	0.413937	0.229906	-0.213288
H2007C04	glycerol kinase	GK	NM_000167	2710	0.192305	-0.412503	-0.210225	0.182434	0.194475	-0.0167974	-0.143709	-0.436169	-0.159414	-0.101987	-0.135032	0.0732222	0.223733
H2007C06	nuclear receptor subfamily 3. group C. member 1 (glucocorticoid receptor)	NR3C1	NM_000176	2908	0.0964126	-0.0874971	-0.396515	-0.156833	-0.228201	-0.170834	0.212132	0.483624	-0.399089	-0.284665	-0.020778	0.0776395	-0.0663654
H2007C07	hexokinase 1	HK1	NM_000188	3098	0.203973	0.277687	0.477455	0.219258	0.420766	-0.112904	-0.288147	0.290842	0.0830951	0.533056	-0.0482143	0.374444	0.719427
H2007C08	hexokinase 2	HK2	NM_000189	3099	-0.503098	0.515014	-0.435073	-0.0165687	-0.344033	-0.858362	-1.56319	-1.6601	-0.701391	0.174746	-0.245103	-0.205	-0.179348
H2007C09	3-hydroxymethyl-3-methylglutaryl-Coenzyme A lyase (hydroxymethylglutaricaciduria)	HMGCL	NM_000191	3155	0.475565	-0.125517	-0.312165	-0.811761	-0.153855	-0.287489	0.558739	-0.331515	-0.0823691	-0.596142	0.440813	0.693676	-0.0355403
H2007D05	synuclein. alpha (non A4 component of amyloid precursor)	SNCA	NM_000345	6622	0.449318	0.165822	-0.374999	0.255898	-0.293506	0.0893366	0.349548	0.243662	-0.393941	0.279874	-0.0769506	-0.0349501	-0.68273
H2007D07	tyrosine aminotransferase	TAT	NM_000353	6898	-0.594524	1.02832	-0.0292811	0.0353629	-0.456475	0.367979	0.264267	0.319766	-0.160891	-0.0343524	-0.775796	0.00566539	0.024544
H2007D09	diaphorase (NADH) (cytochrome b-5 reductase)	DIA1	NM_000398	1727	0.160341	-0.262456	-0.0737579	-0.353247	0.0843654	-0.42824	0.0573668	-0.0945691	-0.30447	-0.620663	0.102606	0.167869	-0.473489
H2007D11	sulfite oxidase	SUOX	NM_000456	6821	0.203414	-0.51551	0.222465	-0.450728	0.391259	0.185591	-0.286958	-0.629981	-0.296099	-0.192952	0.225544	0.116748	-0.192115
H2007D12	adenylate kinase 1	AK1	NM_000476	203	-0.241748	0.306272	0.236608	-0.114383	0.368399	0.204458	0.430105	0.138433	-0.383098	-0.247479	0.181823	-0.116767	0.196429
H2007E01	aminomethyltransferase (glycine cleavage system protein T)	AMT	NM_000481	275	0.257196	0.217957	-0.135154	-0.0124259	0.378362	-0.437097	-0.108697	-0.220183	-0.220254	-0.278948	0.309215	-0.0989038	-0.327218
H2007E02	amyloid beta (A4) precursor protein (protease nexin-II. Alzheimer disease)	APP	NM_000484	351	0.402819	-0.564744	0.357969	-0.329575	0.304456	0.183341	-0.278305	-0.762495	-0.256998	-0.0644159	0.229426	0.139278	-0.0292442
H2007E03	cytochrome P450. family 11. subfamily B. polypeptide 1	CYP11B1	NM_000497	1584	0.238627	-0.300988	0.312951	-0.13849	0.489926	0.336388	0.375878	0.309734	0.24125	0.597612	0.38543	0.585674	-0.0524775
H2007E04	cytochrome P450. family 11. subfamily B. polypeptide 2	CYP11B2	NM_000498	1585	0.333872	-0.230301	-0.225615	-0.343051	-0.0993342	-0.478017	0.00240099	-0.396386	-0.15292	-0.665054	0.200013	0.25171	-0.354757
H2007E08	benzodiazapine receptor (peripheral)	BZRP	NM_000714	706	0.285978	0.2455	-0.324742	0.264587	-0.377253	-0.0198825	-0.0184316	0.0483184	-0.384148	0.120397	-0.118075	-0.0582068	-0.620099
H2007E11	cytochrome P450. family 11. subfamily A. polypeptide 1	CYP11A1	NM_000781	1583	-1.63774	0.471349	1.08488	0.73473	-0.101644	0.386095	0.283846	-1.32252	0.333436	0.43593	-1.48948	-0.218093	0.531697
H2007F07	complement component 1. q subcomponent binding protein	C1QBP	NM_001212	708	-0.347417	0.359158	-0.173484	0.531836	-0.37421	0.557778	-0.282408	0.681577	0.0474628	0.608631	-0.729796	0.110593	0.317074
H2007F08	calsequestrin 1 (fast-twitch. skeletal muscle)	CASQ1	NM_001231	844	0.487203	0.547234	0.389698	0.209814	0.390877	0.312343	0.529659	0.0445545	0.179458	0.237334	0.37607	0.198747	0.159145
H2007F09	CDP-diacylglycerol synthase (phosphatidate cytidylyltransferase) 1	CDS1	NM_001263	1040	-0.204487	0.268469	-0.082102	0.102647	-0.221204	0.584901	0.129173	0.354797	-0.166569	-0.199579	-0.653872	-0.215533	0.709697
H2007F11	DnaJ (Hsp40) homolog. subfamily A. member 1	DNAJA1	NM_001539	3301	-0.228377	-0.539732	-0.513364	-0.122393	-0.282017	-0.0326514	0.144362	-0.114848	-0.401128	-0.379198	-0.0076341	-0.330321	-0.0922728
H2007F12	adenylate kinase 2	AK2	NM_001625	204	0.0842966	-0.178368	-0.0672929	0.111963	-0.732826	-0.102335	-0.0422232	0.0537595	0.0507893	-0.139668	0.0451865	-0.502745	-0.568437
H2007G01	ATP synthase. H+ transporting. mitochondrial F0 complex. subunit c (subunit 9) isoform 3	ATP5G3	NM_001689	518	-0.0150112	-0.436896	-0.300622	-0.0101907	-0.180957	-0.427057	-0.0206063	-0.0935999	-0.0684487	-0.218522	-0.0914365	-0.0633613	-0.327197
H2007G02	AU RNA binding protein/enoyl-Coenzyme A hydratase	AUH	NM_001698	549	0.0554765	-0.380032	-0.260734	-0.19672	-0.271757	-0.430668	-0.413085	-0.0139439	0.0365927	-0.162322	0.319362	0.120994	-0.389325
H2007G03	carbonic anhydrase VA. mitochondrial	CA5A	NM_001739	763	0.499209	-0.239692	-0.0713462	0.0955867	-0.0806064	-0.0852764	-0.0104981	0.00815085	-0.0855812	-0.297451	-0.0198622	-0.165273	-0.20802
H2007G04	calcium modulating ligand	CAMLG	NM_001745	819	0.520595	0.173839	0.403179	0.0799619	0.543025	-0.151257	0.0499956	0.190539	0.348544	0.177088	-0.327393	0.397841	0.10538
H2007G05	cytochrome b-5	CYB5	NM_001914	1528	-0.0920762	-1.32371	-1.05927	-1.69861	-0.212345	-1.16064	-0.893027	-1.27081	-0.353584	-1.78791	0.523351	-0.00872218	-1.3967
H2007G07	endothelial cell growth factor 1 (platelet-derived)	ECGF1	NM_001953	1890	0.284861	-0.541618	-0.735442	-0.55254	-0.0939511	-0.267333	-0.288713	-0.138965	-0.0553486	-0.221501	1.28925	-0.00289147	-0.990915
H2007G10	glycophorin A (includes MN blood group)	GYPA	NM_002099	2993	-0.529646	-0.621368	-0.205469	-0.487541	-0.126898	0.308882	0.0586863	-0.721996	-0.584387	0.582272	0.762019	-0.767721	-0.196367
H2007G12	heat shock 10kDa protein 1 (chaperonin 10)	HSPE1	NM_002157	3336	-0.0109854	-0.329519	-0.198862	0.143209	-0.0560046	-0.229639	-0.373098	-0.25867	-0.146805	-0.838571	-0.163802	-0.219793	-0.0545806
H2007H01	5-methyltetrahydrofolate-homocysteine methyltransferase reductase	MTRR	NM_002454	4552	-0.506258	0.0564788	-0.236743	0.197599	-0.00245017	0.0786435	-0.110683	0.347339	-0.363179	-0.400809	-0.471117	-0.134207	-0.251678
H2007H02	metaxin 1	MTX1	NM_002455	4580	-0.301412	-0.0260855	0.0391338	0.0327195	-0.024498	0.362229	0.119183	0.106989	0.00275688	0.295026	-0.238258	0.168646	0.00434432
H2007H03	8-oxoguanine DNA glycosylase	OGG1	NM_002542	4968	0.0373134	-0.162747	0.0979931	-0.389342	-0.362473	0.272928	0.054108	-0.237	0.76165	-0.158862	0.412512	-0.0304327	-0.436476
H2007H04	pyrroline-5-carboxylate synthetase (glutamate gamma-semialdehyde synthetase)	PYCS	NM_002860	5832	0.0397123	-0.401239	0.174894	0.0347675	-0.11965	0.291194	1.15556	0.146503	0.248236	0.194426	0.67096	-0.322178	-0.494836
H2007H05	phosphorylase. glycogen: brain	PYGB	NM_002862	5834	0.732072	-0.809045	0.246654	0.226354	0.120529	0.291136	0.469342	-0.413736	-0.320217	-0.156903	0.24761	-0.0768948	-0.518655
H2007H06	ATP-binding cassette. sub-family E (OABP). member 1	ABCE1	NM_002940	6059	0.0372324	-0.172295	-0.182019	0.290486	0.0191688	1.09519	0.952936	0.390578	0.403698	0.403644	0.290978	-0.101339	-0.277059
H2007H07	mitochondrial ribosomal protein L12	MRPL12	NM_002949	6182	-0.455086	0.109994	0.153739	0.0805681	-0.221636	-0.00255357	-0.137367	0.183701	0.18803	0.366088	-0.604458	0.0262167	0.262658
H2007H08	sterol carrier protein 2	SCP2	NM_002979	6342	-0.0887108	-0.0744145	0.124886	-0.0089252	0.140093	-0.289709	-0.31815	-0.185071	0.0503812	-0.475086	-0.994782	-0.0836576	-0.242398
H2007H09	single-stranded DNA binding protein	SSBP1	NM_003143	6742	-0.132399	0.0701541	-0.00437418	0.200093	0.12567	0.0344649	-0.061535	0.171376	-0.0407903	-0.26192	-0.409515	0.00764865	0.327954
H2007H10	stanniocalcin 1	STC1	NM_003155	6781	-1.88201	-2.66286	-1.99304	-0.841083	-0.55039	-2.3113	-1.66666	-1.96407	1.56779	-0.879887	2.41282	-1.10144	-2.17607
H2007H11	suppressor of var1. 3-like 1 (S. cerevisiae)	SUPV3L1	NM_003171	6832	-0.62278	0.121579	-0.0702802	-0.321136	-0.0161246	0.0248844	-0.0145303	-0.196363	0.317862	-0.446138	0.075261	-0.196972	0.166767
H2007H12	thymidine kinase 1. soluble	TK1	NM_003258	7083	-2.32923	-0.482471	0.0344796	0.729522	-0.695642	-0.289861	-0.687298	0.94112	-0.762459	-0.652028	-0.468531	-0.518979	0.28629
H2008A01	toll-like receptor 4	TLR4	NM_003266	7099	-0.22098	-0.0285663	-0.181711	0.156902	-0.13651	0.765232	0.0622718	-0.283585	-0.21505	-0.0615972	-0.100301	0.0520607	-0.0824317
H2008A02	thiosulfate sulfurtransferase (rhodanese)	TST	NM_003312	7263	-0.138423	0.258098	0.0190557	0.419364	-0.227353	0.0682012	-0.0276318	-0.0996206	-0.095741	0.412022	-0.244063	-0.0264911	0.509208
H2008A03	Tu translation elongation factor. mitochondrial	TUFM	NM_003321	7284	-0.0329843	-0.376042	-0.157632	-0.0518946	-0.199744	0.00410186	-0.0623199	0.0463728	-0.401127	-0.201664	-0.131275	-0.0131604	0.177925
H2008A04	uracil-DNA glycosylase	UNG	NM_003362	7374	-0.417054	-0.181657	0.149154	0.130441	0.0818017	-0.23971	-0.662077	-0.36634	0.157556	0.188908	-0.459839	0.518113	0.283751
H2008A05	E3-binding protein	PDX1	NM_003477	8050	-0.251181	-0.322256	-0.290867	-0.0154728	-0.251045	-0.392721	-0.0851581	-0.096449	-0.449216	0.281477	-0.517665	-0.491489	-0.204604
H2008A06	A kinase (PRKA) anchor protein 1	AKAP1	NM_003488	8165	-0.719257	0.031424	0.0304499	-0.209123	-0.237679	-0.335537	-0.652593	-0.712838	-0.501572	-1.14204	-0.542503	-0.0422493	0.0811291
H2008A07	DEAD/H (Asp-Glu-Ala-Asp/His) box polypeptide 16	DDX16	NM_003587	8449	-0.119888	-0.02075	-0.207947	-0.118768	-0.162854	0.368684	-0.00126632	0.105076	-0.260994	0.349085	0.0808683	0.0272589	-0.242254
H2008A08	solute carrier family 27 (fatty acid transporter). member 2	SLC27A2	NM_003645	11001	-0.323651	0.270746	-0.139874	0.651204	-0.632552	-0.00662196	-0.760432	0.230086	-0.132879	0.530324	-1.22868	-0.530613	0.129067
H2008A09	basic helix-loop-helix domain containing. class B. 2	BHLHB2	NM_003670	8553	-0.179084	-0.195394	-0.0721891	-0.223402	0.185868	-0.0624574	-0.0456769	-0.194578	-0.693448	0.587392	0.161649	-0.113141	-0.0309456
H2008A10	aldehyde dehydrogenase 4 family. member A1	ALDH4A1	NM_003748	8659	0.153978	0.232205	-0.345644	0.131943	-0.176482	-0.366943	0.356325	0.190187	0.0889311	-0.147655	0.0791914	0.414978	0.113839
H2008A11	mitochondrial ribosomal protein L40	MRPL40	NM_003776	64976	0.0355984	-0.288108	-0.533357	0.0435072	-0.156914	-0.272015	0.40794	0.282575	0.000394307	-0.171462	0.000840775	0.0677925	-0.770059
H2008A12	CDP-diacylglycerol synthase (phosphatidate cytidylyltransferase) 2	CDS2	NM_003818	8760	-0.12587	-0.387727	-0.326747	0.230132	-0.257681	-0.27545	-0.209567	0.0336054	-0.255088	-0.504677	0.151225	-0.0845026	-0.0394837
H2008B01	succinate-CoA ligase. GDP-forming. beta subunit	SUCLG2	NM_003848	8801	-0.0646945	0.083263	-0.118258	-0.0607548	-0.188291	-0.338108	-0.455736	-0.119649	-0.65728	-0.227407	-0.173199	0.0654715	-0.0353774
H2008B02	succinate-CoA ligase. GDP-forming. alpha subunit	SUCLG1	NM_003849	8802	-0.0171954	-0.188985	-0.349779	-0.142355	-0.167836	-0.29197	0.213583	-0.000922117	-0.0189948	-0.302005	0.139374	-0.306649	-0.230561
H2008B03	succinate-CoA ligase. ADP-forming. beta subunit	SUCLA2	NM_003850	8803	-0.0246486	1.46996e-05	-0.254236	0.00829047	-0.354215	-0.48538	-0.562169	-0.520998	-0.145239	-0.363505	0.085218	0.129041	0.00499659
H2008B05	butyrobetaine (gamma). 2-oxoglutarate dioxygenase (gamma-butyrobetaine hydroxylase) 1	BBOX1	NM_003986	8424	-0.193045	-0.167929	-0.150928	0.0362382	-0.262741	-0.0498953	0.674213	0.170398	-0.0966941	0.147114	0.219945	-0.128706	-0.749162
H2008B06	3-hydroxybutyrate dehydrogenase (heart. mitochondrial)	BDH	NM_004051	622	-0.579756	0.314934	0.250447	0.0155086	0.342433	0.42387	0.365142	0.26629	-0.449379	-0.113269	-0.220923	-0.293326	0.358139
H2008B07	BCL2/adenovirus E1B 19kDa interacting protein 3	BNIP3	NM_004052	664	-0.332808	-0.423364	-0.487123	-0.344942	-0.599877	-0.264661	0.473865	-0.194215	-0.383569	-0.0808785	0.614788	-0.404662	-0.715222
H2008B08	cryptochrome 1 (photolyase-like)	CRY1	NM_004075	1407	0.297006	-0.292417	-0.084526	0.225845	-0.477757	0.0597896	1.18483	0.0403066	0.259295	0.116703	0.059279	0.0517328	-0.72985
H2008B09	citrate synthase	CS	NM_004077	1431	-0.131739	0.150101	0.466537	0.325296	0.153392	0.233124	-0.147152	0.0960857	-0.0469358	-0.291876	-0.633912	0.467648	0.501632
H2008B10	translocase of inner mitochondrial membrane 8 homolog A (yeast)	TIMM8A	NM_004085	1678	0.369523	0.381895	0.477941	-0.020682	-0.154656	0.801728	0.840752	0.626529	-0.556476	0.17559	-0.88146	-0.00434992	0.248528
H2008B11	ferredoxin 1	FDX1	NM_004109	2230	0.150251	-0.48277	-0.514956	0.252522	0.302114	0.315164	0.503277	-0.0802877	0.719038	-0.778519	-0.454142	0.179453	0.272577
H2008B12	ferredoxin reductase	FDXR	NM_004110	2232	0.163828	0.152319	0.266122	-0.414696	-0.0402585	-0.267099	0.309654	-0.106613	-0.00171897	-0.820715	0.361386	-0.411795	-0.327392
H2008C01	heat shock 70kDa protein 9B (mortalin-2)	HSPA9B	NM_004134	3313	-0.141757	-0.145748	-0.341927	0.0379976	-0.292433	0.582076	0.275583	0.016659	-0.410723	-0.203845	-0.0485234	-0.192872	-0.244291
H2008C02	isocitrate dehydrogenase 3 (NAD+) gamma	IDH3G	NM_174869	3421	-0.141915	-0.257775	0.142067	0.449201	-0.0405551	0.504785	0.465886	0.27163	0.0596417	0.582732	0.249502	0.0254222	0.355928
H2008C03	serine hydroxymethyltransferase 1 (soluble)	SHMT1	NM_004169	6470	-0.0682131	-0.963742	-0.0991768	-0.10111	-0.69922	-0.328006	-0.702488	-0.507998	-0.95205	-0.168638	-1.1674	-0.191138	0.409875
H2008C04	solute carrier family 1 (neuronal/epithelial high affinity glutamate transporter. system Xag). member 1	SLC1A1	NM_004170	6505	0.0326508	-0.0889438	0.224456	-0.469042	-0.520264	-0.260144	-0.324016	-0.486895	-0.486476	-0.0361611	0.326574	0.0506923	-0.588377
H2008C05	solute carrier family 1 (glial high affinity glutamate transporter). member 2	SLC1A2	NM_004171	6506	0.271301	-0.382513	-0.253457	0.169816	-0.275388	-0.243014	0.491055	-0.0762589	0.15458	0.164708	0.0922745	0.556937	-0.270166
H2008C06	solute carrier family 1 (glial high affinity glutamate transporter). member 3	SLC1A3	NM_004172	6507	0.677963	-1.70879	-0.694415	-0.32156	0.572417	0.67424	0.151122	-0.409986	0.0508996	1.09825	-0.300104	-0.461303	0.427534
H2008C07	tryptophanyl-tRNA synthetase	WARS	NM_004184	7453	-0.0463824	0.593897	-0.24288	0.152868	-0.30131	0.671861	0.459079	0.163192	-0.592935	-0.471928	-0.872397	-0.179683	0.172451
H2008C08	fibroblast growth factor (acidic) intracellular binding protein	FIBP	NM_004214	9158	0.177704	-0.121467	-0.247661	0.257048	-0.327037	-0.29996	0.0531146	0.27307	-0.216082	-0.0217593	-0.130732	-0.0135921	-0.164604
H2008C10	peptidase (mitochondrial processing) beta	PMPCB	NM_004279	9512	0.0381551	-0.0931862	-0.391473	0.0179233	-0.0646802	-0.232284	-0.140415	-0.0497576	0.0711599	-0.151055	0.154408	0.198823	0.0244028
H2008C12	ATP-binding cassette. sub-family B (MDR/TAP). member 7	ABCB7	NM_004299	22	0.241304	0.269704	-0.0499482	-0.288735	0.223062	-0.13032	-0.122684	-0.0282122	-0.0791204	-0.379535	0.0804734	0.225071	0.192433
H2008D01	BCL2/adenovirus E1B 19kDa interacting protein 3-like	BNIP3L	NM_004331	665	-0.157046	0.00347018	-0.0967659	-0.133453	-0.0476411	-0.128262	0.11842	0.100569	-0.206179	0.39417	-0.100543	-0.165066	-0.383218
H2008D02	carbamoyl-phosphate synthetase 2. aspartate transcarbamylase. and dihydroorotase	CAD	NM_004341	790	0.0302151	-0.0094563	0.129892	0.187883	0.194632	0.376523	0.154212	0.383806	-0.285748	-0.0753661	-0.0881611	0.163474	0.230531
H2008D03	DEAD/H (Asp-Glu-Ala-Asp/His) box polypeptide 5 (RNA helicase. 68kDa)	DDX5	NM_004396	1655	-0.114641	-0.425455	-0.17018	-0.0283288	0.268755	-0.125243	0.445063	-0.0638428	-0.407971	-0.343272	0.1237	0.0780652	-0.0196934
H2008D04	DEAD/H (Asp-Glu-Ala-Asp/His) box polypeptide 10 (RNA helicase)	DDX10	NM_004398	1662	0.318518	0.514861	0.00797435	0.129312	-0.138878	0.79902	0.623899	0.435583	-0.195163	0.827698	-0.303138	0.0340163	-0.0608477
H2008D05	endonuclease G	ENDOG	NM_004435	2021	-0.121808	-0.1272	-0.12916	0.0906965	-0.0753886	-0.0777805	-0.00207478	0.132487	0.0658583	-0.340946	0.0298261	0.533264	-0.0308798
H2008D06	glycine cleavage system protein H (aminomethyl carrier)	GCSH	NM_004483	2653	-0.190666	-0.0427183	-0.307762	-0.0200054	-0.0989325	-0.0758176	-0.386221	-0.259338	-0.199857	-0.564766	-0.485947	-0.159712	0.171369
H2008D07	phosphoenolpyruvate carboxykinase 2 (mitochondrial)	PCK2	NM_004563	5106	0.509639	0.259075	-0.114727	-0.3148	-0.295439	0.342465	1.12512	0.018792	-0.376246	-0.349223	-0.190744	-0.447147	-0.10498
H2008D08	PET112-like (yeast)	PET112L	NM_004564	5188	-0.117859	-0.336242	-0.145086	-0.0837666	-0.21905	-0.200681	0.0382092	0.0580205	0.26023	0.0130296	-0.228117	-0.0333429	-0.717352
H2008D09	peanut-like 2 (Drosophila)	PNUTL2	NM_004574	5414	0.081433	0.174209	0.193079	-0.246216	-0.141993	0.707465	0.54842	0.440957	-0.656042	0.106105	0.00860768	-0.0524142	0.0577564
H2008D10	thymidine kinase 2. mitochondrial	TK2	NM_004614	7084	0.397356	0.475037	0.290992	0.0299471	0.430725	0.290231	0.573156	-0.0585173	-0.112329	0.235572	0.256199	0.310157	0.258091
H2008D11	topoisomerase (DNA) III alpha	TOP3A	NM_004618	7156	0.15092	-0.281656	-0.394368	0.480372	-0.335208	1.04739	1.21695	0.442892	-0.0513574	0.217629	0.370604	0.132192	-0.171289
H2008D12	chromosome 21 open reading frame 33	C21orf33	NM_004649	8209	-0.355873	-0.0138156	-0.0381896	0.168319	0.0960874	0.121759	0.150048	0.241516	-0.341182	-0.074311	0.0348111	-0.13419	0.157355
H2008E01	DEAD/H (Asp-Glu-Ala-Asp/His) box polypeptide. Y chromosome	DBY	NM_004660	8653	-0.0990512	-0.41824	-0.585659	-0.238579	0.0288806	-0.149173	0.16382	0.0854902	-0.319125	-0.0843738	0.706582	-0.287649	-0.631946
H2008E02	DEAD/H (Asp-Glu-Ala-Asp/His) box polypeptide 21	DDX21	NM_004728	9188	-0.0545548	-0.309361	-0.0934271	0.762939	-0.159126	0.94556	0.794221	0.352411	0.336037	0.334352	-0.0862225	0.242721	0.0639085
H2008E03	benzodiazapine receptor (peripheral) associated protein 1	BZRAP1	NM_004758	9256	-0.0111218	-0.0688048	0.574345	-0.390371	0.36912	0.0156039	0.291434	0.16455	0.101184	-0.033106	-0.393977	-0.00868994	0.222447
H2008E04	protease. serine. 15	PRSS15	NM_004793	9361	0.0472599	0.225982	-0.0662917	-0.207411	-0.237835	0.639436	0.419461	0.311902	-0.463472	0.0396258	0.0886248	-0.060145	0.001067
H2008E05	mitochondrial ribosomal protein L33	MRPL33	NM_004891	9553	-0.0950164	-0.357843	-0.152361	-0.00067511	-0.222351	-0.213246	-0.16244	-0.0683968	0.243873	0.174411	-0.191475	0.0184622	-0.287474
H2008E06	chromosome 14 open reading frame 2	C14orf2	NM_004894	9556	0.481186	0.33929	0.0744983	0.148478	-0.0292356	0.097791	0.0996929	0.0555756	0.149928	-0.334875	0.136369	0.0567129	0.322189
H2008E07	mitochondrial ribosomal protein L49	MRPL49	NM_004927	740	-0.138794	-0.379956	-0.113135	-0.10837	-0.0466679	-0.0822811	-0.343807	-0.252711	0.0942946	-0.48876	-0.0989995	0.125042	-0.178318
H2008E08	chromosome 21 open reading frame 2	C21orf2	NM_004928	755	0.230762	-1.46328	-0.440197	-0.183773	0.0864476	-0.209587	0.0629368	-0.0517481	-0.13517	0.0157565	0.192656	0.699308	-0.526312
H2008E09	DEAD/H (Asp-Glu-Ala-Asp/His) box polypeptide 1	DDX1	NM_004939	1653	-0.152397	0.138341	0.0122451	-0.0958508	-0.109064	0.421085	0.298343	0.528195	-0.113268	-0.149631	-0.30345	0.0417996	0.122185
H2008E10	DEAD/H (Asp-Glu-Ala-Asp/His) box polypeptide 8 (RNA helicase)	DDX8	NM_004941	1659	-0.100918	-0.512143	-0.193734	0.0673477	0.245185	-0.128783	0.383377	-0.0275308	-0.20976	-0.215421	0.171127	0.19645	-0.0448568
H2008E11	folylpolyglutamate synthase	FPGS	NM_004957	2356	0.337719	-0.511392	-0.495378	0.171778	0.0384773	0.322637	0.252319	0.659943	0.387983	-0.191322	0.219929	0.386642	-0.403774
H2008E12	non-metastatic cells 4. protein expressed in	NME4	NM_005009	4833	0.0818811	-0.135267	-0.409924	-0.1495	-0.187773	-0.257711	-0.0822166	0.222305	-0.142425	0.0987856	-0.0306557	-0.171684	-0.507026
H2008F01	oxidase (cytochrome c) assembly 1-like	OXA1L	NM_005015	5018	0.204333	0.181221	0.226933	-0.3506	0.210407	-0.177396	-0.127524	-0.155787	-0.0479086	0.0782097	0.0345	0.335078	-0.00828859
H2008F02	polymerase (RNA) mitochondrial (DNA directed)	POLRMT	NM_005035	5442	-0.0871674	-0.662619	-0.0809894	-0.0263252	0.117293	0.256099	0.475433	0.217574	-0.18863	0.0729896	0.107752	0.235867	-0.211247
H2008F03	glutaminyl-tRNA synthetase	QARS	NM_005051	5859	0.283395	0.152453	-0.190442	-0.113048	-0.013503	-0.249767	-0.0876326	-0.0164167	-0.151857	-0.282037	0.238052	0.151877	0.106969
H2008F05	growth factor. augmenter of liver regeneration (ERV1 homolog. S. cerevisiae)	GFER	NM_005262	2671	-0.00608838	-0.137266	-0.152836	0.104024	-0.316736	-0.212793	0.114877	0.244212	-0.15969	-0.155098	-0.0651987	-0.184544	-0.344921
H2008F06	glutamate dehydrogenase 1	GLUD1	NM_005271	2746	0.13922	0.415136	-0.0631037	0.188928	-0.246803	0.987548	0.542214	0.226668	-0.584873	-0.853398	-0.176434	0.215104	-0.0527105
H2008F07	glycerol-3-phosphate dehydrogenase 1 (soluble)	GPD1	NM_005276	2819	0.65235	0.0652613	-0.476034	-0.724699	0.694162	0.720019	0.365089	-0.394886	0.268485	0.934236	-0.385456	0.246268	0.287518
H2008F09	L-3-hydroxyacyl-Coenzyme A dehydrogenase. short chain	HADHSC	NM_005327	3033	-0.120905	-0.0597568	-0.0727089	-0.3441	-0.605519	-0.419575	-0.654876	-0.588625	-0.367583	-0.0399845	-0.414548	0.0822301	-0.391459
H2008F10	holocytochrome c synthase (cytochrome c heme-lyase)	HCCS	NM_005333	3052	-0.255303	0.0127196	-0.107225	-0.0748454	-0.110078	-0.101968	-0.207742	-0.406304	0.135809	0.0443351	-0.39303	0.110794	-0.17348
H2008F12	nucleoporin 98kDa	NUP98	NM_139132	4928	-0.0847566	-0.184225	-0.2172	0.0034263	-0.191667	0.593184	0.587105	0.259585	-0.576702	-0.387056	0.587684	-0.203006	-0.134776
H2008G01	pyruvate dehydrogenase (lipoamide) alpha 2	PDHA2	NM_005390	5161	0.0359293	0.46167	-0.0157302	-0.335371	-0.00815438	-0.442428	0.18439	-0.210234	0.157095	-0.475058	0.0462559	-0.365744	-0.144442
H2008G02	pyruvate dehydrogenase kinase. isoenzyme 3	PDK3	NM_005391	5165	0.318366	0.138937	0.0460129	0.221003	0.335184	0.185078	0.0292653	0.168016	0.221799	-0.102692	-0.375986	0.178023	0.0794078
H2008G03	serine hydroxymethyltransferase 2 (mitochondrial)	SHMT2	NM_005412	6472	0.927906	0.467241	0.143735	0.0982802	-0.00108969	0.578497	0.966384	0.823703	-0.450327	-0.114561	-0.582354	0.23064	0.385845
H2008G04	3-hydroxy-3-methylglutaryl-Coenzyme A synthase 2 (mitochondrial)	HMGCS2	NM_005518	3158	-0.154668	-0.0276911	0.109144	0.0516397	0.253341	-0.198056	-0.25058	-0.154872	0.449272	0.227107	0.219541	0.221132	-0.147085
H2008G05	aldehyde dehydrogenase 6 family. member A1	ALDH6A1	NM_005589	4329	-0.0250676	-0.0674026	-0.319825	0.285702	-0.170816	0.0437636	0.652607	0.05782	-0.289138	0.575413	-0.20563	0.350534	0.0544014
H2008G06	PTK2 protein tyrosine kinase 2	PTK2	NM_005607	5747	0.193473	-0.684721	-0.21046	-0.318601	-0.329305	-0.437223	-0.278336	-0.222034	-0.17382	-0.0871629	0.278227	0.273225	-0.362045
H2008G07	ATP-binding cassette. sub-family B (MDR/TAP). member 6	ABCB6	NM_005689	10058	0.262274	-0.0445127	-0.149658	-0.0313808	0.195433	0.649599	0.775288	0.309332	0.25791	-0.196879	1.06441	0.163491	-0.197729
H2008G08	dynamin 1-like	DNM1L	NM_005690	10059	-0.306305	-0.00216679	-0.178284	-0.00821043	-0.405223	-0.207459	0.017894	0.109411	-0.199548	0.457132	0.0770226	-0.153508	-0.382985
H2008G09	ATP-binding cassette. sub-family F (GCN20). member 2	ABCF2	NM_005692	10061	-0.43172	0.333118	0.0591011	0.0423469	-0.123798	-0.174111	0.167845	0.0030992	0.136	-0.419592	0.195608	0.245168	0.220425
H2008G10	Ts translation elongation factor. mitochondrial	TSFM	NM_005726	10102	-0.442145	-0.187914	-0.370709	0.245674	-0.19131	-0.137907	-0.261981	-0.148545	0.0941442	-0.391124	-0.0503239	0.113517	-0.299689
H2008G11	peptidylprolyl isomerase F (cyclophilin F)	PPIF	NM_005729	10105	-0.404232	-0.409652	-0.392547	-0.00298677	-0.286906	-0.149712	-0.0884293	-0.21507	-0.0492605	-0.26758	0.131141	0.0211586	-0.192372
H2008G12	DEAD/H (Asp-Glu-Ala-Asp/His) box polypeptide 39	DDX39	NM_005804	10212	0.102564	0.122668	-0.183345	0.0860175	2.0782e-05	-0.21319	-0.11816	0.0439078	-0.657332	-0.00853478	0.161109	0.0124242	-0.0965707
H2008H01	mitochondrial ribosomal protein S31	MRPS31	NM_005830	10240	-0.456324	-0.261511	-0.106426	0.132958	-0.295797	-0.169051	0.183866	-0.253017	-0.263749	0.0391701	-0.043043	0.030806	0.025162
H2008H02	translocase of inner mitochondrial membrane 17 homolog B (yeast)	TIMM17B	NM_005834	10245	0.0620153	0.123434	0.0852214	-0.006732	0.241218	-0.0627872	0.152683	0.128473	0.296775	-0.068594	-0.311785	0.056381	0.0360132
H2008H03	glycine-N-acyltransferase	GLYAT	NM_005838	10249	2.05977	-0.108108	-0.48897	0.544942	-0.493772	-0.315243	-0.0164109	-1.03597	0.797338	0.38104	0.256458	0.269857	-0.982851
H2008H04	branched chain alpha-ketoacid dehydrogenase kinase	BCKDK	NM_005881	10295	-0.300027	-0.634438	-0.272536	-0.751898	-0.0974081	-0.475668	0.0360429	-0.624686	-0.695365	0.258226	0.221141	0.0209949	-0.293403
H2008H05	malate dehydrogenase 2. NAD (mitochondrial)	MDH2	NM_005918	4191	0.160046	-0.132403	-0.136971	0.199385	-0.437053	-0.0294156	0.15455	0.0923303	-0.0876951	-0.019805	-0.503793	-0.194923	-0.255647
H2008H06	mitochondrial intermediate peptidase	MIPEP	NM_005932	4285	-0.0768665	-0.123477	-0.137263	-0.369394	-0.0520222	0.167521	-0.11286	0.0820204	-0.466628	-0.173188	0.0837112	0.0275026	-0.107849
H2008H07	methylenetetrahydrofolate dehydrogenase (NADP+ dependent). methenyltetrahydrofolate cyclohydrolase. formyltetrahydrofolate synthetase	MTHFD1	NM_005956	4522	-1.47627	0.957974	0.124215	0.0670003	-0.751602	-0.468187	-0.810142	-0.345056	-0.495049	0.675365	-0.663372	0.323349	-0.585801
H2008H08	proline dehydrogenase (oxidase) 1	PRODH	NM_005974	5625	-0.489559	0.166015	0.128528	0.0817319	-0.114076	0.175462	0.601052	0.166731	-0.644357	0.206942	-0.495631	0.00032923	-0.262293
H2008H09	ClpP caseinolytic protease. ATP-dependent. proteolytic subunit homolog (E. coli)	CLPP	NM_006012	8192	-0.394334	-0.322271	0.288965	0.259642	0.310988	0.559939	0.0448142	0.37244	0.0296716	-0.114134	-0.309366	0.311086	0.110132
H2008H10	calcium channel. voltage-dependent. alpha 2/delta subunit 2	CACNA2D2	NM_006030	9254	0.0408478	-0.114699	0.0696383	-0.28895	-0.0763781	0.121686	-0.00879877	0.00149456	-0.303539	0.18011	0.36646	0.0568251	-0.231611
H2008H11	CDC42 binding protein kinase beta (DMPK-like)	CDC42BPB	NM_006035	9578	0.112103	-0.264954	-0.331867	0.224046	-0.331731	0.00533269	0.445711	-0.111391	-0.298359	-0.0379104	0.527682	0.138745	-0.0801454
H2008H12	neighbor of COX4	NOC4	NM_006067	10328	0.00570349	0.0719474	-0.0688185	0.33546	-0.27189	0.458758	1.0181	-0.0493358	-0.45739	-0.500664	-0.31569	0.149328	0.0438752
H2009A01	HIV-1 Rev binding protein-like	HRBL	NM_006076	3268	-0.0653222	0.153802	0.0273158	0.308615	0.229142	-0.11958	-0.073787	-0.153684	-0.0102216	0.147308	0.0633258	0.195234	0.134481
H2009A02	translocase of outer mitochondrial membrane 40 homolog (yeast)	TOMM40	NM_006114	10452	0.00900637	0.0266051	0.149103	-0.0504343	0.0807018	-0.266201	-0.250258	-0.239997	0.274774	0.122022	-0.168637	-0.010248	-0.0686496
H2009A03	peroxisomal D3.D2-enoyl-CoA isomerase	PECI	NM_006117	10455	-0.0587332	-0.126397	-0.152033	-0.0932533	-0.206811	-0.190223	0.00391749	0.0737299	-0.10576	-0.53089	-0.111075	0.229538	-0.427897
H2009A04	HS1 binding protein	HAX1	NM_006118	10456	-0.00667537	0.0971401	-0.116988	0.0207655	0.0139893	0.177741	0.143395	0.0332354	-0.219835	-0.262093	-0.336822	0.0936276	-0.24303
H2009A06	RAN. member RAS oncogene family	RAN	NM_006325	5901	-0.64709	0.179352	-0.127291	-0.197827	-0.370588	0.441346	-0.201632	-0.0988162	-0.247886	-0.585106	-0.670616	-0.311459	-0.174863
H2009A07	translocase of inner mitochondrial membrane 23 homolog (yeast)	TIMM23	NM_006327	10431	-0.235223	-0.222766	-0.113016	0.226725	-0.0441238	0.04487	0.0614997	0.0034557	-0.0748452	-0.0109407	-0.882047	-0.218841	-0.176815
H2009A08	translocase of inner mitochondrial membrane 17 homolog A (yeast)	TIMM17A	NM_006335	10440	-0.188392	-0.102237	-0.537957	-0.0719766	-0.362193	-0.145848	0.127897	0.33053	-0.180884	0.247359	0.503032	0.0136807	-0.28832
H2009A09	translocase of inner mitochondrial membrane 44 homolog (yeast)	TIMM44	NM_006351	10469	-0.19761	0.531964	0.589271	0.322981	0.141205	0.0281974	-0.298592	-0.347404	-0.0833634	-0.550544	-0.489595	0.429723	0.249937
H2009A10	solute carrier family 25 (mitochondrial carrier: peroxisomal membrane protein. 34kDa). member 17	SLC25A17	NM_006358	10478	-0.191125	-0.127691	-0.208653	0.120883	-0.00878672	0.273716	-0.158715	0.0696997	0.153175	-0.174984	-0.026527	0.391062	0.00811669
H2009A11	solute carrier family 9 (sodium/hydrogen exchanger). isoform 6	SLC9A6	NM_006359	10479	-0.253675	0.559242	-0.501321	-0.176339	0.3564	0.138659	-0.0983597	-0.217608	-0.220811	-0.100317	0.426477	0.196524	0.305125
H2009A12	DEAD/H (Asp-Glu-Ala-Asp/His) box polypeptide 17. 72kDa	DDX17	NM_006386	10521	-0.326993	0.408383	0.481703	0.308894	-0.125351	-0.544796	-0.199217	-0.0524429	-0.37273	0.722621	-0.658569	-0.816202	0.667021
H2009B01	mitochondrial ribosomal protein L28	MRPL28	NM_006428	10573	-0.303209	0.589867	-0.185899	0.28134	-0.317646	-0.248582	0.119676	0.177754	0.199497	0.162846	-0.032011	0.269228	-0.334934
H2009B04	metaxin 2	MTX2	NM_006554	10651	0.0990841	0.136696	0.335346	-0.00862286	0.176477	0.22526	0.21883	0.21212	0.186091	0.497575	0.00853144	0.136184	-0.0530247
H2009B05	phenylalanine-tRNA synthetase 1 (mitochondrial)	FARS1	NM_006567	10667	0.49156	0.753	-0.0829855	0.0173718	0.137009	0.0635954	0.308462	0.236224	0.180939	-0.0539794	-0.0362975	1.04449	0.20391
H2009B06	dynactin 6	DCTN6	NM_006571	10671	-0.108164	-0.142636	-0.12245	0.236502	-0.070255	0.0239252	-0.163102	-0.115389	0.112322	-0.145579	-0.575562	-0.025285	0.220738
H2009B07	POP4 (processing of precursor . S. cerevisiae) homolog	POP4	NM_006627	10775	-0.175811	0.34215	-0.416778	-0.3033	-0.158877	-0.491405	-0.116736	-0.139785	-0.264219	-0.736674	-0.333945	-0.166956	-0.398331
H2009B08	methylene tetrahydrofolate dehydrogenase (NAD+ dependent). methenyltetrahydrofolate cyclohydrolase	MTHFD2	NM_006636	10797	0.229481	0.933082	-0.779143	0.684147	-0.676891	1.46596	0.664925	0.793957	-0.532889	0.499503	-0.753286	-0.196371	0.159884
H2009B09	ClpX caseinolytic protease X homolog (E. coli)	CLPX	NM_006660	10845	-0.297438	0.204404	0.308903	0.249725	0.113397	0.32165	0.535752	0.0990964	0.202313	-0.191246	-0.538761	0.26944	0.384688
H2009B11	tyrosine 3-monooxygenase/tryptophan 5-monooxygenase activation protein. epsilon polypeptide	YWHAE	NM_006761	7531	-0.425382	-0.407578	-0.453822	0.196418	-0.445495	-0.293223	0.0591141	0.179589	-0.114518	-0.378675	-0.351987	0.0878774	-0.253963
H2009C01	peroxiredoxin 3	PRDX3	NM_006793	10935	-0.0158817	-0.2434	-0.234645	0.10645	-0.107578	-0.0880019	-0.0688669	0.0680373	-0.0324099	-0.335581	-0.00764466	-0.0802685	-0.411932
H2009C02	START domain containing 3	STARD3	NM_006804	10948	0.0323077	-0.157527	-0.0811193	-0.513358	0.0819249	-0.163693	-0.179137	-0.0802872	-0.212184	-0.317926	0.1298	0.0989217	-0.0276341
H2009C03	translocase of outer mitochondrial membrane 34	TOMM34	NM_006809	10953	-0.523646	-0.0425852	0.305625	0.183449	0.111106	-0.0281311	-0.328158	0.264152	0.110564	-0.285317	-0.782131	-0.171719	0.269589
H2009C04	RAB32. member RAS oncogene family	RAB32	NM_006834	10981	0.656642	0.341962	0.299506	-0.285325	0.282672	0.190223	-0.172156	-0.163245	0.14416	-0.7418	-0.458663	0.602922	-0.514316
H2009C05	lipoic acid synthetase	LIAS	NM_006859	11019	-0.48817	0.0270491	0.222526	0.190142	0.272287	-0.201193	-0.0124602	0.0905514	0.11285	-0.0765374	-0.611019	-0.234243	0.373915
H2009C06	pyrroline-5-carboxylate reductase 1	PYCR1	NM_006907	5831	-0.0401553	1.4628	0.693291	1.05034	-0.0879103	1.38945	1.6833	1.46438	0.30716	1.87455	-0.455159	0.126982	0.112396
H2009C07	ras-related C3 botulinum toxin substrate 1 (rho family. small GTP binding protein Rac1)	RAC1	NM_006908	5879	-0.164781	-0.133216	-0.22392	0.137083	-0.066269	-0.0831528	0.00297259	0.195999	-0.394293	-0.122976	-0.74046	0.0115885	-0.291269
H2009C08	superkiller viralicidic activity 2-like (S. cerevisiae)	SKIV2L	NM_006929	6499	-0.255991	-0.177224	-0.0365705	-0.0827927	-0.0215564	-0.0918428	0.336614	0.344318	-0.203594	0.318407	0.596881	-0.141626	-0.0898705
H2009C09	reticulon 4	RTN4	NM_007008	57142	0.331531	0.506942	0.560002	0.259505	0.18866	0.162302	0.00758242	-0.122332	-0.366148	-0.19558	-0.612054	0.348922	0.109326
H2009C10	suppressor of white apricot homolog 2	SWAP2	NM_007056	11129	-0.0634526	-0.112896	0.432993	-0.153326	0.228316	0.140332	0.476242	0.127272	0.0678246	0.599048	0.721705	0.0805895	-0.0296737
H2009C11	sarcosine dehydrogenase	SARDH	NM_007101	1757	0.157522	-0.237298	0.650535	-0.0326782	0.292387	0.367778	0.364065	0.241554	0.365867	0.740495	0.353814	-0.0802275	-0.179637
H2009C12	utrophin (homologous to dystrophin)	UTRN	NM_007124	7402	0.489017	0.136648	0.334709	-0.149007	0.331019	0.267913	0.123565	0.3593	0.144448	0.100168	0.669644	0.754977	0.0119714
H2009D01	phosphatidylethanolamine N-methyltransferase	PEMT	NM_007169	10400	-0.180848	0.00055971	-0.180692	0.189612	0.0829806	0.125373	-0.0505742	0.395596	0.128824	-0.0343134	-0.46599	0.264355	-0.456596
H2009D02	ATP-binding cassette. sub-family B (MDR/TAP). member 8	ABCB8	NM_007188	11194	-0.109315	-0.505445	-0.433885	-0.333086	-0.617591	-0.200013	0.0300878	0.0099598	-0.738645	-0.0723367	-0.533763	-0.103418	-0.331973
H2009D03	A kinase (PRKA) anchor protein 10	AKAP10	NM_007202	11216	-0.446145	-0.344474	-0.340058	0.0780996	0.0605855	0.129471	0.164805	0.0670248	-0.317969	0.00962946	-0.110426	0.324496	0.0408339
H2009D04	DEAD/H (Asp-Glu-Ala-Asp/His) box polypeptide 20. 103kDa	DDX20	NM_007204	11218	0.0928524	0.347917	-0.0475559	0.133623	0.0785309	0.336282	0.49114	-0.169225	0.153472	-0.0141635	-0.296544	0.0808052	0.112253
H2009D05	mitochondrial ribosomal protein L3	MRPL3	NM_007208	11222	0.0475663	0.117232	-0.130136	0.404127	-0.0416194	0.496695	0.423634	0.481016	0.213006	0.265547	-0.277632	0.122253	0.101716
H2009D07	carbonic anhydrase VB. mitochondrial	CA5B	NM_007220	11238	0.158806	0.433245	0.64184	0.0558955	0.352639	0.359918	0.872052	0.303142	0.280027	0.760545	0.421634	0.077634	-0.444427
H2009D08	DEAD/H (Asp-Glu-Ala-Asp/His) box polypeptide 19 (DBP5 homolog. yeast)	DDX19	NM_007242	11269	0.277321	-0.0460597	-0.238114	0.282281	-0.0759787	0.457371	0.67158	0.510623	-0.21984	0.263221	-0.142846	-0.160637	-0.089086
H2009D09	nucleoporin-like protein 1	NLP_1	NM_007342	11097	-0.122109	-0.0850509	0.0970287	0.830788	0.147945	0.163283	-0.0624704	0.00957896	0.027159	-0.278078	-0.267502	0.203682	0.488839
H2009D10	DEAD (Asp-Glu-Ala-Asp) box polypeptide 42	DDX42	NM_007372	11325	0.0984262	0.207405	0.0201506	0.02587	0.092209	0.480063	0.47067	0.194198	0.110519	-0.0854367	0.38406	0.0152888	-0.28647
H2009D11	glutamate dehydrogenase 2	GLUD2	NM_012084	2747	0.384424	-0.164926	0.0582192	0.326127	0.221017	0.256323	0.264411	0.330457	-0.108218	0.0354139	-0.00662661	0.192681	0.115664
H2009E01	peroxiredoxin 5	PRDX5	NM_012094	25824	0.0446473	0.064309	-0.242869	-0.270863	-0.212058	-0.46953	-0.383242	-0.310521	-0.0931229	-0.249443	-0.347601	-0.0358982	-0.281416
H2009E02	mitochondrial translation optimization 1 homolog (S. cerevisiae)	MTO1	NM_012123	25821	-0.205826	-0.115355	-0.279399	-0.0268718	-0.119725	-0.0625417	-0.401261	-0.047446	-0.31897	-0.384762	-0.0458844	0.324503	-0.277439
H2009E03	solute carrier family 25 (mitochondrial carrier: dicarboxylate transporter). member 10	SLC25A10	NM_012140	1468	-0.775446	-0.123556	0.169698	0.552488	-0.13124	-0.181822	-0.584042	0.303372	-0.0267775	-0.173648	-0.509523	0.0286664	0.113952
H2009E04	DEAD/H (Asp-Glu-Ala-Asp/His) box polypeptide 26	DDX26	NM_012141	26512	0.0581451	-0.344582	0.1862	-0.195665	0.333473	0.171253	0.0951896	0.296018	0.31131	0.315285	0.332719	-0.0475021	0.0956089
H2009E05	fracture callus 1 homolog (rat)	FXC1	NM_012192	26515	-0.0664612	-0.172026	0.389032	0.0969018	0.469779	0.670183	-0.0432089	0.154373	0.504444	0.137876	-0.0809861	0.185758	0.161927
H2009E06	malonyl-CoA decarboxylase	MLYCD	NM_012213	23417	1.3937	-1.35109	-0.427139	-0.190622	-0.459166	0.362232	1.1127	0.632039	0.515142	-0.291317	1.05044	0.597152	-0.577286
H2009E10	nicotinamide nucleotide transhydrogenase	NNT	NM_012343	23530	0.171507	-0.0236842	0.335152	0.630388	0.218074	0.0452191	-0.137258	0.125423	0.25785	0.220463	-0.050727	0.35825	0.212539
H2009E11	translocase of inner mitochondrial membrane 10 homolog (yeast)	TIMM10	NM_012456	26519	-0.364058	0.0105443	0.111781	0.15823	-0.0812578	0.0987461	-0.178589	-0.0671546	0.423318	-0.512832	-0.486618	0.194798	-0.123263
H2009E12	translocase of inner mitochondrial membrane 13 homolog (yeast)	TIMM13	NM_012458	26517	0.0349131	0.0980884	0.228584	0.0252696	0.113301	-0.0450353	0.0431782	-0.152696	-0.0324678	0.10043	0.299113	0.0578587	-0.0150079
H2009F01	translocase of inner mitochondrial membrane 8 homolog B (yeast)	TIMM8B	NM_012459	26521	0.0153213	0.218462	-0.224676	0.01211	0.119745	0.361774	0.289463	0.290454	-0.208319	-0.333687	-0.579671	-0.262251	-0.417163
H2009F02	translocase of inner mitochondrial membrane 9 homolog (yeast)	TIMM9	NM_012460	26520	0.347433	0.024847	0.0650577	-0.144004	0.118834	0.247008	0.0162062	0.107438	0.112117	0.0944441	-0.36018	0.533043	-0.179167
H2009F03	chromosome 20 open reading frame 14	C20orf14	NM_012469	24148	-0.276816	-0.221327	0.176443	-0.0984342	-0.142796	-0.111861	0.101442	0.111483	-0.135177	-0.103209	0.313735	0.00942202	-0.0346347
H2009F04	thioredoxin 2	TXN2	NM_012473	25828	0.414388	0.21942	-0.010364	-0.0124088	-0.127537	-0.464437	0.0907646	-0.138397	0.00562595	-0.594091	-0.234647	-0.224846	0.107939
H2009F05	protease. serine. 25	PRSS25	NM_013247	27429	0.0462877	-0.119691	-0.272979	-0.273271	-0.0097993	-0.206593	-0.220028	-0.0984098	-0.0168108	-0.319816	-0.162896	-0.0595142	-0.234926
H2009F08	translocase of inner mitochondrial membrane 22 homolog (yeast)	TIMM22	NM_013337	29928	-0.733221	-0.0222309	-0.353671	0.091521	0.239211	-0.65664	0.0952331	-0.735	-0.283711	-0.817201	-0.568909	-0.21326	0.228621
H2009F11	DEAD/H (Asp-Glu-Ala-Asp/His) box polypeptide 38	DDX38	NM_014003	9785	-0.284708	0.00357455	-0.456167	-0.0216791	-0.122217	-0.157123	0.545579	0.15334	-0.155937	-0.108738	0.109387	0.0823939	-0.0751715
H2009F12	mitochondrial ribosomal protein S28	MRPS28	NM_014018	28957	-0.238466	-0.287363	-0.206151	-0.0238408	-0.406947	0.0550379	0.0281237	0.330582	-0.130715	-0.233024	-0.137433	-0.307532	0.115858
H2009G01	mitochondrial ribosomal protein S18B	MRPS18B	NM_014046	28973	0.0216585	0.0985547	-0.258405	-0.325161	-0.103975	-0.315987	-0.306996	-0.177554	-0.251388	-0.601383	-0.287854	-0.256857	0.0646936
H2009G02	mitochondrial ribosomal protein L42	MRPL42	NM_014050	28977	-0.493424	-0.28343	-0.0176394	0.0278355	-0.265934	-0.192455	-0.401434	-0.235021	0.0591078	-0.195384	-0.402372	0.0415473	-0.16931
H2009G03	mitochondrial ribosomal protein L13	MRPL13	NM_014078	28998	-0.139885	-0.0381063	0.0602263	0.122287	-0.0205358	-0.236465	-0.0822052	0.331551	0.0633879	-0.364257	-0.662929	-0.0419799	-0.0429764
H2009G04	mitochondrial ribosomal protein L18	MRPL18	NM_014161	29074	0.120579	-0.204796	-0.262166	0.218362	-0.206531	-0.142536	0.162529	0.0950664	0.0971368	0.0394307	-0.144555	0.0992908	-0.302539
H2009G05	mitochondrial ribosomal protein L15	MRPL15	NM_014175	29088	0.170117	0.200797	0.101567	0.347282	0.150497	0.279788	0.059635	0.462037	0.14049	-0.183315	-0.477985	0.170243	0.231758
H2009G06	mitochondrial ribosomal protein L22	MRPL22	NM_014180	29093	-0.174497	-0.251796	-0.0514855	0.0236707	-0.218957	-0.230306	-0.149361	0.0841145	-0.0777084	-0.221469	-0.489286	-0.0668824	-0.171996
H2009G08	solute carrier family 25. member 13 (citrin)	SLC25A13	NM_014251	10165	-0.554847	-0.949887	-0.375752	0.25556	-0.0537884	-0.124413	-0.487461	-0.255051	-0.151847	-0.565726	-0.262379	-0.153641	-0.0923553
H2009G09	YME1-like 1 (S. cerevisiae)	YME1L1	NM_014263	10730	0.0571957	-0.0703475	-0.217026	-0.273612	-0.107506	0.293702	0.280986	0.0102728	0.00780995	-0.152147	0.0453265	0.131304	-0.28729
H2009G10	glycine C-acetyltransferase (2-amino-3-ketobutyrate coenzyme A ligase)	GCAT	NM_014291	23464	-0.507312	0.437526	0.316768	0.546444	0.325274	0.73599	0.322671	0.589511	-0.10435	0.993711	-0.80344	0.1645	0.320586
H2009G11	nitrogen fixation cluster-like	NIFU	NM_014301	23479	-0.111491	0.254192	0.102683	-0.467727	0.408631	-0.125002	-0.0997984	-0.441204	0.181543	-0.842369	-0.336533	-0.00039538	-0.219283
H2009H02	alpha-methylacyl-CoA racemase	AMACR	NM_014324	23600	-0.0532767	-0.576378	0.0829283	0.41586	-0.560069	0.116354	0.650481	0.39149	0.0190608	0.813335	0.0868601	-0.0621959	-0.241766
H2009H03	mitochondrial carrier homolog 1 (C. elegans)	MTCH1	NM_014341	23787	-0.214886	-0.344012	0.341986	-0.196706	-0.0427374	-0.509164	-0.221976	-0.329022	-0.446947	-0.66443	-0.491865	-0.527991	0.139244
H2009H04	mitochondrial carrier homolog 2 (C. elegans)	MTCH2	NM_014342	23788	-0.0707481	-0.255964	-0.0529221	0.191078	-0.0128364	0.0703515	-0.362253	-0.0951041	-0.222607	-0.409657	-0.363309	0.04344	-0.0115619
H2009H05	solute carrier family 39 (zinc transporter). member 1	SLC39A1	NM_014437	27173	-0.115224	-0.220153	-0.205992	-0.237198	0.0286768	-0.246939	0.061976	-0.234894	-0.00711223	-0.218318	-0.0852421	-0.114229	-0.140697
H2009H07	APEX nuclease (apurinic/apyrimidinic endonuclease) 2	APEX2	NM_014481	27301	-0.560432	-0.373579	0.166329	0.2909	-0.166367	-0.150967	0.644824	0.128787	0.22691	-0.105458	-0.0827371	-0.0845128	0.0255565
H2009H10	mitochondrial ribosomal protein L19	MRPL19	NM_014763	9801	0.106066	0.181937	-0.697222	-0.506328	0.121855	-0.166354	0.0259692	0.387533	0.318481	0.00548788	-0.26635	0.211727	-0.121026
H2009H11	translocase of outer mitochondrial membrane 20 (yeast) homolog	TOMM20-PENDING	NM_014765	9804	-0.0674146	0.243748	-0.0514632	0.180393	-0.126538	0.636412	0.343225	0.0526057	0.16231	-0.0980415	-0.412221	0.274739	0.0950592
H2009H12	translocase of outer mitochondrial membrane 70 homolog A (yeast)	TOMM70A	NM_014820	9868	0.108176	0.240913	-0.099178	0.419369	-0.272743	0.861344	0.876197	0.324206	-0.282154	0.350526	-0.0258257	-0.0691187	0.0447875
H2010A01	mitofusin 2	MFN2	NM_014874	9927	2.87231	-0.305695	-0.20429	1.56478	-0.100287	0.252811	0.346447	0.0530014	0.583953	-0.20232	0.149318	-1.65913	-0.29993
H2010A02	glutaminase	GLS	NM_014905	2744	0.00233176	-0.0545606	0.567934	0.12851	0.563958	-0.159721	-0.0374796	-0.392979	0.228095	0.0955791	0.472276	0.470676	0.32284
H2010A06	mitochondrial ribosomal protein S27	MRPS27	NM_015084	23107	-0.112459	0.234463	0.156986	-0.306482	-0.0847269	-0.28931	-0.233133	0.0494907	-0.211713	-0.33233	-0.619103	-0.121993	0.321318
H2010A07	peptidase (mitochondrial processing) alpha	PMPCA	NM_015160	23203	-0.227372	-0.094957	-0.078327	0.164398	-0.0429042	0.330739	0.737358	0.429997	0.00046153	0.406196	0.370289	-0.0266188	-0.0574909
H2010A08	DnaJ (Hsp40) homolog. subfamily C. member 9	DNAJC9	NM_015190	23234	-0.185839	-0.0783358	0.324796	0.00123795	-0.454137	-0.27116	-0.502768	0.00757528	-0.0812061	-0.195804	-0.121914	-0.264105	0.184387
H2010A09	leucyl-tRNA synthetase. mitochondrial	LARS2	NM_015340	23395	-0.341738	-0.158011	0.185495	0.369815	-0.044086	0.357429	0.187514	0.565915	0.0339058	0.0808973	0.116041	-0.0180471	0.181266
H2010A10	BCL2-like 13 (apoptosis facilitator)	BCL2L13	NM_015367	23786	-0.29791	-0.347115	-0.347367	-0.0558988	0.075374	-0.439082	-0.403474	-0.31791	-0.0769152	-0.412191	0.0810616	0.107225	-0.21097
H2010A11	small fragment nuclease	DKFZP566E144	NM_015523	25996	0.310585	0.276864	-0.10388	0.0101898	0.0337306	0.13676	0.384591	0.0743934	-0.363602	0.0486723	0.188491	0.0286152	-0.227951
H2010B02	lipoyltransferase	LIPT1	NM_015929	51601	0.342106	-0.268498	0.203184	-0.0584287	0.578813	-0.144246	-0.413656	-0.0256543	-0.0975326	-0.144655	0.0354805	0.264153	0.0495469
H2010B03	CGI-04 protein	CGI-04	NM_015936	51067	0.284822	0.421051	0.549266	0.426584	0.0947199	0.468248	0.759298	-0.0398907	0.0236173	-0.302234	-0.0438213	-0.0900152	0.403702
H2010B04	mitochondrial ribosomal protein L2	MRPL2	NM_015950	51069	-0.231364	0.199218	0.0620238	-0.0778455	-0.275441	-0.0908044	0.0391932	0.0590127	0.0103579	0.138624	-0.28416	0.0464871	0.0394263
H2010B05	mitochondrial ribosomal protein L4	MRPL4	NM_146387	51073	-0.0315806	-0.0020303	-0.314103	0.0762596	-0.340185	0.290785	0.257595	0.178224	0.204656	0.0656891	-0.284471	-0.141529	-0.0608458
H2010B06	mitochondrial ribosomal protein S17	MRPS17	NM_015969	51373	-0.0725417	0.0397473	0.245882	0.235147	-0.100583	0.274483	0.290768	0.177116	-0.639263	-0.189434	-0.274277	0.202053	0.185059
H2010B07	mitochondrial ribosomal protein S7	MRPS7	NM_015971	51081	0.0348424	-0.0851045	-0.128204	-0.177407	-0.0413215	-0.0660733	0.0889195	0.249741	-0.2366	-0.221358	-0.232695	-0.202973	-0.220449
H2010B09	CGI-65 protein	CIA30	NM_016013	51103	-0.422218	-0.366484	0.262116	0.0701716	0.030309	0.283744	0.214823	-0.0498664	-0.185572	-0.223886	-0.129262	0.0933833	0.0487102
H2010B10	CGI-69 protein	CGI-69	NM_016016	51629	0.0554961	-0.0849149	0.288836	0.199071	0.111111	-0.183045	-0.207775	-0.0389119	0.248523	0.220184	-0.375511	0.349909	0.42586
H2010B11	mitochondrial ribosomal protein S2	MRPS2	NM_016034	51116	-0.335469	-0.0308072	-0.0653076	0.270877	-0.0983701	0.320808	0.214338	0.30929	0.333846	0.21457	-0.424427	0.416397	0.395855
H2010B12	mitochondrial ribosomal protein L48	MRPL48	NM_016055	51642	-0.483096	-0.0337421	0.138801	-0.194341	0.104813	0.0485118	-0.365977	0.228607	-0.205979	-0.386409	-0.465073	-0.0239878	0.349973
H2010C01	mitochondrial ribosomal protein S16	MRPS16	NM_016065	51021	0.0255234	-0.00943843	-0.088639	0.0881225	0.130053	-0.318491	-0.151955	0.0458236	-0.141937	-0.137388	-0.256201	-0.0426639	-0.235788
H2010C03	mitochondria-associated protein involved in granulocyte-macrophage colony-stimulating factor signal transduction	Magmas	NM_016069	51025	-0.141459	0.215717	-0.0140283	0.210675	-0.301094	0.317189	0.201109	0.0763346	-0.221388	0.104524	0.0126628	-0.349418	-0.0351335
H2010C04	mitochondrial ribosomal protein S23	MRPS23	NM_016070	51649	-0.266898	0.0110755	0.0591584	0.513699	-0.0207263	0.165261	0.135372	0.139431	0.026814	-0.00948019	-0.699461	0.063843	-0.0467141
H2010C05	mitochondrial ribosomal protein S33	MRPS33	NM_016071	51650	0.0698463	0.259116	0.258344	0.177192	0.293286	-0.0544164	-0.241194	0.00703489	0.0677474	0.0746928	-0.396975	0.197865	-0.0839155
H2010C07	DEAD (Asp-Glu-Ala-Asp) box polypeptide 41	DDX41	NM_016222	51428	-0.0697805	-0.166919	0.194162	0.292917	0.0139998	-0.130362	0.157531	0.0293841	-0.00706375	0.0615942	0.0549008	0.289398	-0.0013993
H2010C08	adenylate kinase 3 like 1	AK3L1	NM_016282	50808	0.613323	0.270204	0.490786	-0.260673	0.426817	-0.292862	-0.438456	-0.0721775	0.749824	-0.89621	-0.102213	0.420621	0.0572892
H2010C09	heat shock protein 75	TRAP1	NM_016292	10131	-0.473252	0.00361211	0.0398181	0.50716	-0.18425	0.274188	0.367028	0.397891	0.158286	0.188163	-0.444207	-0.0826548	0.193841
H2010C10	mitochondrial ribosomal protein L37	MRPL37	NM_016491	51253	-0.133691	-0.08237	0.038833	0.468517	-0.0222617	0.192288	0.408547	0.260236	-0.261044	0.311786	-0.362048	0.262503	-0.0620472
H2010C11	mitochondrial ribosomal protein L51	MRPL51	NM_016497	51258	0.257464	-0.254162	-0.143904	0.287952	0.11035	-0.0560287	0.200642	0.371551	-0.0140959	-0.134842	-0.10505	0.032844	-0.318745
H2010C12	mitochondrial solute carrier protein	MSCP	NM_016612	51312	-0.0592287	-0.160408	-0.132721	-0.458756	0.0147325	-0.25758	0.233557	-0.378678	-1.18194	0.578369	0.0764429	-0.462339	0.0131191
H2010D02	hypothetical protein LOC51319	LOC51319	NM_016625	51319	0.522627	-0.102571	-0.142955	0.162533	-0.0621111	-0.0186036	0.615581	0.121367	0.369176	-0.0245381	-0.264625	-0.025118	-0.723367
H2010D03	mitochondrial ribosomal protein S30	MRPS30	NM_016640	10884	-0.244718	-0.456376	0.278837	0.298105	0.0113095	0.100816	-0.394787	-0.0602373	-0.159907	-0.407644	-0.773103	0.369705	0.222591
H2010D05	nucleoporin 54kDa	NUP54	NM_017426	53371	0.187972	0.328345	-0.0235356	0.280256	-0.143692	0.251197	0.381639	0.294422	-0.180041	-0.110365	-0.297058	0.293046	0.262729
H2010D06	mitochondrial ribosomal protein L39	MRPL39	NM_017446	54148	-0.170629	-0.62482	0.268415	-0.201593	0.0128628	0.119904	0.134182	0.454599	-0.0912769	-0.0619578	-0.215504	0.220166	-0.0518223
H2010D09	up-regulated in liver cancer 1	UPLC1	NM_017707	55616	0.543267	-0.0580187	-0.0556645	-0.866584	0.0143435	-0.538252	0.00378876	-0.609562	-0.566711	-1.00172	0.288691	-0.0583323	0.491342
H2010D10	seryl-tRNA synthetase 2	SARS2	NM_017827	54938	-0.12979	-0.028384	0.254339	-0.391751	0.38239	0.11247	-0.024016	-0.284348	0.262252	0.433966	0.340449	0.140182	-0.0883779
H2010D11	mitochondrial ribosomal protein L16	MRPL16	NM_017840	54948	-0.118552	-0.178008	-0.260718	-0.246388	-0.218911	-0.333576	0.340605	0.180485	0.0491353	-0.0846607	-0.192818	0.161245	-0.341668
H2010D12	hypothetical protein FLJ20551	FLJ20551	NM_017875	54977	-0.110154	0.77108	-0.0338456	0.362606	-0.00204362	0.275284	-0.133887	-0.142161	0.159315	-0.568274	-0.502392	0.193645	0.65194
H2010E02	DEAD/H (Asp-Glu-Ala-Asp/His) box polypeptide 27	DDX27	NM_017895	55661	-0.12559	-0.382915	-0.399126	0.0420872	-0.353455	0.0347011	-0.113374	-0.159047	-0.253677	-0.398695	-0.174498	-0.0248702	0.139527
H2010E03	mitofusin 1	MFN1	NM_017927	55669	-0.0191074	-0.0781277	-0.365356	0.204918	-0.0797652	0.452513	0.319641	0.00994901	-0.265139	0.217812	0.159856	0.212034	0.035789
H2010E04	mitochondrial ribosomal protein L20	MRPL20	NM_017971	55052	0.283872	-0.109607	-0.226367	0.0738678	0.145334	-0.111045	0.172644	0.201203	-0.0585383	-0.571623	-0.197707	-0.264934	0.222977
H2010E05	RNA polymerase III subunit RPC2	RPC2	NM_018082	55703	-0.120525	0.146838	0.132501	0.348084	0.368426	0.0601189	0.24153	0.131938	-0.0361025	0.146045	-0.0365374	0.0109996	0.135415
H2010E06	mitochondrial ribosomal protein S18A	MRPS18A	NM_018135	55168	-0.121014	-0.584522	-0.140447	-0.250893	-0.249286	-0.108771	-0.00336268	0.0438901	-0.351657	-0.269584	-0.0303935	-0.0487566	-0.149516
H2010E07	mitochondrial ribosomal protein S10	MRPS10	NM_018141	55173	0.857914	-0.0306516	0.265776	0.428434	0.204286	0.491366	0.170134	-0.0770965	-0.182454	0.0453638	0.0452836	0.0976581	0.284871
H2010E09	DEAD/H (Asp-Glu-Ala-Asp/His) box polypeptide 32	DDX32	NM_018180	55760	-0.0454416	-0.220907	0.207309	-0.441148	0.200384	0.228356	0.0653042	-0.277858	-0.543625	-0.429453	0.438272	0.405971	0.0423968
H2010E11	chromosome 15 open reading frame 12	C15orf12	NM_018285	55272	-0.174874	-0.322841	-0.0428214	-0.341508	-0.0316918	-0.0626501	-0.194562	-0.200666	-0.196855	-0.496793	0.19337	-0.254866	-0.165166
H2010F02	DEAD/H (Asp-Glu-Ala-Asp/His) box polypeptide 28	DDX28	NM_018380	55794	0.121557	-0.110273	-0.136924	0.231143	-0.0406654	0.165725	0.298119	0.0220005	0.129971	-0.33446	-0.279552	0.365579	0.18719
H2010F03	pyruvate dehydrogenase phosphatase	PDP	NM_018444	54704	0.431512	1.21949	0.430515	0.45111	-0.0994204	0.225353	0.229471	-0.22198	0.269381	0.815135	0.238747	0.675477	0.296667
H2010F05	mitochondrial ribosomal protein S21	MRPS21	NM_018997	54460	-0.383837	-0.540949	-0.384365	-0.187223	-0.102511	-0.024862	-0.187199	-0.172498	-0.328527	0.205027	-0.0617348	0.515864	-0.368123
H2010F06	polymerase (RNA) I polypeptide B. 128kDa	POLR1B	NM_019014	84172	-0.0598452	0.107257	0.379733	0.152129	0.408777	0.165039	0.231142	0.15307	0.0495697	0.331901	0.320943	0.106891	0.208811
H2010F08	mitochondrial ribosomal protein L50	MRPL50	NM_019051	54534	0.0757551	0.0336829	-0.0670064	0.175829	-0.0557645	-0.0376656	0.0263949	-0.000854423	-0.0475486	-0.192109	-0.745259	0.0352761	0.00807395
H2010F09	neuronal protein 17.3	P17.3	NM_019056	54539	-0.157577	-0.174853	0.0109111	0.155884	-0.123755	-0.110727	-0.0596067	0.0987348	0.00393059	-0.418323	-0.404234	-0.109698	0.231454
H2010F10	homolog of Tom7 (S. cerevisiae)	TOM7	NM_019059	54543	-0.0101561	0.0577985	-0.161631	-0.505305	0.1521	-0.200046	-0.280205	-0.573213	0.123633	0.171102	-0.137792	0.0206585	-0.0952325
H2010F11	second mitochondria-derived activator of caspase	SMAC	NM_019887	56616	0.20294	0.11014	-0.357632	0.104188	-0.242905	-0.0340266	0.0265166	0.254868	0.214497	0.220605	-0.395289	-0.0115913	-0.252259
H2010G01	DEAD/H (Asp-Glu-Ala-Asp/His) box polypeptide 33	DDX33	NM_020162	56919	-0.516354	-0.193376	-0.193665	0.462649	0.0476441	0.12423	0.0981441	-0.0294746	0.268498	0.381897	-0.292139	0.232416	0.386465
H2010G04	mitochondrial ribosomal protein S22	MRPS22	NM_020191	56945	-0.153176	-0.130299	-0.279175	-0.0685828	-0.171382	-0.173916	-0.0799502	0.0918839	-0.00422345	-0.238371	-0.0677582	0.178999	-0.352286
H2010G07	translocase of outer mitochondrial membrane 22 homolog (yeast)	TOMM22	NM_020243	56993	-0.00857569	-0.13083	-0.135339	0.0225529	0.0258717	-0.0198989	-0.0792263	0.0697987	-0.164728	-0.49929	-0.0683815	-0.240511	0.11073
H2010G08	chaperone. ABC1 activity of bc1 complex like (S. pombe)	CABC1	NM_020247	56997	-0.0463155	-0.303899	0.311747	0.997597	-0.0464336	1.3716	-0.0548199	0.220733	0.32869	0.902324	0.209872	-0.107228	0.233825
H2010G09	BCL2-like 10 (apoptosis facilitator)	BCL2L10	NM_020396	10017	-0.106509	0.282194	0.260575	0.162818	0.289161	0.167502	0.286933	0.346789	0.179573	0.286637	-0.0622091	-0.053224	0.306519
H2010G10	mitochondrial ribosomal protein L47	MRPL47	NM_020409	57129	-0.0876636	-0.192538	-0.0227712	0.362492	0.0720525	0.276134	0.258495	0.305637	0.0225236	0.278605	-0.228389	-0.0734789	-0.398682
H2010G11	DEAD/H (Asp-Glu-Ala-Asp/His) box polypeptide 24	DDX24	NM_020414	57062	0.13174	-0.329254	0.00394165	-0.197857	0.0736972	-0.0727877	-0.141228	-0.35795	0.1352	-0.626863	-0.0481546	0.114155	-0.404544
H2010G12	hypothetical protein LOC57143	LOC57143	NM_020421	57143	0.169785	-0.0557411	0.244031	0.0826811	0.349462	0.0665163	-0.0266875	0.41387	0.134256	0.190429	-0.154979	0.321044	0.303889
H2010H01	neurolysin (metallopeptidase M3 family)	NLN	NM_020726	57486	-0.300311	0.759838	0.254392	0.355455	-0.336471	0.330954	0.471901	0.224116	0.101094	0.312457	-0.720427	-0.0170626	-0.422099
H2010H02	DEAD/H (Asp-Glu-Ala-Asp/His) box polypeptide 36	DDX36	NM_020865	170506	-0.11488	-0.160491	-0.261972	0.288306	-0.395369	0.608274	0.638752	0.359321	0.207647	0.309232	-0.536601	-0.0058972	-0.27691
H2010H03	glycerol 3-phosphate acyltransferase. mitochondrial	KIAA1560	NM_020918	57678	-0.387151	1.51578	0.0256061	0.199078	-0.208323	0.0199371	-0.0711875	-0.224309	0.00374012	-0.285237	-0.406516	0.50858	0.790536
H2010H05	NFS1 nitrogen fixation 1 (S. cerevisiae)	NFS1	NM_021100	9054	0.0514665	-0.475808	-0.666318	-0.143981	-0.473756	-0.322153	-0.210966	-0.376286	-0.107468	-0.251347	0.0757738	0.346934	0.733378
H2010H07	fatty-acid-Coenzyme A ligase. long-chain 2	FACL2	NM_021122	2180	-0.0410957	-0.149358	-0.258356	-0.469108	-0.00907031	0.0173608	-0.048883	-0.205925	-0.141357	-0.598014	-0.161231	-0.24231	0.0615913
H2010H08	mercaptopyruvate sulfurtransferase	MPST	NM_021126	4357	0.23873	0.396859	-0.112096	0.174716	-0.0775193	0.064866	-0.207723	0.012811	0.101773	0.512641	-0.160225	0.434956	0.438047
H2010H09	pyrophosphatase (inorganic)	PP	NM_021129	5464	0.135734	-0.0298904	0.0570502	-0.0908243	-0.192204	0.0380777	0.00514105	-0.181534	-0.272092	-0.69048	0.0263719	-0.0814383	0.0719384
H2010H11	mitochondrial ribosomal protein L23	MRPL23	NM_021134	6150	0.362931	-0.100169	-0.57593	-0.0622748	-0.350835	-0.170896	0.0538352	0.611496	0.0547165	0.171681	0.0480026	-0.138306	-0.434913
H2011A01	sulfide quinone reductase-like (yeast)	SQRDL	NM_021199	58472	1.1409	-0.216313	-0.35077	-0.279463	0.0587401	-0.0326457	-0.810567	-1.54023	-0.0342236	-0.400803	1.11037	-0.477845	-0.521188
H2011A03	mitochondrial ribosomal protein S35	MRPS35	NM_021821	60488	0.0112787	-0.00262768	-0.20552	0.3803	-0.093148	0.114319	0.0921049	0.145728	-0.258001	0.0411118	-0.165618	-0.0215802	0.0363868
H2011A04	chromosome 10 open reading frame 2	C10orf2	NM_021830	56652	-0.469252	0.521856	0.207109	0.151818	-0.64859	0.131988	0.105385	0.333189	-0.0819124	-0.218236	-0.0348736	-0.257161	0.125421
H2011A06	mitochondrial ribosomal protein L17	MRPL17	NM_022061	63875	-0.612358	-0.466833	-0.254868	0.271048	-0.430827	0.0107109	0.0173904	-0.023859	-0.156978	0.0367643	-0.273057	-0.498591	-0.319087
H2011A10	mitochondrial ribosomal protein L46	MRPL46	NM_022163	26589	-0.0979217	-0.376096	-0.168875	0.329644	-0.397088	-0.072465	0.203298	0.148809	0.0419447	-0.404326	-0.265971	0.0178754	-0.156397
H2011A12	peptide deformylase-like protein	PDF	NM_022341	64146	-0.365516	0.103804	0.371494	0.621964	0.206998	0.412951	0.0207679	0.476342	0.234269	0.502998	-0.870021	0.0628857	0.264506
H2011B01	mitochondrial ribosomal protein S25	MRPS25	NM_022497	64432	-0.340446	0.649208	0.245223	0.186065	-0.176207	-0.148195	-0.492007	-0.512828	0.184333	0.022429	-0.566591	0.228857	0.119982
H2011B02	FLJ20859 gene	FLJ20859	NM_022734	64745	-0.207618	0.257429	-0.140162	-0.0108091	-0.151043	0.0298473	-0.170151	0.161685	-0.526375	-0.0574057	0.37324	-0.0263399	0.242474
H2011B04	DEAD/H (Asp-Glu-Ala-Asp/His) box polypeptide 31	DDX31	NM_022779	64794	-0.0238038	0.020173	-0.203942	0.385379	0.114425	0.553704	0.104137	0.140459	0.237882	0.588269	0.48841	0.422845	-0.117251
H2011B05	mitochondrial ribosomal protein S11	MRPS11	NM_022839	64963	-0.060894	-0.0365137	-0.213092	0.0391289	-0.245562	-0.257795	-0.275628	-0.0519576	-0.0833534	-0.186375	-0.512845	-0.0945217	-0.176689
H2011B07	hypothetical protein FLJ13171	FLJ13171	NM_023923	65979	0.0405065	-0.0494247	-0.383825	0.00832986	-0.277423	-0.130759	0.0634886	0.226147	-0.0713224	-0.210429	-0.0925621	0.299403	0.13216
H2011B08	mitochondrial ribosomal protein S34	MRPS34	NM_023936	65993	-0.0798729	-0.0654769	-0.105664	0.464774	-0.25956	-0.293502	-0.263706	-0.00438274	0.21499	-0.0718162	-0.171101	0.367318	-0.0723493
H2011B09	mitochondrial ribosomal protein L34	MRPL34	NM_023937	64981	-0.315255	0.0821935	0.605847	0.156537	0.222123	-0.0191233	-0.287668	-0.0840697	0.220849	-0.73348	-0.131603	0.156976	0.313001
H2011B11	DEAD (Asp-Glu-Ala-Asp) box polypeptide 50	DDX50	NM_024045	79009	-0.012056	-0.204308	-0.167727	0.196406	-0.0812753	0.136932	0.409426	0.263239	0.122961	0.140738	0.217153	0.128128	-0.325798
H2011B12	nucleoporin Nup37	Nup37	NM_024057	79023	-0.0930452	-0.0321166	-0.297839	-0.0884528	-0.162088	-0.140637	-0.107358	0.303758	-0.102103	-0.127152	-0.149702	0.0279534	0.400301
H2011C01	hypothetical protein MGC2615	MGC2615	NM_024103	79085	-0.161024	-0.379014	0.0254209	-0.757018	0.134564	-0.543125	-0.423975	-0.283035	0.930827	-0.237613	0.115747	0.20489	-1.703
H2011C02	hypothetical protein FLJ11743	FLJ11743	NM_024527	79575	-0.0380492	0.186843	0.281702	-0.696566	-0.00183517	-0.214296	-0.10146	-0.00927217	-0.115184	0.598103	0.314649	-0.143083	0.137637
H2011C03	hypothetical protein FLJ22021	FLJ22021	NM_024535	79585	0.033975	-0.268168	-0.0542751	0.0151944	-0.0520618	0.334244	0.0271404	0.0343707	0.10466	0.320586	0.397514	0.0414592	0.0780159
H2011C04	mitochondrial ribosomal protein L24	MRPL24	NM_024540	79590	-0.433026	-0.286627	-0.421558	-0.31704	-0.678499	-0.156007	0.121619	0.0104348	-0.382626	-0.513396	-0.439581	-0.618944	-0.265317
H2011C05	solute carrier family 25 (mitochondrial carrier: glutamate). member 22	SLC25A22	NM_024698	79751	0.0112499	-0.626454	0.76237	0.256661	-0.106065	0.116333	0.484455	0.0257919	-0.168575	0.37897	-0.324545	-0.0118659	0.10306
H2011C07	pericentrin 1	PCNT1	NM_024844	79902	-0.295818	-0.639725	-0.567311	0.431224	-0.328734	0.318295	0.499616	0.231567	-0.494617	-0.0177229	0.359441	-0.087645	-0.0280872
H2011C08	hypothetical protein FLJ12687	FLJ12687	NM_024917	79979	0.122002	-0.0486481	-0.571596	0.126837	0.351421	0.192054	-0.665146	-0.212467	-1.63013	0.0431596	0.426274	0.163607	-0.00280295
H2011C09	mitochondrial elongation factor G1	EFG1	NM_024996	85476	-0.533664	0.958163	0.0828913	-0.301416	0.229939	-0.748545	-0.843781	-0.823866	-1.14778	-1.03055	-0.392624	-0.0380837	0.962694
H2011C11	GrpE-like 1. mitochondrial (E. coli)	GRPEL1	NM_025196	80273	-0.146966	0.25059	-0.502802	0.335057	-0.625215	-0.0622599	0.255564	-0.043837	-0.137989	-0.332439	0.0479225	-0.164666	-0.54274
H2011C12	cytochrome b5 outer mitochondrial membrane precursor	CYB5-M	NM_030579	80777	-0.116496	-0.032899	0.228409	-0.00684306	0.113874	0.186315	-0.172511	0.226315	-0.224637	-0.152048	-0.683007	-0.0675445	0.0210482
H2011D02	mitochondrial folate transporter/carrier	MFTC	NM_030780	81034	0.449741	0.324754	-0.116175	0.0754169	0.0151455	0.273022	0.400975	0.248923	-0.248057	0.150299	-0.342612	0.0352201	-0.197402
H2011D03	mitochondrial ribosomal protein S26	MRPS26	NM_030811	64949	-0.0614298	-0.062509	0.0470649	0.0575412	0.0067079	0.157983	0.107497	0.146654	0.30795	-0.225726	-0.147314	0.188839	-0.116666
H2011D04	similar to rat tricarboxylate carrier-like protein	BA108L7.2	NM_030971	81855	0.194115	-0.653493	0.0625276	-0.337888	0.268826	0.0979823	0.223543	0.180526	-0.280197	0.0819911	0.633259	0.0734524	-0.140629
H2011D05	putative mitochondrial solute carrier	MRS3/4	NM_031212	81894	-0.112599	-0.519222	0.192877	-0.210123	0.112051	0.329279	0.557349	0.0601757	0.146264	0.318201	0.508315	-0.186496	-0.0267953
H2011D06	sec13-like protein	SEC13L	NM_031216	81929	-0.476512	-0.313865	-0.310307	0.165069	-0.299277	0.566439	0.2386	0.188944	-0.0751073	-0.428077	-0.0496278	0.168142	0.0204311
H2011D07	mitochondrial ribosomal protein S15	MRPS15	NM_031280	64960	0.0384625	0.129626	-0.0490436	-0.0747232	-0.256696	-0.192129	-0.088934	-0.0228538	0.00117008	-0.0111887	-0.380305	0.115496	0.0453347
H2011D08	hypothetical protein DKFZp434N1235	DKFZP434N1235	NM_031291	83447	-0.0785214	0.208799	0.112746	0.126242	0.145386	-0.051989	-0.104804	0.152566	0.183934	-0.198855	0.208506	0.0499946	0.0817249
H2011D09	mitochondrial ribosomal protein L9	MRPL9	NM_031420	65005	0.000192383	-0.0666267	0.342817	0.118165	-0.039627	-0.0526977	-0.0456511	0.232259	0.261019	-0.473417	-0.330832	0.116324	0.0920344
H2011D10	peroxisomal lon protease	LONP	NM_031490	83752	0.0472335	0.0137683	0.190161	0.139433	0.0836073	0.0151134	0.220482	0.0868319	0.175505	0.100955	0.217767	-0.165176	0.551576
H2011D12	mitochondrial ribosomal protein S5	MRPS5	NM_031902	64969	0.0171971	-0.148429	0.105728	0.226908	-0.145383	0.00691268	0.156714	0.0351038	0.267047	-0.13595	-0.0262568	0.092297	0.196418
H2011E01	mitochondrial ribosomal protein L32	MRPL32	NM_031903	64983	0.477466	1.26697	-0.345041	0.289879	0.931197	0.579617	0.334999	1.26261	0.488192	0.37314	0.0260573	-0.323022	-0.0151379
H2011E03	mitochondrial ribosomal protein S24	MRPS24	NM_032014	64951	0.0452104	-0.383574	-0.461513	-0.300254	-0.218063	-0.383501	-0.47267	-0.0331095	0.111605	-0.167045	0.163819	-0.0657202	-0.490673
H2011E04	mitochondrial ribosomal protein L14	MRPL14	NM_032111	64928	-0.11409	-0.304508	-0.144085	-0.0211224	-0.290556	-0.190638	-0.290341	-0.196391	-0.194913	-0.163866	-0.192401	-0.363504	-0.0300019
H2011E05	hypothetical protein FLJ12770	FLJ12770	NM_032174	84134	0.199489	-0.389654	-0.322915	-0.0933982	-0.286483	-0.181122	-0.0796195	0.227955	-0.728604	-0.0477854	0.431836	0.151022	-0.218827
H2011E06	mitochondrial carrier protein	MGC4399	NM_032315	84275	0.0603543	0.48599	-0.385147	-0.606379	-0.229631	0.00916558	-0.151398	0.140301	-0.0100948	-0.516464	-0.152133	0.0158498	-0.188024
H2011E07	mitochondrial ribosomal protein L45	MRPL45	NM_032351	84311	0.668158	0.408456	0.463247	-0.11942	0.83534	0.0213922	0.189928	0.70654	0.315598	-0.243994	-0.173355	-0.081092	-0.0752992
H2011E08	HRD1 protein	HRD1	NM_032431	84447	0.0995744	-0.00959662	0.480992	-0.487263	0.313494	-0.0913156	0.327882	0.395253	0.198526	0.333942	0.621895	-0.512442	0.189109
H2011E09	mitochondrial ribosomal protein S6	MRPS6	NM_032476	64968	0.103783	-1.08969	0.174986	-0.446273	0.913398	-0.685762	-0.656768	-0.765205	-0.795819	-0.986649	0.234958	0.282711	-0.331349
H2011E10	mitochondrial ribosomal protein L41	MRPL41	NM_032477	64975	-0.0762653	-0.0145721	0.0748016	0.0597385	0.0170978	-0.0978069	0.0161945	0.0136314	-0.142456	0.192665	-0.173928	-0.146565	-0.00403059
H2011E11	mitochondrial ribosomal protein L38	MRPL38	NM_032478	64978	0.650531	-0.11634	0.102208	0.217616	0.671515	-0.188964	0.235884	0.758554	0.202061	-0.455198	0.645066	-0.325412	0.0940561
H2011E12	mitochondrial ribosomal protein L36	MRPL36	NM_032479	64979	-0.196523	-0.147085	0.0118752	-0.171977	-0.172582	-0.217643	-0.0187344	0.0493105	-0.0486958	-0.268874	-0.248924	-0.259827	-0.109953
H2011F04	cytochrome c oxidase subunit IV isoform 2	COX4I2	NM_032609	84701	0.33908	0.374128	0.0298194	0.268881	0.319585	-0.0654984	0.210797	-0.119096	0.700335	0.109869	0.551583	0.0958375	0.27375
H2011F05	mitochondrial GTP binding protein	GTPBG3	NM_032620	84705	-0.901068	-0.12861	-0.221438	0.108818	-0.215594	-0.000170473	-0.525924	0.0437624	-0.451673	0.199458	-0.097957	0.204414	0.069699
H2011F06	DEAD/H (Asp-Glu-Ala-Asp/His) box polypeptide 37	DDX37	NM_032656	57647	0.591258	0.193907	0.422242	0.205217	0.693978	0.0512579	0.536336	0.2678	0.510329	-0.312435	0.392913	0.631462	0.0413232
H2011F07	reticulon 4 interacting protein 1	RTN4IP1	NM_032730	84816	-0.406301	-0.321985	-0.415511	0.356996	-0.818546	-0.0865748	-0.163818	0.0827735	0.430049	0.191423	-0.462455	0.0695821	-0.349134
H2011F08	lamin B2	LMNB2	NM_032737	84823	-0.848522	-0.47419	-0.296151	0.0327599	-0.433924	-0.0328462	0.101225	0.500077	-0.046426	-0.28194	0.037454	0.05559	-0.242446
H2011F09	apoptosis-inducing factor (AIF)-homologous mitochondrion-associated inducer of death	AMID	NM_032797	84883	0.233099	-0.370785	-0.60913	-0.596319	0.0726063	-0.221146	-0.447597	-0.520313	-0.608798	-0.696698	-0.292178	0.10939	-0.107889
H2011F10	lactamase. beta	LACTB	NM_032857	114294	-0.0379896	-0.299671	0.312859	-0.338503	0.237444	-0.728214	-0.818449	-1.00134	-0.252855	-0.432334	-0.11476	-0.264024	-0.0917673
H2011F12	mitochondrial ribosomal protein S36	MRPS36	NM_033281	92259	-0.0511919	-0.00602755	0.15317	0.0942702	-0.07764	-0.0378748	-0.268114	-0.160808	0.0119754	-0.319969	-0.736081	0.0693355	0.0529358
H2011G04	putative ubiquinone biosynthesis protein AarF	AARF	NM_052853	90956	-0.0745328	-0.38596	-0.389064	-0.23244	-0.354509	-0.447579	-0.641175	-0.753073	-0.064809	-0.520808	0.236977	-0.291443	0.00868642
H2011G06	mitochondrial ribosomal protein L53	MRPL53	NM_053050	116540	0.136691	-0.0333238	-0.148159	-0.330398	0.0560998	-0.493526	-0.186208	0.228587	-0.0922563	-0.27464	0.228576	-0.116081	-0.661315
H2011G07	hypothetical protein BC017169	LOC91137	NM_138773	91137	0.482623	0.320073	-0.284525	-0.192739	-0.0905071	-0.00032038	0.484306	0.0071948	-0.110433	0.186624	-0.119432	0.211504	0.371627
H2011G08	mitochondrial ribosome recycling factor	MRRF	NM_138777	92399	-0.250423	0.354266	0.0702194	-0.260075	-0.144503	-0.329739	0.21849	0.657871	0.106423	-0.268895	-0.146766	-0.280618	0.323379
H2011G09	methionyl-tRNA formyltransferase. mitochondrial	MtFMT	NM_139242	123263	0.438156	0.253269	-0.138072	0.162446	0.186601	0.448553	-0.0150385	-0.289078	-0.484043	1.1516	0.169786	-0.6022	0.376384
H2011H01	similar to solute carrier family 25 . member 16	LOC203427	NM_145305	203427	0.528757	0.0532459	0.236349	0.229492	0.300849	0.0121796	0.492227	-0.0810813	0.250913	0.397521	0.212218	0.369768	0.23988
H2011H02	chromosome 14 open reading frame 69	C14orf69	NM_152333	123096	-0.00829186	-0.352557	0.213909	0.483067	0.236783	0.170622	0.388668	-0.286604	-0.572494	0.833706	0.388516	0.384083	-0.248359
H2011H03	hypothetical protein FLJ33918	FLJ33918	NM_152407	134266	0.119494	0.120669	-0.0904547	0.162459	0.130643	0.503256	0.184979	0.119396	-0.133269	0.215365	-0.270483	-0.121415	0.0403529
H2011H04	3-hydroxyisobutyrate dehydrogenase	HIBADH	NM_152740	11112	0.705141	0.336343	-0.294933	-0.461922	0.219114	-0.437628	-0.232296	-0.435903	0.225906	-0.758478	-0.574886	-0.0526042	-0.122713
H2011H06	hypothetical protein DKFZp547P234	DKFZp547P234	NM_153045	203197	-0.00680066	0.0188541	0.542569	-0.186446	0.232278	0.27648	0.367612	-0.0466646	0.138654	0.07308	-0.234811	0.0386946	-0.000452666
H2011H08	mitochondrial ribosomal protein L54	MRPL54	NM_172251	116541	0.201888	-0.156409	-0.185874	0.486102	-0.202778	0.0527879	-0.080298	0.531987	-0.0232228	-0.198401	-0.936928	0.126346	-0.596197
H2012A01	ATP synthase mitochondrial F1 complex assembly factor 1	ATPAF1	XM_027313	64756	0.357672	0.261174	0.625574	0.304541	0.424147	0.570625	0.544388	0.178148	0.194692	0.900445	0.709866	0.522956	0.391188
H2012A02	mitochondrial Ca2+-dependent solute carrier	MCSC	XM_027668	114789	-0.340787	0.0883308	0.307685	-0.397994	0.225011	-0.158504	-0.324836	-0.628965	-0.594091	0.0880014	-0.202546	-0.0474503	0.571532
H2012A03	pyruvate dehydrogenase phosphatase isoenzyme 2	KIAA1348	XM_043826	57546	0.174261	-0.00670914	1.30597	-0.436122	0.18115	0.272132	-0.109492	-0.0625167	0.406337	0.253349	1.04698	0.0525534	0.743914
H2012A04	KIAA0446 gene product	KIAA0446	XM_044155	9673	-0.00269129	-0.100719	0.502943	-0.191863	0.177672	0.336935	0.354199	-0.274651	0.000139271	0.562806	0.560426	-0.0258409	0.0369243
H2012A05	thioredoxin reductase 2	TR2	XM_051264	114112	2.43736	0.344549	1.02268	0.581435	0.764685	0.87728	0.426745	-0.204913	1.53282	0.843198	0.218208	-1.03948	0.386887
H2012A06	mitochondrial ribosomal protein S9	MRPS9	XM_086953	64965	-0.218752	-0.00629461	0.344891	0.258697	0.0284897	-0.0439314	-0.594404	-0.504524	0.508859	-0.0800685	0.653066	0.342515	-0.298018
H2012A07	KIAA0423 protein	KIAA0423	XM_113781	23116	0.220795	0.142784	0.640968	-0.391372	0.0435975	0.302335	0.403894	-0.666086	-0.0415934	0.151692	0.502053	-0.21682	0.260796
H2012A08	dynein. axonemal. heavy polypeptide 17	DNAH17	XM_290733	8632	0.501965	0.0227314	0.152803	-0.0828394	0.0506221	0.00433391	0.285363	0.0589623	0.118367	0.113982	0.502195	-0.202812	0.501741
H2012A09	hypothetical protein FLJ30092	FLJ30092	AK054654	196515	-0.0310497	-0.00794068	0.55333	0.025238	0.314077	0.245951	0.406008	0.0124414	0.104027	0.605481	0.214532	-0.123602	0.178656
H2012A10	acyl-Coenzyme A dehydrogenase family. member 9	ACAD9	NM_014049	28976	-0.210593	-0.209035	0.218014	-0.198554	-0.0465477	-0.144637	-0.0710643	-0.119453	-0.250568	-0.166429	0.396318	0.0750322	0.130416
H2012A11	annexin A7	ANXA7	NM_004034	310	1.03515	-0.0917147	0.455297	0.108072	0.317526	0.286259	0.315843	0.397734	0.156017	0.451124	0.712427	-0.23102	0.189982
H2012B01	diaphorase (NADH) (cytochrome b-5 reductase)	DIA1	NM_007326	1727	0.352294	0.180645	0.537764	0.203019	0.360593	0.309033	0.912068	0.118081	0.274188	0.873056	0.948454	-0.00738082	0.274124
H2012B02	GA binding protein transcription factor. beta subunit 2. 47kDa	GABPB2	NM_005254	2553	-0.263266	0.42524	0.937441	-0.154714	0.138023	0.324362	-0.032307	-0.283364	-0.106371	0.183108	-0.130501	-0.397952	0.493026
H2012B03	toll-like receptor 4	TLR4	NM_138554	7099	0.326587	0.0319749	1.04928	-0.27654	0.687762	0.0690882	0.743188	-0.561579	0.324313	-0.622153	0.24727	-0.0149798	0.67506
H2012B04	toll-like receptor 4	TLR4	NM_138557	7099	0.310845	-0.265288	0.697554	-0.136526	0.263992	0.183142	0.471968	-0.0307412	0.223619	0.178859	0.772268	-0.198992	0.0310451
H2012B05	nucleoporin 98kDa	NUP98	NM_139131	4928	0.059633	-0.267444	0.655513	0.111299	-0.476946	0.315089	0.390932	-0.357512	0.0394957	0.846937	0.32687	0.0243326	-0.111386
H2012B06	second mitochondria-derived activator of caspase	SMAC	NM_138930	56616	0.583768	0.266185	0.905971	0.212995	0.543475	0.694785	0.729082	0.433093	0.34175	0.931268	0.883319	0.291358	0.34717
H2012B07	tRNA phenylalanine	MTTF	NC_001807	4558	-0.0803126	0.103385	0.734093	-0.290333	0.26511	0.974312	0.462092	-0.092989	0.783345	0.852654	1.53155	-0.213123	0.166459
H2012B08	12S RNA	MTRNR1	NC_001807	4549	0.0716499	0.51126	0.584208	-0.316659	0.22224	0.602024	0.367888	-0.540169	-0.0389476	0.577994	0.204313	-0.04661	0.297443
H2012B09	tRNA valine	MTTV	NC_001807	4577	0.682521	0.238692	0.734386	0.0263371	0.559035	0.865255	0.293331	-0.538736	0.829132	0.686625	1.21386	0.551475	0.60903
H2012B10	16S RNA	MTRNR2	NC_001807	4550	0.873272	0.148711	0.476833	0.195873	-0.0527736	0.562756	0.729218	-0.156853	0.491512	0.65999	0.807664	0.496833	0.351694
H2012B11	tRNA leucine 1 (UUA/G)	MTTL1	NC_001807	4567	0.233208	-0.201076	0.345949	-0.434759	0.174478	0.451659	0.550483	-0.308661	0.0896569	0.435146	1.22922	0.164149	-0.0279192
H2012B12	tRNA isoleucine	MTTI	NC_001807	4565	0.0110348	-0.108359	0.449795	-0.370293	-0.148859	0.239959	0.41665	-0.166774	0.576642	0.633023	1.2114	-0.105537	0.132708
H2012C01	tRNA glutamine	MTTQ	NC_001807	4572	0.990144	0.00251246	0.352905	0.640886	-0.305924	0.169565	1.04277	0.539839	0.571705	0.660948	1.61824	0.258381	0.253744
H2012C02	tRNA methionine	MTTM	NC_001807	4569	0.351598	0.0861585	0.255075	-0.500027	0.0601441	0.320664	0.24754	-0.530646	0.0319886	0.790549	0.828255	0.0569177	0.616246
H2012C03	tRNA tryptophan	MTTW	NC_001807	4578	0.277192	0.0847525	1.19229	-0.285122	0.510982	0.53759	0.387852	-0.407247	0.53655	0.629602	1.39205	0.124759	0.433027
H2012C04	tRNA alanine	MTTA	NC_001807	4553	0.207242	-0.0523329	0.371726	-0.114605	-0.0830637	0.261836	0.229295	-0.28838	0.00772534	0.443333	1.03854	-0.124867	0.0125124
H2012C05	tRNA asparagine	MTTN	NC_001807	4570	-0.00186492	-0.152159	0.196871	-0.179685	-0.0593414	0.186711	0.00688223	-0.308913	-0.00400101	0.455995	0.696972	0.0170438	-0.118411
H2012C06	tRNA cysteine	MTTC	NC_001807	4511	0.359189	-0.222997	0.375578	-0.266968	0.2052	0.131315	-0.0126094	-0.462318	-0.206122	0.26503	1.03442	0.0475432	-0.149195
H2012C07	tRNA tyrosine	MTTY	NC_001807	4579	0.939541	-0.127492	0.0228818	0.106646	-0.587578	0.103433	0.607014	-0.282017	0.515339	0.086968	1.23133	-0.342359	0.333669
H2012C08	tRNA serine 1 (UCN)	MTTS1	NC_001807	4574	0.0478273	-0.112856	-0.0598734	-0.086556	-0.0504167	-0.198895	-0.215661	-0.264151	-0.11448	-0.176639	0.160929	-0.341029	-0.215913
H2012C09	tRNA aspartic acid	MTTD	NC_001807	4555	0.00789713	-0.2978	0.711339	-0.291198	0.209514	0.778047	0.462988	-0.223731	0.329788	1.21325	1.93726	0.467677	0.721255
H2012C10	tRNA lysine	MTTK	NC_001807	4566	0.101442	-0.557414	0.72742	-0.279683	0.285805	0.505274	0.382436	-0.23545	0.237402	0.709219	0.716062	-0.0900767	0.496798
H2012C11	tRNA glycine	MTTG	NC_001807	4563	1.16109	-0.044762	0.197467	0.12717	0.154361	0.402213	0.203848	0.352301	0.234987	0.278479	1.08032	-0.999638	-0.0357406
H2012C12	tRNA arginine	MTTR	NC_001807	4573	-0.306594	-0.602034	0.137943	-0.223851	0.0929859	0.779417	0.0752442	-0.0961148	-0.51259	0.548735	1.29817	0.275175	0.800494
H2012D01	tRNA serine 2 (AGU/C)	MTTS2	NC_001807	4575	0.286409	-0.0961735	0.384853	-0.0562896	-0.00184313	0.165727	0.684469	0.0120178	0.163665	0.705482	0.477263	-0.251714	0.406562
H2012D02	tRNA leucine 2 (CUN)	MTTL2	NC_001807	4568	-0.365352	-0.194233	0.474512	-0.424343	0.225758	0.373828	0.100461	-0.455259	-0.051654	0.266044	0.82549	0.303794	0.241826
H2012D03	tRNA glutamic acid	MTTE	NC_001807	4556	0.43798	-0.387746	0.213272	-0.0862943	-0.0922099	0.259813	0.00591392	-0.299759	0.249264	-0.198941	0.373781	-0.101493	0.445652
H2012D04	cytochrome b	MTCYB	NC_001807	4519	0.35201	-0.184002	0.346008	-0.106399	0.0356857	0.0275059	0.302047	0.259051	0.0831793	0.159995	0.646422	-0.0782327	-0.0283824
H2012D05	tRNA threonine	MTTT	NC_001807	4576	0.266698	-0.585514	0.534742	-0.142791	-0.39918	0.285185	0.39796	-0.346641	0.52299	0.583873	1.13323	0.208569	-0.643884
H2012D06	tRNA proline	MTTP	NC_001807	4571	0.439018	-0.0604767	0.712739	0.236608	0.462381	0.621508	0.494989	0.452297	0.167028	0.468665	0.73087	0.0895798	0.319436
H2012D07	aspartylglucosaminidase	AGA	NM_000027	175	0.242524	1.28325	-0.548881	-0.257018	0.35242	-0.279381	-0.129983	0.0259117	-0.0152652	0.0983594	-0.310777	0.0995546	0.727331
H2012D08	apolipoprotein E	APOE	NM_000041	348	-0.240946	-0.227756	0.187122	-0.0882619	2.89712	-0.235442	0.0892318	-0.214144	-0.0017824	-0.428377	-0.0211812	-0.3952	-0.10232
H2012D09	arylsulfatase B	ARSB	NM_000046	411	-1.04248	-0.000609487	-0.194804	-0.198883	-0.484976	-0.605089	-0.231211	-1.18578	-0.30701	-1.25995	-0.759189	-0.124095	-0.0238727
H2012D10	Chediak-Higashi syndrome 1	CHS1	NM_000081	1130	0.539049	-0.733492	0.0439664	-0.311199	0.395817	-0.578518	-0.665332	-0.582049	-0.281621	-0.891662	1.1658	-0.0760851	0.31871
H2012D11	ceroid-lipofuscinosis. neuronal 3. juvenile (Batten. Spielmeyer-Vogt disease)	CLN3	NM_000086	1201	0.180333	-0.141361	0.0870618	-0.553463	0.173251	-0.159305	-0.703262	-0.667247	-0.42965	-0.7758	-0.340578	0.181406	-0.0594223
H2012D12	fucosidase. alpha-L- 1. tissue	FUCA1	NM_000147	2517	0.0345982	-1.6847	0.402188	-0.241103	-0.0542245	-0.969876	-0.249583	-1.69397	0.0967734	-1.8531	0.854351	0.289345	-1.10502
H2012E01	glucosidase. alpha: acid (Pompe disease. glycogen storage disease type II)	GAA	NM_000152	2548	-0.178496	0.329719	0.316746	-0.693823	0.325583	-0.43524	0.590631	-0.32468	0.0307753	-0.397759	0.69771	0.530757	0.0449473
H2012E03	glucosidase. beta: acid (includes glucosylceramidase)	GBA	NM_000157	2629	0.370665	-0.0768824	0.142522	-0.820332	-0.0712679	-0.612574	-0.936612	-0.893253	-0.453758	-1.76051	0.395433	-0.169583	-0.259819
H2012E04	glucuronidase. beta	GUSB	NM_000181	2990	-0.231481	0.132557	0.116794	-0.0737441	0.177883	-0.188379	0.34258	-0.0440977	-0.00923486	0.258499	0.364646	-0.0439063	0.659757
H2012E06	N-sulfoglucosamine sulfohydrolase (sulfamidase)	SGSH	NM_000199	6448	0.589206	0.159581	0.311295	-0.498805	0.482226	0.462198	0.53628	-0.0804889	-0.597927	-0.0319942	0.538768	-0.230362	0.194829
H2012E07	iduronidase. alpha-L-	IDUA	NM_000203	3425	0.920873	0.189727	1.11727	-0.272132	0.721772	0.357303	0.604165	-0.258597	0.283902	-0.227981	1.40636	0.0465717	0.0634308
H2012E08	lipase A. lysosomal acid. cholesterol esterase (Wolman disease)	LIPA	NM_000235	3988	0.905562	1.49029	0.233736	-0.57351	0.357516	-0.174	-0.577817	-0.873805	-0.0586975	-1.82397	-0.16791	0.256608	1.21847
H2012E10	N-acetylglucosaminidase. alpha- (Sanfilippo disease IIIB)	NAGLU	NM_000263	4669	0.316238	0.191689	0.198271	-0.334536	0.484464	0.0857951	-0.184222	-0.717	-0.500937	-0.495857	0.493464	0.084212	0.0391947
H2012E11	Niemann-Pick disease. type C1	NPC1	NM_000271	4864	0.392338	-0.431481	-0.0225294	-0.821864	0.207297	-0.306788	-0.676108	-1.00625	-0.445393	-0.666545	0.476954	-0.27366	0.397262
H2012E12	protective protein for beta-galactosidase (galactosialidosis)	PPGB	NM_000308	5476	0.423043	-0.0410318	0.136702	-0.399543	0.254787	-0.915989	-0.775591	-0.919221	-0.327607	-0.89647	0.549603	0.344422	-0.0983744
H2012F01	palmitoyl-protein thioesterase 1 (ceroid-lipofuscinosis. neuronal 1. infantile)	PPT1	NM_000310	5538	0.0139455	0.412384	-0.452036	-0.333878	-0.142526	-0.253241	0.00740553	-0.29421	-0.096453	-0.0974475	0.145589	0.32979	-0.257626
H2012F02	ceroid-lipofuscinosis. neuronal 2. late infantile (Jansky-Bielschowsky disease)	CLN2	NM_000391	1200	0.208001	0.0107028	0.277206	-0.71838	0.157712	-0.676889	-0.738783	-0.965194	-0.271975	-1.02703	0.511204	0.479586	0.0224275
H2012F03	cathepsin K (pycnodysostosis)	CTSK	NM_000396	1513	0.253019	0.549452	-0.169765	-0.449523	-0.456469	-0.985314	-1.29904	-1.72988	-0.267721	-1.40186	0.558991	-0.152111	-0.129555
H2012F04	galactosidase. beta 1	GLB1	NM_000404	2720	0.444064	0.069358	0.528485	-0.447063	0.181514	-0.261209	-0.031476	-0.45873	0.246	-0.11211	0.378497	0.0545669	0.177671
H2012F05	GM2 ganglioside activator protein	GM2A	NM_000405	2760	0.623259	0.0900948	0.425315	-0.13323	0.397828	-0.458886	-0.901342	-0.899541	-0.306457	-0.584944	-0.574764	0.107852	0.00574132
H2012F06	sialidase 1 (lysosomal sialidase)	NEU1	NM_000434	4758	0.652573	0.320685	0.601515	-0.964332	0.620861	-0.0629495	-0.402722	-0.88618	-0.43798	-0.881048	0.0763288	0.0814774	0.437913
H2012F07	galactosamine (N-acetyl)-6-sulfate sulfatase (Morquio syndrome. mucopolysaccharidosis type IVA)	GALNS	NM_000512	2588	0.51846	-0.0210726	0.394358	-0.477805	0.39741	-0.0810003	-0.210579	-0.218283	-0.0701868	-0.0791818	0.670127	-0.133392	0.0191627
H2012F08	hexosaminidase A (alpha polypeptide)	HEXA	NM_000520	3073	0.466063	0.0566405	0.0142885	-0.00892789	0.263907	0.194522	0.359255	-0.00849747	-0.207392	-0.0443436	0.447756	0.0307756	0.0667941
H2012F09	hexosaminidase B (beta polypeptide)	HEXB	NM_000521	3074	0.227371	0.170875	0.114323	-0.691154	0.139631	-0.805611	-0.541743	-1.03826	-0.16726	-1.29572	0.551081	-0.131886	-0.209254
H2012F10	mannosidase. alpha. class 2B. member 1	MAN2B1	NM_000528	4125	0.684409	-0.888824	-0.145355	-0.155748	0.324396	0.603431	0.772757	0.908204	-0.180416	-0.0548428	1.4651	0.00378056	-0.676002
H2012F11	ryanodine receptor 1 (skeletal)	RYR1	NM_000540	6261	-0.00929225	0.0493258	0.00206633	-0.388217	0.0552773	-0.386289	-0.182102	-0.780155	-0.317773	-0.57331	0.0481222	-0.3562	-0.136772
H2012F12	sphingomyelin phosphodiesterase 1. acid lysosomal (acid sphingomyelinase)	SMPD1	NM_000543	6609	0.175939	-0.277226	0.43744	-0.500916	0.416741	-0.50566	0.0280545	-0.393633	0.124466	-0.437249	0.64121	-0.182658	-0.374557
H2012G03	adaptor-related protein complex 1. gamma 1 subunit	AP1G1	NM_001128	164	-0.387902	-0.00521077	0.213891	0.190038	0.184126	-0.234449	0.0937622	0.33671	0.0815283	-0.198553	-0.0995008	0.0308906	0.036662
H2012G04	caveolin 2	CAV2	NM_001233	858	0.439903	-0.0216068	0.679283	0.629736	0.480318	0.644743	0.419357	0.593539	0.495578	0.521145	0.833554	0.356891	-0.0567397
H2012G06	adaptor-related protein complex 2. beta 1 subunit	AP2B1	NM_001282	163	0.395709	0.0328236	-0.341097	-0.215562	-0.293882	-0.205022	0.0683467	-0.0474982	-0.326613	-0.330254	0.156242	-0.555973	-0.0505981
H2012G07	adaptor-related protein complex 1. sigma 1 subunit	AP1S1	NM_001283	1174	-0.216075	0.164749	0.493058	0.1076	-0.20244	0.0246249	0.056252	-0.11269	-0.00360494	0.284096	-0.0876882	-0.257617	0.335566
H2012G08	adaptor-related protein complex 3. sigma 1 subunit	AP3S1	NM_001284	1176	0.056823	-0.0397914	-0.304297	0.0129184	0.145332	-0.225653	-0.247197	-0.357548	0.0346142	-0.201152	0.271252	0.0687209	0.00108306
H2012G10	cathepsin O	CTSO	NM_001334	1519	-0.38721	-0.106645	0.216547	0.0943178	-0.496921	0.42287	-0.0890232	0.241265	0.591705	0.115465	0.46928	-0.275879	-0.268247
H2012G11	cathepsin W (lymphopain)	CTSW	NM_001335	1521	0.643809	0.233066	0.675844	-0.2579	-0.145761	0.0485023	0.265657	-0.174443	0.272813	0.566662	0.885569	-0.303133	0.452848
H2012H01	deoxyribonuclease II. lysosomal	DNASE2	NM_001375	1777	0.408783	0.519358	0.348636	-0.609564	-0.422695	-0.370481	-0.423405	-0.653929	-0.193462	-0.485558	-0.126969	0.248308	0.132372
H2012H02	dolichyl-phosphate (UDP-N-acetylglucosamine) N-acetylglucosaminephosphotransferase 1 (GlcNAc-1-P transferase)	DPAGT1	NM_001382	1798	-0.0467676	-0.406409	-0.242057	-0.235094	-0.278585	-0.0384942	-0.0706942	-0.232449	0.0334178	-0.229879	0.11846	-0.101148	-0.398399
H2012H03	acid phosphatase 2. lysosomal	ACP2	NM_001610	53	-0.378318	-0.757943	-0.316631	-0.33996	-0.352975	0.189829	0.342036	0.0825257	-0.254112	0.0637866	0.570658	-0.737158	-0.231486
H2012H05	ATPase. H+ transporting. lysosomal 70kDa. V1 subunit A	ATP6V1A	NM_001690	523	-0.275364	0.640265	0.19065	0.198844	0.355752	-0.16914	-0.684018	-0.420598	-0.0179454	-0.342783	-0.566503	0.44349	0.465118
H2012H06	ATPase. H+ transporting. lysosomal 56/58kDa. V1 subunit B. isoform 1 (Renal tubular acidosis with deafness)	ATP6V1B1	NM_001692	525	-0.229662	0.544318	1.27319	-0.129668	0.86355	0.347506	0.677539	-0.319583	0.132697	0.101026	0.412363	-0.0247932	0.919502
H2012H07	ATPase. H+ transporting. lysosomal 56/58kDa. V1 subunit B. isoform 2	ATP6V1B2	NM_001693	526	0.392027	0.211943	0.339677	-0.327539	0.503904	0.225216	-0.0727882	-0.505953	-0.311234	-0.478508	0.0798362	0.183465	0.332673
H2012H08	ATPase. H+ transporting. lysosomal 16kDa. V0 subunit c	ATP6V0C	NM_001694	527	-0.0234918	-0.218253	-0.169218	-0.183346	-0.130674	-0.0399851	-0.200287	-0.395201	-0.320802	-0.224086	-0.121597	-0.219679	-0.150084
H2012H10	caveolin 1. caveolae protein. 22kDa	CAV1	NM_001753	857	0.00710603	-0.627986	-0.394672	-0.0141815	-0.599103	-0.208395	-0.293375	0.0971467	0.00405487	-0.710826	1.07349	-0.216592	-1.20188
H2012H11	CD63 antigen (melanoma 1 antigen)	CD63	NM_001780	967	0.148991	0.266134	-0.0967098	-0.10654	-0.123626	-0.192111	-0.0689472	-0.507696	-0.31102	-0.482743	-0.0747042	-0.143252	-0.0354653
H2012H12	cathepsin C	CTSC	NM_001814	1075	1.10341	-0.396954	0.724291	0.260654	1.01553	0.831187	0.941835	0.267206	1.24811	0.934046	1.57215	-0.111963	0.53187
H2013A01	clathrin. light polypeptide (Lca)	CLTA	NM_001833	1211	0.252179	0.129104	-0.0488924	-0.170549	-0.201498	-0.0803669	-0.365134	-0.148874	-0.64291	-0.740611	-0.142706	-0.420128	0.0913264
H2013A02	clathrin. light polypeptide (Lcb)	CLTB	NM_001834	1212	0.0163726	0.217328	-0.347961	-0.167603	0.271448	-0.18091	-0.198035	-0.571298	-0.0613864	-0.745081	-0.238604	-0.0594954	-0.217528
H2013A03	cathepsin B	CTSB	NM_001908	1508	0.0879823	-0.33369	-0.4676	-0.0904345	-0.500769	-0.257429	-0.318329	-0.822978	-0.705466	-0.057124	0.941302	-0.220229	-0.191352
H2013A04	cathepsin D (lysosomal aspartyl protease)	CTSD	NM_001909	1509	0.31163	0.337343	0.426014	-0.548677	0.384367	-0.428319	-0.369194	-0.723003	0.0707611	-0.591598	0.230322	0.135099	0.340791
H2013A05	cathepsin G	CTSG	NM_001911	1511	0.0564493	-0.0347772	0.420385	-0.182445	0.260147	-0.627186	0.0728834	-0.519139	0.368923	-0.0607406	0.344312	-0.0459627	-0.229184
H2013A06	cathepsin L	CTSL	NM_001912	1514	0.232226	-0.962056	-0.413163	-0.394231	0.148676	-0.325265	-0.568106	-1.16097	-1.0575	-1.62002	0.442136	-0.318247	0.0227355
H2013A07	glucosamine (N-acetyl)-6-sulfatase (Sanfilippo disease IIID)	GNS	NM_002076	2799	0.376058	0.430949	0.753178	0.0291578	0.875544	-0.322477	-0.402714	-0.524589	0.44377	-0.0463933	-0.49065	0.511498	0.204716
H2013A08	mannose-6-phosphate receptor (cation dependent)	M6PR	NM_002355	4074	0.240269	-0.158238	-0.338997	-0.280522	0.0256731	0.0479645	-0.426384	-0.550008	-0.34208	-0.512598	0.0465359	-0.053328	-0.0342836
H2013A09	mannose receptor. C type 1	MRC1	NM_002438	4360	-0.235642	-0.00282521	0.146035	-0.59565	0.102574	-0.512672	-0.953065	-0.735428	0.227084	-1.1319	-0.480829	0.251556	-0.368966
H2013A11	POU domain. class 2. transcription factor 2	POU2F2	NM_002698	5452	-0.339257	-0.242988	0.0720497	-0.227134	-0.299917	0.246521	0.320947	-0.0373984	-0.0885391	0.181674	1.06377	-0.517315	-0.285886
H2013A12	POU domain. class 3. transcription factor 1	POU3F1	NM_002699	5453	-1.51154	0.208522	-0.130395	0.440627	-0.0268005	0.145006	-0.215775	0.575109	-0.109104	0.292142	-0.701895	0.177305	-0.37064
H2013B03	POU domain. class 6. transcription factor 1	POU6F1	NM_002702	5463	0.666544	0.208737	0.171791	0.0337066	0.237852	0.0955667	0.297884	-0.0575311	0.0400647	0.0934409	0.224164	0.28691	0.609354
H2013B04	prosaposin (variant Gaucher disease and variant metachromatic leukodystrophy)	PSAP	NM_002778	5660	-0.130289	-0.181919	0.240221	-0.658639	0.48656	-0.196028	0.0071238	-0.7762	-0.392634	-0.633663	0.121573	0.103168	0.308833
H2013B05	RAB5B. member RAS oncogene family	RAB5B	NM_002868	5869	-1.16401	0.604801	-0.457631	-0.448616	-0.795577	-1.12608	-1.54739	-1.49147	-0.786063	-0.676143	-1.63004	0.0653853	0.0409493
H2013B07	transcription factor AP-2 alpha (activating enhancer binding protein 2 alpha)	TFAP2A	NM_003220	7020	-0.374008	-0.0355191	0.603801	0.0794011	0.272111	0.196753	0.121688	0.286779	0.424039	0.507187	0.34158	-0.17759	0.277411
H2013B09	transcription factor AP-2 gamma (activating enhancer binding protein 2 gamma)	TFAP2C	NM_003222	7022	-0.239557	-1.97689	-0.833245	0.0859842	0.294541	-0.282117	-0.763384	0.0960251	0.949127	-1.10347	0.5709	0.033855	-0.537325
H2013B10	UDP-glucose ceramide glucosyltransferase	UGCG	NM_003358	7357	-0.487399	0.489807	-0.254675	-0.210852	-0.287311	-0.0693884	0.0186296	-0.607341	-0.137109	-0.193804	0.785675	-0.587972	-0.474156
H2013C02	VAMP (vesicle-associated membrane protein)-associated protein A. 33kDa	VAPA	NM_003574	9218	-0.175977	0.223963	-0.476444	-0.107006	-0.110391	0.072515	-0.0570516	-0.178369	-0.24338	-0.0707099	-0.285233	-0.152361	0.196226
H2013C03	adaptor-related protein complex 3. beta 1 subunit	AP3B1	NM_003664	8546	0.00104115	0.0817891	-0.149022	0.222059	0.0443361	0.0144916	0.182639	0.174345	0.0461395	-0.138116	0.0807092	0.0203765	-0.43806
H2013C05	hyaluronoglucosaminidase 2	HYAL2	NM_003773	8692	-0.337402	-0.463299	0.216351	-0.0456008	-0.0509149	-0.112836	-0.195328	-0.234335	-0.115119	0.303415	-0.0322092	-0.0349974	-0.293622
H2013C06	cathepsin F	CTSF	NM_003793	8722	0.557927	-0.311345	-0.0936284	-0.292063	0.457903	0.0102318	0.0342851	-0.0754391	-0.206061	-0.0724452	1.46966	-0.0189239	-0.324812
H2013C07	adaptor-related protein complex 1. gamma 2 subunit	AP1G2	NM_003917	8906	-0.736569	-0.752175	-0.303474	0.332314	-0.169649	-0.299049	-0.0506428	-0.225228	0.670315	0.210827	0.566582	-0.0812076	-0.213557
H2013C08	adaptor-related protein complex 3. delta 1 subunit	AP3D1	NM_003938	8943	-0.0300667	-0.2976	-0.0975168	-0.196453	-0.0968007	0.0333156	0.100395	-0.0753613	-0.279549	0.00731957	0.252797	-0.158944	0.0115978
H2013C09	ATPase. H+ transporting. lysosomal 9kDa. V0 subunit e	ATP6V0E	NM_003945	8992	0.189423	-0.0943079	-0.0346754	-0.238865	0.0430696	-0.564676	-0.763853	-0.761096	-0.131007	-0.929685	-0.329539	-0.2113	-0.129002
H2013C10	ATPase. H+ transporting. lysosomal 21kDa. V0 subunit c''	ATP6V0B	NM_004047	533	-0.183167	-0.222681	-0.119226	-0.147608	-0.155158	0.170383	0.0027232	-0.280431	-0.382483	0.142603	-0.33119	-0.0753652	-0.171219
H2013C11	adaptor-related protein complex 2. mu 1 subunit	AP2M1	NM_004068	1173	0.0444523	-0.258689	-0.141493	0.0599224	-0.302605	-0.173005	0.196993	0.371653	-0.126518	0.149192	-0.237803	-0.33409	-0.259382
H2013C12	adaptor-related protein complex 2. sigma 1 subunit	AP2S1	NM_004069	1175	-0.639778	-0.228054	-0.267127	-0.284067	-0.505385	-0.393578	-0.00317745	-0.0526384	-0.305106	-0.346611	-0.182885	0.17899	-0.503047
H2013D01	cathepsin S	CTSS	NM_004079	1520	-1.01076	-0.30995	-0.73588	-1.65672	0.243131	-1.95256	-1.26414	-1.83151	-0.69113	-1.7239	0.90329	0.562098	0.371979
H2013D03	ATPase. H+ transporting. lysosomal 14kDa. V1 subunit F	ATP6V1F	NM_004231	9296	0.34433	-0.151066	-0.0320603	-0.216623	0.0947484	-0.289273	-0.490805	-0.57526	-0.264773	-0.356423	-0.351814	0.0601177	-0.0149373
H2013D04	N-acylsphingosine amidohydrolase (acid ceramidase) 1	ASAH1	NM_004315	427	0.595089	-0.136058	0.4398	-0.846922	1.26549	-0.62572	-1.00543	-1.78045	0.233278	-1.37624	-0.420044	0.299786	0.719058
H2013D05	chitobiase. di-N-acetyl-	CTBS	NM_004388	1486	-0.647631	-0.010602	-0.417981	-0.970933	-0.55183	-0.51624	-0.104294	-0.714257	-1.04626	-0.405023	-0.691441	-0.505511	-0.247213
H2013D09	RAB5C. member RAS oncogene family	RAB5C	NM_004583	5878	-0.404194	0.281342	0.424213	-0.281697	1.7696	0.854925	0.636392	0.741789	0.406278	1.97709	0.132524	0.105559	-0.355447
H2013D10	RAB7. member RAS oncogene family	RAB7	NM_004637	7879	-0.0349102	-0.19465	-0.26958	-0.160277	-0.0324825	-0.197836	-0.382326	-0.609505	-0.660753	-0.661845	-0.24708	-0.00930069	-0.162522
H2013D12	ATPase. H+ transporting. lysosomal 38kDa. V0 subunit d isoform 1	ATP6V0D1	NM_004691	9114	0.199052	0.0435414	0.35064	-0.265053	0.11422	0.211477	-0.166769	-0.267627	-0.399037	-0.540695	-0.522197	0.0329348	-0.316272
H2013E01	adaptor-related protein complex 4. mu 1 subunit	AP4M1	NM_004722	9179	0.207057	-0.412428	-0.358281	-0.37737	-0.513704	-0.222871	-0.0251289	0.511847	-1.25475	0.201402	-0.387796	-0.900612	-0.735049
H2013E02	VAMP (vesicle-associated membrane protein)-associated protein B and C	VAPB	NM_004738	9217	-0.29244	0.476529	0.313077	-0.236003	0.388736	0.0170982	-0.129299	-0.311862	0.297867	0.415178	-0.0625785	-0.121519	0.0227167
H2013E05	clathrin. heavy polypeptide (Hc)	CLTC	NM_004859	1213	-0.141467	-0.287148	-0.11968	-0.0576201	-0.129677	0.0682102	-0.00163985	-0.0956713	-0.404361	-0.201045	0.349645	-0.0217264	-0.243065
H2013E06	mannose-P-dolichol utilization defect 1	MPDU1	NM_004870	9526	-0.524591	-0.106275	-0.568516	0.247814	-0.239143	0.356991	-0.00500528	0.277574	0.122302	-0.2014	0.0192035	0.217201	0.117048
H2013E07	ATPase. H+ transporting. lysosomal 13kDa. V1 subunit G isoform 1	ATP6V1G1	NM_004888	9550	-0.0130065	0.0251621	-0.123603	-0.155457	0.122236	0.0263242	-0.2306	-0.310147	-0.0287674	-0.265167	-0.370205	-0.127354	-0.0741664
H2013E08	vacuolar protein sorting 26 (yeast)	VPS26	NM_004896	9559	-0.0874429	-0.0357076	0.0113455	0.189756	0.0987618	-0.0431028	-0.578252	-0.15638	-0.0109461	-0.727666	-0.685108	0.317971	0.182755
H2013E09	lysosomal apyrase-like 1	LYSAL1	NM_004901	9583	-0.458156	0.00771386	0.395988	-0.342271	0.126779	0.0457345	0.14685	0.0621335	0.0526414	0.403081	-0.159707	0.159311	0.183701
H2013E10	cystinosis. nephropathic	CTNS	NM_004937	1497	0.475374	-0.0470424	-0.546468	-0.874294	0.32876	-0.402237	-0.887062	-0.938156	-0.810168	-1.10008	-0.171019	-0.104852	0.0775619
H2013E11	palmitoyl-protein thioesterase 2	PPT2	NM_005155	9374	-0.414161	-0.428963	-0.29999	0.115283	-0.0101487	-0.853882	0.129888	-0.340119	-0.41326	-0.125509	-0.0928828	-0.338678	-0.496672
H2013E12	ATPase. H+ transporting. lysosomal V0 subunit a isoform 1	ATP6V0A1	NM_005177	535	0.209277	-0.109055	-0.276577	-0.0793153	0.18712	0.468056	0.015234	0.0174864	-0.533013	0.725008	1.04071	0.303434	-0.496912
H2013F01	v-fos FBJ murine osteosarcoma viral oncogene homolog	FOS	NM_005252	2353	-0.615721	-0.0561295	-0.548383	-1.65619	0.0918694	-2.20329	-3.81581	-2.27605	-1.61653	-2.14435	0.889972	0.677705	0.449459
H2013F03	scavenger receptor class B. member 1	SCARB1	NM_005505	949	-0.624709	0.131539	0.227701	0.086617	0.592973	0.272987	-0.415022	-0.415432	-0.00250722	0.0103445	-0.861547	-0.0608652	0.605418
H2013F05	lysosomal-associated membrane protein 1	LAMP1	NM_005561	3916	-0.0129683	-0.0333593	-0.131998	-0.387341	-0.166506	-0.285631	0.10197	-0.669852	-0.406366	-0.560469	0.0460097	-0.136494	0.104231
H2013F06	POU domain. class 3. transcription factor 2	POU3F2	NM_005604	5454	-0.0130691	0.374821	0.274412	0.201075	0.627151	0.274534	0.145365	0.00247619	0.061255	0.248734	0.070373	0.140256	0.267586
H2013F07	adaptor-related protein complex 3. sigma 2 subunit	AP3S2	NM_005829	10239	-0.525579	-0.349628	-0.220195	-0.794677	-0.0392327	-0.319316	-0.702162	-0.200661	-0.365929	-0.464312	-0.571593	-0.29418	-0.503884
H2013F08	T-cell. immune regulator 1. ATPase. H+ transporting. lysosomal V0 protein a isoform 3	TCIRG1	NM_006019	10312	-0.429603	0.331358	-0.0178748	0.194495	-0.17619	-0.0649536	-0.124427	-0.113544	-0.261902	0.65933	0.168832	0.0231842	0.50747
H2013F09	mannose receptor. C type 2	MRC2	NM_006039	9902	0.380358	0.539236	-0.551423	-0.374462	0.109752	-0.139594	0.453599	0.0493722	-0.280952	0.433304	0.861343	-0.0627108	-0.311717
H2013F10	POU domain. class 3. transcription factor 3	POU3F3	NM_006236	5455	-0.415221	-0.178393	0.129784	-0.912847	0.533117	0.104579	-0.0168325	-0.607414	0.241468	-0.231681	-0.363476	0.0588734	-0.246757
H2013F12	lysophospholipase I	LYPLA1	NM_006330	10434	-0.00364426	-0.0425309	-0.0946219	0.585943	0.135857	0.485775	0.0463082	0.312766	-0.0619399	0.0725609	-0.498278	-0.149754	0.08217
H2013G01	interferon. gamma-inducible protein 30	IFI30	NM_006332	10437	-1.29954	-1.02346	-0.348523	0.545753	-1.40811	-0.44304	-1.0371	-0.820088	-0.0497868	-0.361024	-0.0614441	0.0333477	-0.427651
H2013G02	Niemann-Pick disease. type C2	NPC2	NM_006432	10577	0.20087	0.171606	-0.00530296	-0.68391	0.226683	-1.35313	-1.73101	-1.93261	-0.829699	-1.90165	-0.677241	-0.228584	0.388066
H2013G03	ceroid-lipofuscinosis. neuronal 5	CLN5	NM_006493	1203	0.684878	0.0761563	0.381625	-0.80508	0.736324	0.445554	0.083207	-0.0477244	0.959347	-0.256917	0.520767	0.619837	-0.548728
H2013G04	adaptor-related protein complex 4. beta 1 subunit	AP4B1	NM_006594	10717	-0.0934063	-0.181267	-0.195739	0.440161	0.082343	0.322184	0.354652	0.573973	-0.0923675	0.094695	0.383081	-0.157818	0.424811
H2013G05	Lysosomal-associated multispanning membrane protein-5	LAPTM5	NM_006762	7805	-0.736799	-0.52644	0.420017	0.449532	-0.209683	0.0651708	-0.0947678	-0.233454	0.164905	0.639341	0.0513854	-0.48387	-0.116118
H2013G07	adaptor-related protein complex 4. sigma 1 subunit	AP4S1	NM_007077	11154	-0.185748	0.0122034	-0.346492	0.0904499	-0.218814	-0.116453	-0.0242769	0.0565086	-0.0314904	-0.112239	-0.20564	-0.00439875	0.136499
H2013G08	clathrin. light polypeptide (Lca)	CLTA	NM_007096	1211	0.199318	0.331846	-0.351293	0.251448	0.389769	0.0807528	-0.0371394	0.0754926	0.375572	0.0976682	-0.384731	0.108229	0.0784897
H2013G09	clathrin. light polypeptide (Lcb)	CLTB	NM_007097	1212	0.0118264	-0.0948101	0.240631	0.285457	0.185979	0.282053	-0.169153	0.491285	-0.00404038	0.434773	-0.323463	0.20754	-0.0369733
H2013G10	lysophospholipase II	LYPLA2	NM_007260	11313	-0.0427319	-0.104679	-0.0078676	0.148646	-0.124378	-0.255715	-0.10355	-0.0803661	-0.106593	0.113959	-0.24117	-0.119016	0.165312
H2013H01	adaptor-related protein complex 3. mu 1 subunit	AP3M1	NM_012095	26985	0.0531063	0.194508	-0.227001	-0.256282	0.138759	-0.0712747	-0.225038	-0.192809	0.156938	-0.347883	0.0854178	-0.109168	0.0326487
H2013H03	adaptor-related protein complex 2. alpha 2 subunit	AP2A2	NM_012305	161	0.146212	0.376414	0.350628	0.420344	0.592814	0.543928	0.516309	0.734457	0.387891	0.76183	-0.12929	0.253904	0.0532991
H2013H04	lysophospholipase 3 (lysosomal phospholipase A2)	LYPLA3	NM_012320	23659	0.254034	-0.462868	0.80458	-0.405979	0.328616	-0.650886	-0.285816	-1.24328	-0.577895	-0.92801	0.368997	0.201851	0.22134
H2013H05	solute carrier family 17 (anion/sugar transporter). member 5	SLC17A5	NM_012434	26503	0.722438	0.677318	0.215496	-0.544415	1.27134	-0.826333	-0.639962	-1.25485	0.360013	-0.422194	0.0260294	0.379416	0.299656
H2013H07	adaptor-related protein complex 2. alpha 1 subunit	AP2A1	NM_014203	160	-0.04317	-0.338666	-0.168488	-0.439924	-0.146474	-0.381805	-0.157406	-0.140966	-0.40415	-0.325628	0.056888	-0.1881	-0.180056
H2013H08	POU domain. class 2. transcription factor 3	POU2F3	NM_014352	25833	0.0633001	0.416255	0.172317	0.196437	0.0556757	0.0560565	-0.149426	-0.0839956	0.08659	0.00818052	-0.391663	0.314217	-0.173344
H2013H09	lysosomal-associated membrane protein 3	LAMP3	NM_014398	27074	-0.513672	-0.140501	0.257857	0.0254589	0.36229	-0.173501	-0.452973	-0.0398092	-0.350524	-0.375196	-0.65007	0.177705	0.177604
H2013H10	lysosomal-associated protein transmembrane 4 alpha	LAPTM4A	NM_014713	9741	0.00425033	-0.12777	-0.124208	-0.298	0.244139	-0.0881495	0.0288482	-0.642413	-0.104746	-0.784597	0.117086	0.0300164	0.129753
H2013H11	ATPase. H+ transporting. lysosomal 50/57kDa. V1 subunit H	ATP6V1H	NM_015941	51606	1.45019	-0.20038	0.301936	-0.708601	0.679962	-0.512956	0.127498	0.434488	-0.262596	0.618221	1.37903	-0.283343	-0.0739324
H2013H12	ATPase. H+ transporting. lysosomal 34kDa. V1 subunit D	ATP6V1D	NM_015994	51382	-0.268848	-0.083981	0.0290832	-0.1818	-0.21531	0.00515247	-0.12469	-0.423044	-0.0651239	-0.438633	-0.464586	-0.0882863	-0.632956
H2014A01	scavenger receptor class A. member 3	SCARA3	NM_016240	51435	0.625218	0.700416	0.950583	0.481642	0.0850297	-2.13771	-0.480513	-0.551609	-0.85344	-1.82253	-3.35911	0.247429	1.23255
H2014A02	N-acetylglucosamine-1-phosphodiester alpha-N-acetylglucosaminidase	NAGPA	NM_016256	51172	0.378472	0.876026	-0.157282	-0.340427	-0.33194	-0.186409	-0.41165	-0.150977	-0.260081	-0.647188	0.426638	0.0735294	0.498723
H2014A04	ceroid-lipofuscinosis. neuronal 6. late infantile. variant	CLN6	NM_017882	54982	-0.229968	-0.648042	-0.370074	0.203538	0.0140398	0.554871	0.166573	0.229315	-0.567949	-0.239107	-0.420401	0.0528413	0.807057
H2014A06	lysosomal associated protein transmembrane 4 beta	LAPTM4B	NM_018407	55353	-0.275709	0.0273774	-0.282428	0.0386552	-0.26215	0.0156854	0.113103	-0.224553	-0.287563	-0.544041	-0.418993	0.0240168	0.162027
H2014A07	ceroid-lipofuscinosis. neuronal 8 (epilepsy. progressive with mental retardation)	CLN8	NM_018941	2055	1.85352	0.627945	0.66078	-0.228716	0.649614	0.696982	0.490633	1.06678	1.48361	0.537104	1.04466	0.0865271	0.853318
H2014A12	mucolipin 1	MCOLN1	NM_020533	57192	0.28205	-0.272198	-0.126102	-0.289146	0.156897	-0.213259	-0.4438	-0.492517	-0.298703	-0.717297	0.00134538	0.0415931	0.0418767
H2014B01	ATPase. H+ transporting. lysosomal V0 subunit a isoform 4	ATP6V0A4	NM_020632	50617	-0.0913045	-0.119989	0.366348	-0.406073	-0.153235	-0.0658749	-0.916374	-1.13474	-0.607812	-1.08708	0.247569	-0.718274	1.03372
H2014B02	glucosidase. beta (bile acid) 2	GBA2	NM_020944	57704	0.0537045	-0.284302	-0.145276	-0.193663	0.196345	-0.23695	-0.0828877	-0.28333	-0.0792799	-0.272287	0.403685	-0.148803	0.197666
H2014B03	adaptor-related protein complex 2. sigma 1 subunit	AP2S1	NM_021575	1175	-0.041566	0.145646	-0.157786	0.219312	-0.40019	0.0414172	0.131448	0.28251	-0.176036	0.0434101	-0.380254	-0.34601	-0.0252336
H2014B05	mannosidase. beta A. lysosomal-like	MANBAL	NM_022077	63905	-0.170298	-0.15619	-0.17545	-0.138777	0.0201917	-0.0739344	-0.00996106	0.0109736	-0.0443042	-0.0103103	-0.158191	-0.0829379	0.126996
H2014B06	rab interacting lysosomal protein	RILP	NM_031430	83547	0.818177	-0.312949	-0.149207	0.412717	0.302407	0.748293	-0.770247	0.787036	1.30406	0.16928	0.584486	-0.770672	0.135565
H2014B08	adaptor-related protein complex 1. mu 1 subunit	AP1M1	NM_032493	8907	-0.131661	-0.0761311	-0.282639	-0.0995557	-0.0370378	-0.189259	-0.197899	-0.475239	-0.00535611	0.100786	-0.0981894	-0.0754186	-0.0744549
H2014B09	GlcNAc-phosphotransferase gamma-subunit	CAB56184	NM_032520	84572	0.0985299	-0.147993	0.0603682	-0.404606	0.210085	-0.563548	-0.285611	-0.84869	0.112763	-0.738441	0.338174	-0.284721	-0.490692
H2014B10	hyaluronoglucosaminidase 2	HYAL2	NM_033158	8692	-0.182201	-0.0366588	0.328251	-0.18417	0.126038	0.00597612	-0.0694972	-0.199069	0.0755179	0.207546	0.00849813	0.119056	-0.204312
H2014C01	adaptor-related protein complex 1. sigma 1 subunit	AP1S1	NM_057089	1174	-0.154883	-0.146636	-0.0416754	0.205262	-0.526679	-0.300214	-0.321646	-0.209288	-0.161988	-0.22869	-0.533414	-0.525561	-0.0121156
H2014C03	vacuolar protein sorting 41 (yeast)	VPS41	NM_080631	27072	0.499266	0.196957	0.485279	-0.672069	0.343485	-0.272226	-0.0374229	-0.339373	-0.177042	-0.547126	0.352495	-0.261376	-0.0658895
H2014C06	adaptor-related protein complex 2. alpha 1 subunit	AP2A1	NM_130787	160	0.0325633	-0.0436877	-0.226069	-0.432191	0.0245839	-0.35103	-0.396078	-0.235033	-0.33573	-0.382254	0.176519	-0.0523293	-0.0361278
H2014C10	palmitoyl-protein thioesterase 2	PPT2	NM_138717	9374	-0.19648	0.592109	-0.438856	0.279875	0.349042	0.336223	0.442807	0.355231	0.59373	0.661136	-0.0956056	0.314557	0.539358
H2014C11	palmitoyl-protein thioesterase 2	PPT2	NM_138934	9374	-0.331595	-0.184824	0.636695	-0.149538	0.367883	0.21176	0.460596	0.0536648	0.159066	0.409799	0.622601	-0.209779	0.121237
H2014C12	ATPase. H+ transporting. lysosomal 42kDa. V1 subunit C isoform 2	ATP6V1C2	NM_144583	245973	-0.564306	-0.22504	0.11552	0.353025	0.440879	0.507511	0.252859	0.550137	0.265981	0.281638	-0.0876378	0.065037	0.329522
H2014D01	cathepsin L	CTSL	NM_145918	1514	0.195064	-0.773799	-0.277818	-0.441133	0.0401458	-0.278024	-0.320593	-1.29006	-1.00909	-1.64911	0.354988	-0.422245	0.114874
H2014D02	cathepsin B	CTSB	NM_147780	1508	0.0968018	-0.376031	-0.0209446	-0.552445	0.24665	-0.564823	-0.0826869	-1.28652	-0.165697	-0.528501	0.301525	-0.686207	0.157478
H2014D03	cathepsin B	CTSB	NM_147781	1508	-0.0269915	0.354827	-0.258189	0.194511	-0.228364	-0.195175	-0.277173	-0.238257	-0.0707917	-0.201889	0.0579476	0.211329	-0.103821
H2014D04	cathepsin B	CTSB	NM_147782	1508	0.171346	-0.34467	0.390922	-0.212997	0.746226	-0.27744	0.013214	-0.685611	0.0850661	0.0135482	0.321791	-0.515758	-0.162243
H2014D05	cathepsin B	CTSB	NM_147783	1508	0.0357023	0.185625	0.366003	0.132746	0.697407	0.0872811	0.216631	0.224755	0.0749942	0.0352267	0.26817	0.143822	0.22762
H2014D06	cathepsin C	CTSC	NM_148170	1075	1.64309	-0.631873	-1.80428	0.512345	0.558817	0.483226	1.10815	1.34927	1.68123	-0.11051	1.70275	-1.72751	-0.0189727
H2014E01	hyaluronoglucosaminidase 1	HYAL1	NM_153284	3373	-0.652292	-0.0720665	0.451511	0.0220898	0.86159	0.0414398	-0.19677	-0.183142	0.00873169	0.477344	-0.115835	-0.133969	0.153972
H2014E02	hyaluronoglucosaminidase 1	HYAL1	NM_153285	3373	-0.398301	0.968678	0.258096	0.555882	0.27347	0.549624	0.743153	0.0433088	0.662711	1.06231	0.102653	0.355825	0.291521
H2014E03	hyaluronoglucosaminidase 1	HYAL1	NM_153286	3373	-1.11083	-0.823976	-0.371342	-0.537891	-0.383078	-0.266109	-0.282294	-0.65061	-0.441494	0.0893127	0.00497538	-0.516517	-0.0398387
H2014E04	klotho	KL	NM_153683	9365	-0.0847455	-0.0188835	0.470374	-0.228032	0.268477	0.135592	0.172984	-0.00552439	0.313856	0.573235	0.30439	0.0808286	-0.201493
H2014E06	Sp3 transcription factor	SP3	XM_092672	6670	0.300096	0.247675	0.499314	0.297201	0.579227	-0.138255	-0.455319	0.198971	0.622664	-0.0998665	0.294094	0.313046	0.607054
H2014E07	adaptor-related protein complex 1. sigma 3 subunit	AP1S3	XM_291023	130340	0.516849	0.178303	0.417599	-0.111437	0.255112	-0.023306	-0.409172	-0.441193	0.517552	-0.605059	0.250871	-0.0736975	0.380828
H2014E08	sialophorin (gpL115. leukosialin. CD43)	SPN	NM_003123	6693	0.0313614	0.222937	0.273503	-0.246059	0.520723	0.49331	-0.129481	0.109834	0.689466	-0.139575	0.0381494	0.548398	0.0754963
H2014E09	vacuolar protein sorting 4B (yeast)	VPS4B	NM_004869	9525	0.424598	0.138886	0.0326026	0.510089	0.313193	0.581761	0.627772	0.567089	0.306947	0.394746	0.00541737	-0.0708075	0.139039
H2014E10	T-cell. immune regulator 1. ATPase. H+ transporting. lysosomal V0 protein a isoform 3	TCIRG1	NM_006053	10312	0.450828	0.15377	0.0586433	0.0188393	-0.0291023	0.267565	0.239323	-0.0692279	0.123	-0.0716964	0.00991755	-0.144745	0.11278
H2014E11	vacuolar protein sorting 45A (yeast)	VPS45A	NM_007259	11311	-0.0595003	0.327126	0.105587	0.189325	0.235216	0.614176	0.457747	0.199121	0.0965865	0.307797	-0.271784	-0.0197022	0.162131
H2014E12	vacuolar protein sorting 4A (yeast)	VPS4A	NM_013245	27183	0.340585	-0.0533709	0.0812949	0.208801	0.191905	0.369488	0.404706	0.296905	0.04991	-0.0587995	0.218253	0.0895992	-0.0112084
H2014F02	vacuolar protein sorting 28 (yeast)	VPS28	NM_016208	51160	-0.0404496	-0.311685	-0.527025	-0.58643	-0.313076	-0.706229	-0.177839	-0.424518	-0.251792	-0.729394	0.0292861	-0.492404	-0.238313
H2014F03	vacuolar protein sorting 29 (yeast)	VPS29	NM_016226	51699	0.11918	-0.0612751	-0.170287	0.136726	-0.0686311	-0.343656	-0.245431	-0.1259	-0.178215	-0.260387	-0.0415857	-0.00987572	-0.220135
H2014F04	vacuolar protein sorting 35 (yeast)	VPS35	NM_018206	55737	0.0488979	-0.163173	0.00169341	-0.183793	-0.121691	-0.153542	-0.249212	-0.299808	-0.118123	-0.675643	-0.114354	-0.239095	-0.272215
H2014F05	vacuolar protein sorting 33B (yeast)	VPS33B	NM_018668	26276	0.0163056	0.35712	0.0402386	0.130024	0.0978485	0.201752	0.425286	0.620211	0.644909	0.740225	0.147257	0.228993	0.0126143
H2014F07	vacuolar protein sorting 16 (yeast)	VPS16	NM_022575	64601	0.50618	-0.0434836	-0.238584	-0.0679225	-0.0332943	-0.213908	-0.0835143	0.365626	0.0446434	0.124558	0.0202584	0.798962	-0.446698
H2014F08	vacuolar protein sorting 33A (yeast)	VPS33A	NM_022916	65082	0.075602	-0.284543	-0.115725	-0.0171233	-0.172111	0.285047	0.180712	-0.00542027	0.0278208	-0.316721	0.273725	0.104676	-0.362322
H2014F09	vacuolar protein sorting 29 (yeast)	VPS29	NM_057180	51699	-0.336889	0.360141	0.0813818	0.32695	-0.360175	-0.145968	-0.535059	0.0578332	0.250709	-0.31952	-0.538881	0.0863773	0.39984
H2014F12	vacuolar protein sorting 16 (yeast)	VPS16	NM_080414	64601	-0.495659	0.185492	0.899855	1.16093	0.441718	0.459131	-0.178664	0.133614	0.457978	-0.521644	-0.754207	0.0721137	0.534834
H2014G01	vacuolar protein sorting protein 18	VPS18	NM_080432	57617	-0.00897133	0.222001	0.125463	-0.234002	0.288019	0.12679	-0.267137	-0.250515	-0.463943	-0.283192	-0.343953	-0.200288	0.0760814
H2014G03	galactosidase. alpha	GLA	NM_000169	2717	-1.15889	-0.678459	-0.641315	-0.469776	-0.315131	-0.768998	-1.18392	-1.30895	-0.43115	-0.640316	0.228893	-0.38131	-0.153371
H2014G04	N-acetylgalactosaminidase. alpha-	NAGA	NM_000262	4668	0.390101	0.42533	0.475215	-0.374816	0.415278	-0.143463	-0.224128	-0.733612	0.371851	-0.549294	0.559061	0.163954	0.305103
H2014G07	ribosomal protein L13a	RPL13A	NM_012423	23521	0.328567	0.0208664	0.227088	-0.143167	0.0960046	-0.196616	-0.35114	-0.302351	0.308368	-0.620533	0.112297	-0.155959	0.311373
H2014G08	ribosomal protein L15	RPL15	NM_002948	6138	0.393399	0.10125	0.111577	0.0341051	0.297301	0.132852	-0.226101	-0.146504	0.404648	-0.713733	-0.230987	0.558359	0.279692
H2014G09	ribosomal protein L23a	RPL23A	NM_000984	6147	0.146267	0.199258	-0.0213889	0.375054	0.209786	0.180236	0.110045	0.278231	0.347097	-0.0298438	-0.362306	0.0235506	0.20038
H2014G10	ribosomal protein L3	RPL3	NM_000967	6122	0.290428	0.320212	-0.0534847	0.205189	0.0321805	0.127274	0.0662156	0.0448238	0.243143	-0.104026	-0.0173704	-0.0782742	0.4675
H2014G11	ribosomal protein S3	RPS3	NM_001005	6188	0.117897	0.268527	0.0589715	0.291437	0.16508	0.343766	0.21412	0.415747	0.313287	0.185081	-0.0668052	0.0971232	0.174406
H2014G12	ribosomal protein. large. P0	RPLP0	NM_001002	6175	0.22927	0.22043	-0.199712	0.443875	-0.0284234	0.251838	0.179045	0.370659	0.226784	-0.202072	0.240919	-0.259779	0.178014
H2014H01	mitochondrial ribosomal protein L3	MRPL3	NM_007208	11222	-0.13463	0.511191	-0.0814389	0.238624	-0.108362	0.231952	0.0869001	0.216137	-0.0133292	0.0216476	-0.448673	-0.0383197	-0.0933477
H2014H03	mitochondrial ribosomal protein L32	MRPL32	NM_031903	64983	-0.294356	-0.203617	-0.102893	-0.0160707	-0.0539456	0.251803	0.110815	0.316271	0.122571	-0.10803	-0.0651979	-0.246084	0.180106
H2014H04	mitochondrial ribosomal protein L33	MRPL33	NM_004891	9553	-0.238854	-0.170695	0.144482	-0.657556	0.407353	-0.378669	-0.681391	-0.717911	0.134488	-0.356151	0.159594	-0.160766	0.378212
H2014H05	mitochondrial ribosomal protein L34	MRPL34	NM_023937	64981	-0.336837	0.140349	0.133707	-0.0105567	0.129027	-0.400533	-0.505563	0.131161	0.573415	0.643822	0.0223225	-0.0151293	-0.0399272
H2014H07	mitochondrial ribosomal protein L36	MRPL36	NM_032479	64979	-0.198339	-0.0652812	0.0501116	-0.204766	-0.043221	-0.190133	-0.11324	0.019409	0.0174334	-0.213537	-0.29456	-0.217532	-0.0539027
H2014H08	mitochondrial ribosomal protein L37	MRPL37	NM_016491	51253	-0.282711	0.628685	0.13934	0.516803	-0.119364	0.409966	0.159732	0.489722	-0.0143748	0.260995	-0.401561	0.0239148	0.429651
H2014H09	mitochondrial ribosomal protein L38	MRPL38	NM_032478	64978	-0.302207	-0.288586	-0.247583	0.0679225	-0.113435	-0.106894	-0.0599884	0.172672	0.138733	-0.274095	-0.0336486	0.0573829	0.228518
H2014H10	mitochondrial ribosomal protein L39	MRPL39	NM_017446	54148	-0.256359	-0.0944162	-0.0727171	-0.151103	-0.0645983	0.146302	0.104481	0.470283	-0.245928	0.456362	0.0193719	-0.0458057	0.788318
H2014H11	mitochondrial ribosomal protein L4	MRPL4	NM_146387	51073	0.096911	-0.0619592	-0.10058	0.0668687	-0.197159	0.354649	0.409473	0.239489	0.0197721	0.111355	-0.121811	-0.615428	0.277292
H2014H12	mitochondrial ribosomal protein L40	MRPL40	NM_003776	64976	-0.22917	0.0524233	-0.197968	-0.106072	0.0214304	-0.287531	0.25787	0.19344	-0.170858	-0.365254	-0.183142	-0.222505	-0.152114
H2015A01	acyl-Coenzyme A dehydrogenase. C-4 to C-12 straight chain	ACADM	NM_000016	34	-0.301021	0.166467	-0.0718641	-0.135461	-0.0225064	-0.182848	0.0118765	-0.0707946	-0.127137	-0.36923	-0.342841	-0.343979	0.137883
H2015A02	Homo sapiens adenosine deaminase (ADA). mRNA	ADA	NM_000022	100	1.15784	-0.160098	-0.0589866	0.182326	1.81295	0.416291	0.851187	0.252579	0.642355	-0.479925	0.909061	0.41118	0.861155
H2015A03	alanine-glyoxylate aminotransferase (oxalosis I: hyperoxaluria I: glycolicaciduria: serine-pyruvate aminotransferase)	AGXT	NM_000030	189	0.0427928	-0.24608	0.184664	-0.250239	0.00761607	0.563254	0.38945	0.438727	0.048313	1.1895	-0.25782	-0.159205	-0.306975
H2015A04	aminolevulinate. delta-. synthase 2 (sideroblastic/hypochromic anemia)	ALAS2	NM_000032	212	-0.513622	-0.393029	0.571105	0.31579	-0.266623	-0.285454	0.371323	0.464498	0.271894	-0.31956	-0.122208	-0.270414	-0.035821
H2015A06	aldolase A. fructose-bisphosphate	ALDOA	NM_000034	226	-0.503074	-0.461282	-0.449615	-0.223543	-0.450214	-0.21164	0.161708	-0.173383	-0.321172	-0.112721	0.571217	-0.340722	-0.385772
H2015A07	adenomatosis polyposis coli	APC	NM_000038	324	0.964063	0.381148	0.887663	0.607823	0.513571	-0.167744	-0.441897	1.09639	0.712458	1.08802	0.736024	-0.329816	0.551062
H2015A08	ATP synthase. H+ transporting. mitochondrial F1 complex. epsilon subunit	ATP5E	NM_001687	513	-0.120899	0.199851	-0.0958233	0.260789	-0.176866	-0.0917565	-0.286461	-0.0857827	-0.0478686	-0.0539114	-0.231999	0.199398	0.339899
H2015A10	branched chain keto acid dehydrogenase E1. beta polypeptide (maple syrup urine disease)	BCKDHB	NM_000056	594	0.159536	1.5238	0.433747	0.430646	0.171654	0.575933	0.430708	0.490751	0.353653	0.304983	-0.0116854	1.07366	-0.153585
H2015B02	ceroid-lipofuscinosis. neuronal 3. juvenile (Batten. Spielmeyer-Vogt disease)	CLN3	NM_000086	1201	1.07374	-0.39236	0.264847	0.127025	0.574737	0.306629	-0.0158765	-0.154352	0.404066	0.175853	0.314419	0.932757	-0.372925
H2015B03	coproporphyrinogen oxidase (coproporphyria. harderoporphyria)	CPO	NM_000097	1371	0.0645988	-0.255737	-0.210981	-0.466506	-0.0433537	-0.271396	-0.242774	-0.280697	-0.132294	-0.3392	0.877171	0.0165197	-0.0422805
H2015B04	dihydrolipoamide dehydrogenase (E3 component of pyruvate dehydrogenase complex. 2-oxo-glutarate complex. branched chain keto acid dehydrogenase complex)	DLD	NM_000108	1738	0.114062	-0.0708528	0.164452	0.111714	0.0530216	-0.00504222	0.14642	-0.206262	-0.0504231	-0.104254	0.129428	-0.104542	-0.379196
H2015B05	ferrochelatase (protoporphyria)	FECH	NM_000140	2235	0.460418	0.240301	-0.0703132	0.0873278	0.209184	0.147744	0.494382	0.157847	0.318608	-0.0239103	0.146352	-0.297664	0.373444
H2015B06	fumarate hydratase	FH	NM_000143	2271	0.253715	0.341164	0.0134091	0.183385	0.272671	0.252259	0.161013	0.298429	0.392018	0.147658	-0.219204	0.142607	0.260054
H2015B07	hypoxanthine phosphoribosyltransferase 1 (Lesch-Nyhan syndrome)	HPRT1	NM_000194	3251	-0.417986	0.379537	0.086309	0.196797	0.0748704	0.463105	0.113399	0.319868	0.127865	0.138994	-0.373987	-0.71845	0.528107
H2015B08	ornithine aminotransferase (gyrate atrophy)	OAT	NM_000274	4942	0.788122	-0.367256	-0.321918	-0.0405607	0.0345961	-0.160692	0.828869	-0.0374832	0.0880334	-0.450425	0.480386	0.346471	-0.22395
H2015B09	pyruvate dehydrogenase (lipoamide) alpha 1	PDHA1	NM_000284	5160	-0.232839	0.0589156	0.246394	0.460463	0.474273	0.622082	0.200632	0.485838	0.418004	0.293832	-0.487779	0.0635686	0.305465
H2015B10	phosphoglycerate kinase 1	PGK1	NM_000291	5230	-0.0856595	-0.0907183	-0.215866	0.0669655	0.0233636	0.29861	0.231649	0.30568	0.165943	-0.0440543	-0.0213402	-0.177597	0.149155
H2015B11	protoporphyrinogen oxidase	PPOX	NM_000309	5498	-0.00719475	-0.140902	0.0356533	0.230281	0.0599305	0.0393627	0.084679	0.0938331	-0.104431	-0.234227	0.315983	-0.0769381	-0.100266
H2015B12	ATP-binding cassette. sub-family C (CFTR/MRP). member 2 (MRP2)	ABCC2	NM_000392	1244	0.136793	0.191099	0.149543	0.294714	0.4438	0.138134	0.169952	0.323819	0.0974349	0.0431924	-0.267825	0.143597	0.244556
H2015C01	glucose-6-phosphate dehydrogenase	G6PD	NM_000402	2539	0.270293	0.78609	-0.114612	-0.0923938	-0.0341274	0.167053	0.0128659	0.0478228	-0.224148	0.0566126	-0.118811	-0.208801	-0.123048
H2015C02	3-oxoacid CoA transferase	OXCT	NM_000436	5019	-0.774422	0.303782	-0.21004	0.457393	-0.571483	-0.0370734	0.266437	0.33189	-0.296237	0.0365997	-0.550434	0.0567465	0.0705726
H2015C03	superoxide dismutase 1. soluble (amyotrophic lateral sclerosis 1 (adult))	SOD1	NM_000454	6647	-0.0862461	-0.169593	-0.415153	-0.231366	-0.425206	-0.311653	-0.209535	0.108005	-0.0422404	-0.229202	0.0908516	-0.381945	-0.380995
H2015C04	thyroid hormone receptor. beta (avian erythroblastic leukemia viral (v-erb-a) oncogene homolog 2)	THRB	NM_000461	7068	0.0258449	-0.135176	-0.510345	0.0541746	0.0368455	0.137838	0.114232	0.216561	0.313115	0.361721	-0.0791417	0.0762279	-0.393633
H2015C06	4-aminobutyrate aminotransferase	ABAT	NM_000663	18	0.438882	0.22791	-0.0567673	-0.323253	-0.0398846	-0.239957	0.325215	-0.296236	-0.247396	0.229486	0.186604	0.350226	0.534942
H2015C07	aminolevulinate. delta-. synthase 1	ALAS1	NM_000688	211	-0.140413	-0.175509	-0.441438	-0.163127	-0.435156	-0.177618	-0.166373	-0.296098	-0.502049	-0.524616	-0.11443	-0.385639	-0.416372
H2015C08	branched chain keto acid dehydrogenase E1. alpha polypeptide (maple syrup urine disease)	BCKDHA	NM_000709	593	-0.188904	-0.313595	-0.370684	-0.299553	-0.340397	-0.328944	-0.153895	-0.0789818	-0.36921	0.251268	-0.0447986	-0.0709978	-0.118211
H2015C10	aldehyde dehydrogenase 2 family (mitochondrial)	ALDH2	NM_000690	217	-0.0348255	1.18354	0.90881	-0.835807	0.373062	-0.114895	0.795966	0.249914	-0.552881	-0.0529136	0.926595	0.902238	-0.340292
H2015C11	aldehyde dehydrogenase 1 family. member B1	ALDH1B1	NM_000692	219	-0.746314	0.0689447	0.119854	0.074076	0.0530307	-0.0347964	0.311075	-0.0972917	-0.0614002	0.235557	-0.859346	-0.506494	0.304465
H2015D01	insulin-like growth factor 2 receptor	IGF2R	NM_000876	3482	0.119742	0.0143963	-0.203079	-0.797802	0.0954658	-0.184633	-0.37303	-0.919509	-0.646404	-0.75433	0.805676	-0.468006	-0.194933
H2015D03	pyruvate dehydrogenase (lipoamide) beta	PDHB	NM_000925	5162	-0.101387	0.149247	0.125046	-0.0944492	-0.126749	-0.0223174	0.22617	0.00624956	0.0874066	0.625495	-0.524895	0.0923164	-0.215021
H2015D05	ribosomal protein L3	RPL3	NM_000967	6122	0.272278	0.258219	-0.103471	0.146965	0.0796953	0.0603539	0.0817382	0.0754734	0.297353	-0.0614001	0.011899	-0.0414456	0.387373
H2015D06	ribosomal protein L7a	RPL7A	NM_000972	6130	0.225775	0.406837	0.119766	0.279676	0.313205	0.146299	0.0643457	0.238679	0.379853	0.179464	-0.358399	0.171839	0.347587
H2015D07	ribosomal protein L32	RPL32	NM_000994	6161	0.147227	0.0367017	-0.173455	0.31275	0.00210507	0.0197664	0.0889668	0.0980499	-0.0117773	-0.301245	0.0700031	-0.175508	0.240101
H2015D08	ribosomal protein L37	RPL37	NM_000997	6167	0.242313	-0.0198817	-0.0690484	0.288011	0.303542	-0.126897	-0.226084	-0.00396603	0.0621394	-0.125935	-0.158213	-0.209854	0.0266763
H2015D09	ribosomal protein S3A	RPS3A	NM_001006	6189	0.710438	0.45541	0.212323	0.374012	0.35951	0.31809	0.204593	0.337476	0.341203	0.0962398	-0.302304	0.23285	0.449833
H2015D10	ribosomal protein S9	RPS9	NM_001013	6203	0.0149612	-0.0656379	-0.244487	0.230844	0.0637105	-0.06916	-0.0847625	0.398757	-0.0500245	-0.324143	-0.109298	-0.134914	0.194411
H2015D11	surfeit 1	SURF1	NM_003172	6834	0.302982	0.201766	0.00732972	0.0770157	-0.187913	-0.281278	0.0511424	-0.215466	0.117108	-0.283476	0.198711	0.331182	0.208784
H2015D12	ribosomal protein S11	RPS11	NM_001015	6205	0.146123	0.236814	0.0797136	0.257837	0.34732	-0.00610625	0.0513946	0.21401	0.14268	-0.137712	-0.239541	-0.159445	0.21988
H2015E01	ATP-binding cassette. sub-family F (GCN20). member 1	ABCF1	NM_001090	23	-0.225318	-0.100801	-0.0111249	-0.107979	0.117168	0.00961161	-0.0571095	-0.160465	-0.069587	-0.414214	-0.0959143	0.0789169	-0.00872209
H2015E03	aconitase 2. mitochondrial	ACO2	NM_001098	50	-0.925112	-0.562311	-0.0865724	0.467462	-0.113561	0.230725	0.242591	0.360933	0.210332	0.914395	-0.639442	-0.135581	-0.078239
H2015E04	adenosine kinase	ADK	NM_001123	132	0.078739	-0.0311973	-0.266904	0.196026	-0.377189	-0.0884047	0.111358	0.281666	0.20555	0.482849	-0.213749	-0.177618	-0.417667
H2015E05	AFG3 ATPase family gene 3-like 1 (yeast)	AFG3L1	NM_001132	172	-0.203973	-0.359538	0.109325	0.361135	0.167677	0.406279	0.377471	0.304926	0.161272	0.377816	0.18575	-0.165434	-0.0295498
H2015E06	solute carrier family 25 (mitochondrial carrier: adenine nucleotide translocator). member 4	SLC25A4	NM_001151	291	-0.121148	-0.558991	-0.592395	0.00557677	-0.235321	-0.130777	0.0865703	0.083326	-0.273147	-0.168129	0.0270984	-0.173216	-0.123859
H2015E07	solute carrier family 25 (mitochondrial carrier: adenine nucleotide translocator). member 5	SLC25A5	NM_001152	292	-0.254758	-0.701922	-0.152737	0.378366	0.126466	0.385971	-0.0643997	0.0684233	-0.041136	-0.143621	-0.17972	-0.399293	-0.179155
H2015E08	annexin A7	ANXA7	NM_001156	310	-0.0864592	0.195519	-0.0742277	-0.251324	0.236689	-0.412114	-0.495506	-0.729805	-0.269527	-0.669705	-0.318675	0.208921	0.00600955
H2015E09	branched chain aminotransferase 2. mitochondrial	BCAT2	NM_001190	587	0.107946	0.89761	0.0765592	-0.212961	0.089567	0.0916683	-0.0355156	-0.229207	-0.577725	-0.495055	-0.140941	-0.0190916	0.219435
H2015E10	DEAD/H (Asp-Glu-Ala-Asp/His) box polypeptide 3	DDX3	NM_001356	1654	0.0390097	0.228827	0.504274	0.485777	0.405268	-0.0506965	0.0185737	-0.0217765	0.519549	-0.0340819	-0.467553	0.675286	0.401546
H2015E11	DEAD/H (Asp-Glu-Ala-Asp/His) box polypeptide 9 (RNA helicase A. nuclear DNA helicase II: leukophysin)	DDX9	NM_001357	1660	-0.489622	-0.202688	-0.0289219	0.343274	-0.10724	0.138146	-0.0826861	0.0411872	-0.153519	-0.104218	-0.313249	0.15467	-0.132602
H2015E12	2.4-dienoyl CoA reductase 1. mitochondrial	DECR1	NM_001359	1666	-0.0990243	0.149413	-0.0839248	-0.0670244	0.247789	-0.267962	-0.152115	0.313625	-0.139036	-0.347042	-0.0367028	-0.268087	-0.196632
H2015F01	enoyl Coenzyme A hydratase 1. peroxisomal	ECH1	NM_001398	1891	-0.123732	0.25393	-0.146674	0.113047	-0.263622	-0.127019	0.0733113	-0.183841	0.240826	0.228323	-0.312386	0.0828028	-0.110636
H2015F03	solute carrier family 29 (nucleoside transporters). member 2	SLC29A2	NM_001532	3177	0.576399	0.290566	0.681985	0.434829	0.372157	0.221398	0.0101527	-0.0455335	0.290178	-0.747427	-0.0626637	0.316001	0.77634
H2015F04	acetyl-Coenzyme A acyltransferase 1 (peroxisomal 3-oxoacyl-Coenzyme A thiolase)	ACAA1	NM_001607	30	0.108156	-0.137001	0.0751145	-0.150683	-0.00667564	-0.00202453	0.0942518	-0.135463	-0.0110499	-0.191581	0.287169	-0.147881	-0.0216242
H2015F05	ADP-ribosyltransferase (NAD+: poly (ADP-ribose) polymerase)	ADPRT	NM_001618	142	-0.0275042	-0.407556	-0.169652	0.148964	-0.339152	0.181085	0.0778678	0.360977	0.0898632	-0.220967	0.110421	-0.159045	-0.352177
H2015F07	ATP synthase. H+ transporting. mitochondrial F1 complex. O subunit (oligomycin sensitivity conferring protein)	ATP5O	NM_001697	539	0.00704246	-0.223647	-0.31457	-0.012311	-0.0601287	-0.162651	-0.00618626	0.0260851	-0.151833	-0.128218	-0.0511401	0.0905967	-0.00346134
H2015F08	catalase	CAT	NM_001752	847	-0.191478	-0.700968	-0.887017	-0.472796	-1.02771	-1.03272	-0.876463	-0.385138	0.77783	-1.21029	-0.128249	-0.435671	-0.683181
H2015F10	carbamoyl-phosphate synthetase 1. mitochondrial	CPS1	NM_001875	1373	-0.153206	0.196485	0.871454	-0.526997	0.130604	0.942384	0.65148	0.662173	-1.27648	0.644909	-0.362418	-0.861557	0.175325
H2015F12	crystallin. zeta (quinone reductase)	CRYZ	NM_001889	1429	0.392422	0.2842	0.141269	-0.063342	-0.0248843	-0.304642	-0.0221358	0.0141401	-0.230921	-0.350152	-0.604045	-0.133192	-0.0526166
H2015G01	dihydrolipoamide S-acetyltransferase (E2 component of pyruvate dehydrogenase complex)	DLAT	NM_001931	1737	-0.333272	-0.0460247	0.59909	0.105339	-0.744846	-0.406369	-0.506181	-0.379897	-0.197571	0.071725	-1.16917	-0.0109233	0.663617
H2015G02	dihydrolipoamide S-succinyltransferase (E2 component of 2-oxo-glutarate complex)	DLST	NM_001933	1743	0.0850549	-0.896521	-0.352077	-0.34999	-0.644697	-0.446496	-0.213332	-0.168989	-0.0301147	-0.355505	0.541999	-0.194114	-0.260525
H2015G03	dUTP pyrophosphatase	DUT	NM_001948	1854	-0.966594	-0.977658	-1.28376	0.182934	-0.487022	-0.452375	-1.09133	-0.437186	-1.00064	0.126632	-0.510296	0.0418477	-0.0349121
H2015G04	glyceraldehyde-3-phosphate dehydrogenase	GAPD	NM_002046	2597	-0.313786	-0.0187435	-0.293243	-0.045089	-0.359738	-0.249021	-0.0285599	0.125632	-0.178982	0.260684	0.0635398	-0.452279	-0.405367
H2015G05	glutamic-oxaloacetic transaminase 1. soluble (aspartate aminotransferase 1)	GOT1	NM_002079	2805	-0.0907151	0.117034	-0.0807468	0.30165	-0.132845	0.985356	0.106456	0.223691	-0.177687	-0.556276	-0.92364	-0.470871	-0.138998
H2015G06	ATP synthase. H+ transporting. mitochondrial F1 complex. beta polypeptide	ATP5B	NM_001686	506	-0.0197704	-0.273035	-0.30657	0.131722	-0.221737	0.0766699	0.144279	0.172837	-0.0158043	0.101214	0.179033	-0.316798	-0.274684
H2015G07	glutamic-oxaloacetic transaminase 2. mitochondrial (aspartate aminotransferase 2)	GOT2	NM_002080	2806	-0.427741	-0.394723	-0.325691	0.0848221	-0.57497	-0.0870762	-0.13328	0.130728	-0.194029	-0.196915	-0.164299	-0.53957	-0.664844
H2015G08	glutathione peroxidase 4 (phospholipid hydroperoxidase)	GPX4	NM_002085	2879	0.213488	0.200801	-0.152106	-0.314709	0.191595	-0.79985	-1.08884	-0.860494	-0.258674	-0.863078	-0.0903663	0.216209	-0.0260074
H2015G09	heme oxygenase (decycling) 1	HMOX1	NM_002133	3162	1.29682	0.63097	-0.233558	-1.13037	-0.0911368	0.240463	0.741279	-1.02633	-0.690354	-1.30955	0.634463	-0.118006	0.117962
H2015G10	heme oxygenase (decycling) 2	HMOX2	NM_002134	3163	-0.0128551	0.077801	-0.105909	-0.0188111	-0.480916	-0.029502	-0.293522	-0.143598	-0.205102	-0.205963	-0.317519	-0.0723324	0.389363
H2015G11	isocitrate dehydrogenase 2 (NADP+). mitochondrial	IDH2	NM_002168	3418	-0.979756	-0.166264	-0.266368	-0.00702008	-0.650546	-0.596963	-0.105964	-0.109935	-0.905728	0.698007	-1.35082	0.301893	-0.535082
H2015G12	lectin. galactoside-binding. soluble. 3 (galectin 3)	LGALS3	NM_002306	3958	0.414754	0.316413	-0.0826603	0.305323	0.194749	-0.219133	-0.0276862	0.0704155	-1.23751	-1.12506	-0.46546	0.359038	0.273737
H2015H02	mitogen-activated protein kinase kinase kinase 3	MAP3K3	NM_002401	4215	0.131244	-0.594544	0.393011	-0.451571	0.721925	0.130898	0.578589	-0.0935455	0.10207	0.465624	0.595689	-0.0235775	0.21667
H2015H03	mannose phosphate isomerase	MPI	NM_002435	4351	-0.399361	0.01135	-0.103614	-0.396635	-0.517996	-0.160603	0.0264306	-0.061152	0.0419782	0.0691026	-0.0701753	-0.700586	-0.588314
H2015H04	mitochondrial translational initiation factor 2	MTIF2	NM_002453	4528	-0.126415	0.207442	0.0841157	-0.721235	-0.0859816	0.149132	-0.249747	0.0553555	-0.268461	0.0316845	0.153466	0.168502	-0.19416
H2015H05	oxoglutarate (alpha-ketoglutarate) dehydrogenase (lipoamide)	OGDH	NM_002541	4967	-0.611788	-0.534564	-0.367043	-0.277795	0.0175666	0.034844	0.0200905	-0.0761269	-0.131601	-0.071301	-0.0823122	-0.0327773	-0.593443
H2015H08	pyruvate dehydrogenase kinase. isoenzyme 2	PDK2	NM_002611	5164	-0.366538	0.934734	0.0200911	0.0915695	0.0388078	0.319433	-0.000422349	-0.111542	0.62666	-0.0173165	-0.34978	0.550364	0.0989759
H2015H10	3-phosphoinositide dependent protein kinase-1	PDPK1	NM_002613	5170	0.363352	-0.177621	-0.310786	0.357265	0.431389	0.684192	0.609242	0.00585336	0.156076	0.0760214	0.298102	0.100027	-0.165005
H2015H11	polymerase (DNA directed). gamma	POLG	NM_002693	5428	-0.152786	-0.47368	0.329091	0.409129	-0.300531	0.0632573	0.257871	0.252427	-0.118767	-0.013502	0.0677345	0.0196084	0.228466
H2015H12	ATP synthase. H+ transporting. mitochondrial F1 complex. epsilon subunit	ATP5E	NM_006886	514	0.258341	0.115914	-0.0810855	0.165923	0.198301	-0.15635	-0.047555	0.153485	-0.14491	-0.179236	-0.465204	-0.137465	-0.156413
H2016A01	ATP synthase. H+ transporting. mitochondrial F0 complex. subunit g	ATP5L	NM_006476	10632	0.345934	-0.0611896	-0.290102	-0.0951497	-0.177108	-0.28314	-0.0909459	-0.29118	0.41109	-0.280989	-0.247217	-0.205164	0.0968705
H2016A02	cytochrome c oxidase II	MTCO2	NC_001807	4513	-0.897049	-0.769265	0.153297	-0.135703	0.0727603	0.130739	-0.105724	0.186134	-0.0289875	0.134887	0.101509	0.0756518	0.0454601
H2016A03	ATP synthase 8	MTATP8	NC_001807	4509	-0.78228	-0.648822	0.343135	-0.234354	0.144705	0.223185	-0.0265266	0.167226	-0.128722	0.436451	0.148235	0.00617213	0.0126539
H2016A04	peroxisome proliferative activated receptor. gamma:peroxisome proliferator activated receptor gamma	PPARG	NM_005037	5468	-0.298713	-0.0899315	0.433241	0.182342	0.502293	-0.0195216	-0.281424	-0.0913041	0.310014	0.129576	0.0755274	0.386065	0.502298
H2016A05	nuclear respiratory factor 1	NRF1	NM_005011	4899	1.30466	1.0218	-0.056084	-0.0828579	0.0224907	-0.311786	0.225959	-0.370257	-0.351789	-0.523542	-0.383239	0.536694	-0.0509441
H2016A06	solute carrier family 25 (mitochondrial carrier). member 18:solute carrier family 25. (mitochondrial carrier). member 18	SLC25A18	NM_031481	83733	0.279358	-0.452547	0.389391	0.380864	0.203643	0.368134	0.166161	0.473448	0.41573	0.933954	0.16479	0.457092	-0.169672
H2016A07	voltage-dependent anion channel 1	VDAC1	NM_003374	7416	-0.0455883	0.0875122	-0.298173	-0.353838	-0.240159	-0.15007	-0.276771	-0.257308	0.0424432	-0.081577	-0.272005	-0.00596553	-0.252676
H2016A08	13kDa differentiation-associated protein	DAP13	NM_018838	55967	0.00911379	0.0841693	-0.0391727	0.300087	-0.0736687	-0.0851728	0.180895	0.328476	0.108305	0.173844	-0.210298	-0.0507763	0.102552
H2016A09	ubiquinol-cytochrome c reductase hinge protein	UQCRH	NM_006004	7388	0.104662	-0.00649528	-0.0395954	0.296281	-0.135031	-0.162379	-0.279259	0.086249	0.173426	-0.109288	-0.291001	-0.16275	-0.0294643
H2016A10	NADH dehydrogenase (ubiquinone) 1 alpha subcomplex. 4:NADH dehydrogenase (ubiquinone) 1 alpha subcomplex. 4. 9kDa	NDUFA4	NM_002489	4697	-0.284299	-0.146109	-0.238984	0.0151315	-0.299303	-0.129672	0.0133581	-0.187836	0.0153842	0.325993	-0.348808	-0.0775702	-0.275815
H2016A11	NADH dehydrogenase (ubiquinone) 1 beta subcomplex 3:NADH dehydrogenase (ubiquinone) 1 beta subcomplex. 3. 12kDa	NDUFB3	NM_002491	4709	-0.130832	0.0195267	-0.316643	-0.0742548	-0.265609	-0.364845	-0.195627	-0.209838	0.126901	0.10742	-0.580422	-0.44817	-0.00686732
H2016A12	COX17 homolog. cytochrome c oxidase assembly protein (yeast):cytochrome c oxidase. subunit XVII assembly protein homolog (yeast)	COX17	NM_005694	10063	-0.0266109	-0.381377	-0.255893	0.126588	-0.22289	-0.52608	-0.449666	-0.381895	0.0346972	-0.0569384	-0.381025	-0.0203226	-0.366651
H2016B01	ATP synthase. H+ transporting. mitochondrial F0 complex. subunit c (subunit 9). isoform 1	ATP5G1	NM_005175	516	-0.323877	-0.257544	-0.225206	0.101253	0.129842	0.121493	0.153498	0.0874576	0.0281278	0.108419	-0.348354	-0.239816	-0.32811
H2016B02	cytochrome c oxidase subunit Vb:cytochrome c oxidase. subunit Vb	COX5B	NM_001862	1329	-0.111	-0.0595537	-0.282539	-0.128386	-0.189904	-0.251358	-0.0473231	0.0150297	-0.0427171	-0.00551838	-0.183621	-0.059586	-0.0942366
H2016B03	ATP synthase mitochondrial F1 complex assembly factor 2	ATPAF2	NM_145691	91647	0.209262	0.263194	-0.124959	-0.201264	-0.15854	-0.337339	-0.374054	-0.283412	-0.16863	0.182964	0.273069	0.0686775	0.272817
H2016B04	peroxisome proliferative activated receptor. gamma:peroxisome proliferator activated receptor gamma	PPARG	NM_015869	5468	1.34197	-0.454358	0.0687988	0.552772	0.313267	-0.232586	-0.139278	-0.265422	0.106647	-0.203932	-0.112877	0.762821	-0.184426
H2016B05	CREB binding protein:CREB binding protein (Rubinstein-Taybi syndrome)	CREBBP	NM_004380	1387	-0.0650935	0.086107	0.208755	-0.0304759	0.325747	0.0253296	-0.00921842	0.229603	0.0689728	0.546784	-0.119777	0.0896688	0.187769
H2016B06	solute carrier family 25 (carnitine/acylcarnitine translocase). member 20:solute carrier family 25 (mitochondrial carnitine/acylcarnitine translocase). member 20	SLC25A20	NM_000387	788	-0.330659	0.121905	0.235653	-0.0797675	0.240004	-0.124621	-0.516542	-0.156952	-0.270969	-0.369576	0.138272	-0.100032	0.0364515
H2016B07	voltage-dependent anion channel 2	VDAC2	NM_003375	7417	0.0992286	0.232504	0.104052	0.119152	-0.0654133	0.128863	0.719791	0.124099	-0.195299	0.864872	0.105815	0.163291	-0.392924
H2016B08	uncoupling protein 1 (mitochondrial. proton carrier):uncoupling protein 1. mitochondrial	UCP1	NM_021833	7350	-0.138043	0.620844	0.229341	0.0459351	0.322192	-0.10364	-0.22007	-0.101647	0.148753	0.201903	0.0641495	0.0980147	0.286069
H2016B09	cytochrome c oxidase subunit VIc:cytochrome c oxidase. subunit VIc	COX6C	NM_004374	1345	0.0811209	-0.0289507	-0.0867219	-0.150501	0.138316	-0.219199	-0.149754	-0.0701184	-0.255682	-0.495511	-0.503933	-0.0399102	0.889875
H2016B10	NADH dehydrogenase (ubiquinone) 1 alpha subcomplex. 3:NADH dehydrogenase (ubiquinone) 1 alpha subcomplex. 3. 9kDa	NDUFA3	NM_004542	4696	-0.448427	0.626019	0.0108064	-0.0918722	-0.201057	-0.21222	-0.361387	-0.0563719	-0.236644	0.264239	-0.621425	0.0153246	-0.0284669
H2016B11	NADH dehydrogenase (ubiquinone) 1 beta subcomplex. 2:NADH dehydrogenase (ubiquinone) 1 beta subcomplex. 2. 8kDa	NDUFB2	NM_004546	4708	-0.156913	0.0427795	-0.12674	0.265106	-0.299612	-0.390358	-0.399553	-0.0839412	0.158658	-0.255903	-0.552765	0.0500019	0.0343914
H2016B12	COX11 homolog. cytochrome c oxidase assembly protein (yeast)	COX11	NM_004375	1353	-0.0422561	0.0329858	-0.162143	-0.180584	-0.134168	-0.111252	0.0508269	0.147759	-0.12179	0.2355	-0.224859	0.0107343	-0.110194
H2016C02	ubiquinol-cytochrome c reductase core protein 1:ubiquinol-cytochrome c reductase core protein I	UQCRC1	NM_003365	7384	-0.256539	-0.377347	-0.412434	0.194179	-0.315163	-0.132839	0.0698502	0.0936314	-0.0407817	0.276283	0.0318169	0.0460594	0.105904
H2016C03	surfeit 1:surfeit gene 1	SURF1	NM_003172	6834	0.235795	0.00240596	-0.143273	0.134015	-0.202458	-0.173088	0.016164	0.0478991	-0.153422	-0.0677436	-0.0370382	0.0987739	-0.253976
H2016C04	serum response factor:serum response factor (c-fos serum response element-binding transcription factor)	SRF	NM_003131	6722	-0.0161838	-0.288732	0.155194	0.230628	0.139553	0.0669589	-0.101148	0.123294	0.0826733	0.319447	0.00919444	0.146588	0.117815
H2016C05	YY1 transcription factor	YY1	NM_0030403	7528	-0.168242	0.0612849	-0.130565	0.119323	-0.16024	-0.0100807	0.0530098	0.133302	0.00654584	0.105235	-0.315467	-0.0980323	-0.0395216
H2016C06	AFG3 ATPase family gene 3-like 1 (yeast)	AFG3L1	NM_001132	173	-0.179036	-0.913668	0.726857	0.309096	0.454679	0.692099	0.50044	0.490049	-0.0662251	0.811402	0.365805	0.482398	0.455162
H2016C07	voltage-dependent anion channel 3	VDAC3	NM_005662	7419	-0.13612	-0.329565	-0.231923	-0.104542	-0.333333	0.00237792	-0.429373	-0.191356	-0.0198975	0.0440617	-0.218288	0.179198	0.559594
H2016C08	uncoupling protein 2 (mitochondrial. proton carrier):uncoupling protein 2. mitochondrial	UCP2	NM_003355	7351	-0.548251	0.358221	0.259095	0.245303	0.0608244	-0.265074	-0.691762	-0.16995	0.10487	0.209763	-0.832044	0.0958768	0.533457
H2016C09	cytochrome c oxidase subunit VIb:cytochrome c oxidase. subunit VIb	COX6B	NM_001863	1340	0.154963	-0.19908	-0.0330006	0.0311261	-0.205876	-0.277517	-0.29331	-0.189684	-0.128789	-0.321749	-0.208456	-0.00366868	-0.012073
H2016C10	NADH dehydrogenase (ubiquinone) 1 alpha subcomplex. 2:NADH dehydrogenase (ubiquinone) 1 alpha subcomplex. 2. 8kDa	NDUFA2	NM_002488	4695	-0.242794	0.133523	-0.195837	-0.0266714	0.138516	-0.0749639	-0.161602	-0.140033	-0.127764	-0.0346581	-0.463049	0.0446196	-0.149202
H2016C11	NADH dehydrogenase (ubiquinone) 1. alpha/beta subcomplex. 1:NADH dehydrogenase (ubiquinone) 1. alpha/beta subcomplex. 1. 8kDa	NDUFAB1	NM_005003	4706	-0.240304	-0.168999	0.0789443	0.412133	0.0238341	-0.0147399	0.153382	0.000254391	0.148701	-0.0114843	-0.832724	0.0890921	0.0514732
H2016C12	COX10 homolog. cytochrome c oxidase assembly protein. heme A: farnesyltransferase (yeast)	COX10	NM_001303	1352	0.245743	-0.165103	0.14603	0.32241	0.194286	0.0147284	-0.0712012	-0.126529	0.10318	-0.167842	-0.181262	0.220139	0.335582
H2016D01	ATP synthase. H+ transporting mitochondrial F1 complex. beta subunit:ATP synthase. H+ transporting. mitochondrial F1 complex. beta polypeptide	ATP5B	NM_001686	506	-0.260257	0.0560903	-0.208199	-0.0361236	-0.216847	-0.0466011	0.0898021	0.112841	-0.241802	0.108313	-0.151228	-0.169144	-0.264837
H2016D02	ATP synthase. H+ transporting. mitochondrial F1 complex. O subunit:ATP synthase. H+ transporting. mitochondrial F1 complex. O subunit (oligomycin sensitivity conferring protein)	ATP5O	NM_001697	539	-0.143057	-0.0383993	-0.199263	0.0331585	-0.0966389	0.0571903	-0.225396	0.0915139	-0.159111	0.140426	-0.267293	0.129606	0.149931
H2016D03	ATPase inhibitory factor 1	ATPIF1	NM_016311	93974	-0.294298	0.4703	0.0356078	0.0656828	0.1648	-0.0467779	-0.251494	0.0825865	0.0121496	0.266406	-0.289444	0.0179272	0.284857
H2016D04	H2016D04	ATP5S	NM_015684	27109	0.0670602	0.0947207	-0.166296	0.0933148	0.459654	0.177498	0.315825	0.101666	-0.277488	0.0248579	0.501184	0.0502769	0.125382
H2016D05	Sp1 transcription factor:trans-acting transcription factor 1	SP1	XM_028606	6667	0.13728	-0.248486	-0.0252527	-0.111121	-0.0239892	-0.00242035	0.505132	0.152312	-0.114256	0.295134	0.105021	-0.139073	-0.203246
H2016D06	AFG3 ATPase family gene 3-like 2 (yeast)	AFG3L2	NM_006796	10939	-1.2066	0.644773	0.0607958	-0.719485	0.0702214	-0.87168	-1.01128	-0.85673	-0.941149	-1.24102	-0.873702	-0.735422	0.39347
H2016D07	solute carrier family 25 (mitochondrial carrier. Aralar). member 12	SLC25A12	NM_003705	8604	-0.471253	0.753631	0.647514	-0.083006	-0.0188512	-0.0221431	-0.448303	-0.393424	-0.190527	0.421523	-0.0917539	0.066062	0.181236
H2016D08	uncoupling protein 3 (mitochondrial. proton carrier):uncoupling protein 3. mitochondrial	UCP3	NM_003356	7352	0.0309535	-0.108131	0.179625	0.0920387	0.293283	0.0213576	0.442869	0.088571	-0.00426617	0.391865	0.199718	0.0765218	0.00672504
H2016D09	cytochrome c oxidase subunit VIa polypeptide 2:cytochrome c oxidase. subunit VI a. polypeptide 2	COX6A2	NM_005205	1339	-0.0369004	-0.0172424	-0.136816	-0.241044	0.0217598	-0.71619	-0.0192779	-0.286221	-0.221819	-0.560141	-0.240159	0.218501	-0.278745
H2016D10	NADH dehydrogenase (ubiquinone) 1 alpha subcomplex. 1:NADH dehydrogenase (ubiquinone) 1 alpha subcomplex. 1. 7.5kDa	NDUFA1	NM_004541	4694	-0.0814359	0.0137069	0.04332	-0.0393244	-0.0684594	-0.328952	-0.240585	-0.119157	0.0636277	0.115425	-0.630357	0.00926592	-0.115791
H2016D11	NADH dehydrogenase (ubiquinone) 1 alpha subcomplex 10:NADH dehydrogenase (ubiquinone) 1 alpha subcomplex. 10. 42kDa	NDUFA10	NM_004544	4705	-0.1386	0.0486222	0.295839	-0.118355	0.119896	-0.0199812	0.275821	0.125127	0.000174343	0.52975	0.124318	0.0920714	-0.0812417
H2016D12	cytochrome c oxidase subunit VIII	COX8	NM_004074	1351	-0.0822665	-0.279198	-0.411824	0.357339	-0.267886	-0.20071	0.011846	0.50049	0.0380825	-0.172911	-0.507984	-0.0577185	-0.500527
H2016E01	ATP synthase. H+ transporting. mitochondrial F1 complex. delta subunit	ATP5D	NM_001687	513	-0.0357717	0.266216	-0.276307	0.279911	-0.0523708	-0.0510682	-0.21629	0.0339328	0.253729	0.221253	-0.240683	0.210032	0.0754923
H2016E02	ATP synthase. H+ transporting. mitochondrial F1 complex. gamma polypeptide 1	ATP5C1	NM_005174	509	-0.0522872	-0.249459	-0.64071	-0.124073	-0.316251	-0.0859114	-0.160026	0.0510443	-0.267843	0.195337	-0.21925	0.224131	0.00363172
H2016E03	SCO cytochrome oxidase deficient homolog 2 (yeast)	SCO2	NM_005138	9997	-0.18768	0.0731244	0.428462	-0.214116	0.275677	0.222755	0.0333165	-0.375264	-0.0304021	0.103609	-0.192959	0.283748	0.0269917
H2016E04	ATP synthase mitochondrial F1 complex assembly factor 1	ATPAF1	XM_027313	64756	-1.15777	-1.39454	0.466158	-0.131148	0.273708	0.276266	-0.051953	0.323501	0.285242	0.390466	0.280054	-0.0657264	0.147319
H2016E05	myelin basic protein expression factor 2. repressor:myelin expression factor 2	MYEF2	NM_016132	50804	-0.608738	-0.467157	0.488444	0.323966	0.267794	0.298795	0.364585	0.332817	0.110545	0.399847	0.457079	0.235225	0.203746
H2016E06	transcription factor A. mitochondrial	TFAM	NM_003201	7019	-0.865464	-0.629462	0.936002	0.254159	0.62194	0.689925	-0.057897	0.580328	0.429666	1.17799	-0.542465	0.271401	0.57081
H2016E07	solute carrier family 25 (mitochondrial carrier: Graves disease autoantigen). member 16	SLC25A16	NM_005673	8034	0.960251	0.845964	-0.302611	-0.813657	-0.00504287	0.312875	0.369346	-0.706557	-0.667244	0.303153	0.0191408	0.579785	-0.158139
H2016E08	solute carrier family 25 (mitochondrial carrier: adenine nucleotide translocator). member 6	SLC25A6	NM_001636	293	0.474642	0.323192	0.347478	0.353709	0.372393	0.130604	-0.046507	0.051564	0.135097	0.267459	-0.138022	0.174595	0.283462
H2016E09	cytochrome c oxidase subunit VIa polypeptide 1:cytochrome c oxidase. subunit VI a. polypeptide 1	COX6A1	NM_004373	1337	-0.0567643	0.0107676	-0.0925977	-0.0276117	-0.234574	-0.146624	-0.110725	-0.0386219	-0.145572	-0.196368	-0.526742	-0.167445	-0.0396489
H2016E10	succinate dehydrogenase complex. subunit D. integral membrane protein	SDHD	NM_003002	6392	0.0710962	0.08131	-0.143659	0.0351391	0.2364	-0.111287	-0.241103	-0.0606611	0.202786	-0.0620155	-0.482586	0.205633	0.471379
H2016E11	NADH dehydrogenase (ubiquinone) 1 alpha subcomplex. 9:NADH dehydrogenase (ubiquinone) 1 alpha subcomplex. 9. 39kDa	NDUFA9	NM_005002	4704	0.0452482	-0.0303109	-0.00267871	0.426692	-0.0870123	0.0460003	0.405906	0.0551586	-0.0564673	0.273006	-0.348068	-0.0634998	-0.0418705
H2016E12	cytochrome c oxidase subunit VIIc:cytochrome c oxidase. subunit VIIc	COX7C	NM_001867	1350	0.112611	-0.116113	-0.0581827	0.165305	0.102062	-0.291737	-0.170614	-0.184248	0.302159	-0.189841	-0.225779	-0.13028	0.0421162
H2016F01	ATP synthase. H+ transporting. mitochondrial F0 complex. subunit c (subunit 9). isoform 2	ATP5G2	NM_005176	517	0.437438	0.809818	0.129757	0.479817	-1.11082	0.0678235	-0.438981	-0.269022	-0.0559224	0.271647	0.129174	0.104303	0.362697
H2016F02	ATP synthase. H+ transporting. mitochondrial F0 complex. subunit d	ATP5H	NM_006356	10476	0.233818	0.0887499	-0.330679	-0.164696	-0.294581	-0.205735	-0.0434628	-0.11047	-0.231128	-0.277984	-0.495994	-0.490649	0.0767289
H2016F03	BCS1-like (yeast)	BCS1L	AF026849	617	0.349171	-0.232448	0.118226	-0.425746	0.282189	0.0125535	0.281642	-0.108973	0.0228151	0.104332	0.717109	0.192131	-0.110651
H2016F04	ATP synthase. H+ transporting. mitochondrial F0 complex. subunit F:ATP synthase. H+ transporting. mitochondrial F0 complex. subunit F6	ATP5J	NM_001685	522	-0.102182	-0.132971	-0.240223	-0.0870909	0.128118	-0.140639	-0.0632307	-0.0655426	0.0802565	-0.131948	-0.4147	-0.176906	-0.446972
H2016F05	Jun oncogene:v-jun sarcoma virus 17 oncogene homolog (avian)	JUN	NM_002228	3725	-0.111896	0.0128654	-0.294203	-0.428528	-0.293091	-0.0867104	0.206979	-0.188457	-0.0516827	0.059307	-0.204988	-0.0345471	-0.433622
H2016F06	transcription termination factor. mitochondrial	MTERF	NM_006980	7978	0.214947	-0.0534936	0.0164424	-0.205417	-0.271635	-0.154231	-0.298787	-0.152299	0.685868	0.0585151	0.204932	0.0271947	-0.0560007
H2016F07	solute carrier family 25 (mitochondrial carrier: citrate transporter). member 1	SLC25A1	NM_005984	6576	0.418341	0.164178	0.0984954	-0.0393155	0.244086	-0.226063	-0.186776	-0.0999154	0.0522207	0.022861	-0.523217	-0.0275322	0.0997196
H2016F08	solute carrier family 25 (mitochondrial carrier: phosphate carrier). member 3	SLC25A3	NM_002635	5250	0.508784	0.380754	0.107185	0.103062	0.242575	0.17389	0.0605808	0.201676	0.0699524	0.484943	-0.813227	0.163629	0.0992095
H2016F09	cytochrome c oxidase subunit Va:cytochrome c oxidase. subunit Va	COX5A	NM_004255	9377	-0.0764733	0.0719803	-0.190173	0.0627246	-0.134384	-0.338635	-0.468143	-0.217468	-0.0964678	-0.293668	-0.455162	-0.022224	0.0895923
H2016F10	succinate dehydrogenase complex. subunit C. integral membrane protein:succinate dehydrogenase complex. subunit C. integral membrane protein. 15kDa	SDHC	NM_003001	6391	-0.0591061	0.425386	0.222897	0.304789	-0.254666	-0.315292	-0.408401	-0.113737	0.0150377	-0.0600893	-0.169491	0.143172	0.121746
H2016F11	NADH dehydrogenase (ubiquinone) 1 alpha subcomplex. 8:NADH dehydrogenase (ubiquinone) 1 alpha subcomplex. 8. 19kDa	NDUFA8	NM_014222	4702	-0.117551	0.386099	0.191836	0.27137	0.0140404	0.103873	-0.398461	0.20324	0.218403	0.557244	-0.451018	0.171356	0.166127
H2016F12	cytochrome c oxidase subunit VIIb	COX7B	NM_001866	1349	0.0491718	-0.247908	-0.307064	0.107698	0.0192277	0.0397657	-0.00984939	0.254735	0.133514	0.0718953	-0.415319	-0.194284	-0.210579
H2016G01	ATP synthase. H+ transporting. mitochondrial F0 complex. subunit e	ATP5I	NM_007100	521	0.140419	0.226923	-0.277273	0.157907	-0.126866	-0.158029	0.042142	0.0614162	-0.0139935	0.0886762	-0.197535	-0.00952751	-0.144039
H2016G02	ATP synthase. H+ transporting. mitochondrial F0 complex. subunit b. isoform 1:ATP synthase. H+ transporting. mitochondrial F0 complex. subunit b. isoform 1	ATP5F1	NM_001688	515	-0.0942454	-0.134271	-0.537459	-0.00812258	-0.438473	-0.226216	-0.525893	-0.216814	-0.0562005	-0.206326	-0.108247	0.414403	-0.151388
H2016G03	FLJ38991: hypothetical protein FLJ38991		NM_173827	285521	0.0301043	0.0663849	0.361822	-0.391432	0.156172	0.284944	-0.249664	0.353583	0.15207	0.868385	-0.23705	-0.0205843	0.243151
H2016G04	ATP synthase 6	MTATP6	NC_001807	4508	-0.790602	-0.410235	0.238847	-0.0863138	0.149449	-0.0886716	-0.0635956	0.00346185	-0.102558	0.102019	0.00156464	-0.25561	-0.015016
H2016G05	peroxisome proliferative activated receptor. alpha:peroxisome proliferator activated receptor alpha	PPARA	NM_005036	5465	-1.39242	-1.22991	0.359246	-0.121499	0.252303	0.136462	-0.0664589	0.288156	0.101686	0.246184	0.327329	0.0676855	0.181567
H2016G06	transcription factor B1. mitochondrial	TFB1M	NM_016020	51106	-0.741383	-0.869961	0.372813	0.356241	0.20593	0.131177	-0.0303819	0.270643	-0.0627663	0.203305	-0.00804508	0.366309	0.414155
H2016G07	solute carrier family 25 (mitochondrial carrier: oxoglutarate carrier). member 11	SLC25A11	NM_003562	8402	-0.169032	0.069262	0.067423	0.141543	0.0715634	-0.071815	-0.299685	-0.0925884	0.256872	0.302448	-0.238402	0.280646	0.0279187
H2016G08	nitric oxide synthase 2A (inducible. hepatocytes)	NOS2A	NM_000625	4843	-0.0332353	0.0394445	0.435068	0.379964	0.194164	0.0133253	-0.225549	-0.0286689	0.324399	0.410322	0.0802366	0.146596	0.0336544
H2016G09	cytochrome c oxidase subunit IV isoform 1	COX4I1	NM_001861	1327	0.0807512	-0.0542442	0.0542523	0.174284	0.0549327	-0.228601	-0.378689	-0.166511	0.00693573	-0.198049	-0.286441	-0.0622305	0.140515
H2016G10	succinate dehydrogenase complex. subunit B. iron sulfur (Ip)	SDHB	NM_003000	6390	-0.126742	-0.167779	-0.0207511	0.0373517	0.160228	-0.182701	-0.171291	-0.24263	0.133558	0.311323	-0.125189	0.0766168	0.121309
H2016G11	NADH dehydrogenase (ubiquinone) 1 alpha subcomplex. 7 (B14.5a):NADH dehydrogenase (ubiquinone) 1 alpha subcomplex. 7. 14.5kDa	NDUFA7	NM_005001	4701	-0.208524	-0.0766094	0.156129	0.139144	-0.0281206	0.0178438	-0.131887	0.131334	0.0846115	0.431631	-0.033441	-0.0906197	-0.186027
H2016G12	cytochrome c oxidase subunit VIIa polypeptide 2 (liver):cytochrome c oxidase. subunit VIIa 2	COX7A2	NM_001865	1347	-0.269302	0.180122	-0.111919	0.346267	-0.190315	-0.312521	-0.253412	-0.294433	0.235049	-0.412331	-0.609584	0.334116	0.200374
H2016H02	ATP synthase. H+ transporting. mitochondrial F0 complex. subunit f. isoform 2	ATP5J2	NM_004889	9551	-0.20764	0.16309	-0.23187	-0.0440935	-0.281705	-0.160785	0.0154885	0.140498	-0.0947948	0.249653	-0.220648	0.0149556	-0.26295
H2016H03	cytochrome c oxidase I	MTCO1	NC_001807	4512	-0.214521	-0.10212	-0.0737674	-0.201502	0.105469	0.497648	0.794494	0.552301	0.197402	0.170084	0.312212	0.276975	0.246923
H2016H04	SCO cytochrome oxidase deficient homolog 1 (yeast)	SCO1	NM_004589	6341	-0.232485	-0.275033	-0.259149	0.0974603	-0.185025	0.00698746	0.103887	-0.242289	-0.00288807	-0.26901	-0.210768	-0.0460074	-0.520324
H2016H05	peroxisome proliferative activated receptor. delta:peroxisome proliferator activator receptor delta	PPARD	NM_006238	5467	-0.0195594	-0.34473	-0.0575048	-0.101428	-0.022268	-0.107133	-0.317906	-0.0547885	0.082827	0.0611847	-0.269925	-0.047248	-0.217083
H2016H06	transcription factor B2. mitochondrial	TFB2M	NM_022366	64216	-0.255716	0.656951	0.697538	0.391478	-0.0202929	0.944829	-0.105762	0.344961	0.160296	0.419872	-0.097139	0.608002	0.710907
H2016H07	solute carrier family 25 (mitochondrial deoxynucleotide carrier). member 19	SLC25A19	NM_021734	60386	-0.500957	0.283536	0.593097	0.0144947	0.799752	-0.130503	-0.551953	0.160258	0.136851	0.479767	0.238787	0.28139	0.262994
H2016H08	nitric oxide synthase 3 (endothelial cell):nitric oxide synthase 3. endothelial cell	NOS3	NM_000603	4846	-0.303684	-0.147193	0.105536	0.363856	0.0309972	0.468963	0.609731	0.202233	0.0872595	0.893862	0.731687	-0.354757	-0.149125
H2016H09	cell death-regulatory protein GRIM19	GRIM19	NM_015965	51079	-0.16418	0.129445	0.30933	0.0554324	0.165887	-0.150282	0.527512	0.0339351	0.17282	0.0755206	-0.0295273	0.0557936	0.0915529
H2016H10	succinate dehydrogenase complex. subunit A. flavoprotein (Fp)	SDHA	NM_004168	6389	-0.335272	0.415103	0.579122	0.166157	0.235527	-0.102427	-0.0939482	0.266455	0.157487	0.756685	0.11525	0.188676	0.140629
H2016H11	NADH dehydrogenase (ubiquinone) 1 alpha subcomplex. 6 (B14):NADH dehydrogenase (ubiquinone) 1 alpha subcomplex. 6. 14kDa	NDUFA6	NM_002490	4700	-0.358059	0.1815	0.0933267	0.284624	-0.0424317	0.737896	0.0897643	0.052358	0.580232	-0.128798	-0.449822	-0.000694023	0.153587
H2016H12	NADH dehydrogenase (ubiquinone) 1 beta subcomplex 4:NADH dehydrogenase (ubiquinone) 1 beta subcomplex. 4. 15kDa	NDUFB4	NM_004547	4710	-0.388039	-0.089982	0.062104	0.204882	0.0994027	0.128792	-0.307656	0.121769	-0.144395	0.010528	-0.529385	0.144069	0.40343
H2017A01	cytochrome c oxidase subunit VIIa polypeptide 2 like:cytochrome c oxidase subunit VIIa polypeptide 2-like	COX7A2L	NM_004718	9167	0.501718	0.0785164	0.222684	0.0679034	0.228666	0.748045	0.187967	0.483476	0.151206	1.04965	0.147323	0.198988	0.27544
H2017A02	NADH dehydrogenase (ubiquinone) 1 beta subcomplex. 6. 17kDa	NDUFB6	NM_002493	4712	-0.286092	-0.0756143	-0.121211	-0.0319537	-0.114772	-0.124242	-0.244831	-0.0588865	0.0440418	-0.258724	-0.639213	0.055772	0.23675
H2017A03	NADH dehydrogenase 4L	MTND4L	NC_001807	4539	-0.0851109	-0.112499	0.463879	-0.30073	0.195939	0.296542	0.150619	0.0243843	-0.0478559	0.887623	0.300548	0.0457192	-0.189637
H2017A04	NADH dehydrogenase (ubiquinone) Fe-S protein 4:NADH dehydrogenase (ubiquinone) Fe-S protein 4. 18kDa (NADH-coenzyme Q reductase)	NDUFS4	NM_002495	4724	0.129762	0.275102	0.0640025	0.0628355	0.300811	0.151254	0.594585	0.115035	-0.0587314	0.215923	0.0479936	-0.0252725	0.0308322
H2017A05	NADH dehydrogenase (ubiquinone) Fe-S protein 5:NADH dehydrogenase (ubiquinone) Fe-S protein 5. 15kDa (NADH-coenzyme Q reductase)	NDUFS5	NM_004552	4725	-0.223197	-0.309449	-0.016612	0.442054	-0.14521	-0.0824221	-0.168238	-0.139359	0.0222909	-0.0365177	-0.42413	0.278322	-0.0275267
H2017A06	solute carrier family 25 (mitochondrial carrier: ornithine transporter) member 15:solute carrier family 25 (mitochondrial carrier: ornithine transporter). member 15	SLC25A15	NM_014252	10166	0.198835	-0.129323	-0.237235	0.0505893	0.408589	0.0837945	0.14479	0.129843	-0.373539	-0.140147	0.57795	-0.0297392	0.121138
H2017A07	acetyl-Coenzyme A acetyltransferase 1:acetyl-Coenzyme A acetyltransferase 1 (acetoacetyl Coenzyme A thiolase)	ACAT1	NM_000019	38	0.299203	0.0963606	0.0851339	-0.243071	0.281216	0.112987	-0.185065	-0.0554387	0.042122	0.470314	-0.0337987	0.18769	-0.0176668
H2017A08	glutaryl-Coenzyme A dehydrogenase	GCDH	NM_000159	2639	0.325576	0.132293	0.237642	0.0349782	0.0874557	1.05359	1.96662	0.24679	-0.0475906	0.744185	0.0514823	-0.464264	0.372724
H2017A09	acyl-Coenzyme A dehydrogenase family. member 8	ACAD8	NM_014384	27034	-0.193934	-0.43941	0.421141	-0.498095	0.277634	0.0873359	0.171084	-0.343042	-0.0438848	0.0101233	0.567555	0.00523783	-0.197923
H2017A10	butyryl Coenzyme A synthetase 1	BUCS1	NM_052956	116285	0.0978932	0.479767	-0.249121	-0.204328	-0.021777	-0.242439	0.0954829	-0.309356	-0.176772	-0.285211	-0.00757211	0.118609	-0.0701273
H2017A11	fatty acid Coenzyme A ligase. long chain 5:fatty-acid-Coenzyme A ligase. long-chain 5	FACL5	NM_016234	51703	0.112489	-0.184217	0.472557	-0.180891	0.501182	0.252818	0.373885	0.0576503	0.0680152	0.614161	0.534792	0.204021	-0.105127
H2017A12	cytochrome c oxidase subunit VIIa polypeptide 2 like:cytochrome c oxidase subunit VIIa polypeptide 2-like	COX7A2L	NM_004718	9167	0.657037	0.0599879	0.452107	-0.0477391	0.46084	0.764058	0.24844	0.439045	-0.125096	0.412509	0.251037	-0.0435713	0.129365
H2017B01	cytochrome c oxidase subunit VIIa polypeptide 1 (muscle):cytochrome c oxidase. subunit VIIa 1	COX7A1	NM_001864	1346	-0.209399	0.168717	-0.269619	-0.494999	-0.237282	0.00526272	0.242143	-0.334646	-0.0143572	0.156252	-0.187214	0.0296966	-0.487651
H2017B02	NADH dehydrogenase (ubiquinone) 1 beta subcomplex. 5:NADH dehydrogenase (ubiquinone) 1 beta subcomplex. 5. 16kDa	NDUFB5	NM_002492	4711	-0.29981	0.429624	0.243646	0.262122	0.147498	0.112794	-0.437459	0.218327	0.540022	0.468197	-0.438162	0.123067	0.256373
H2017B03	NADH dehydrogenase 3	MTND3	NC_001807	4537	0.188304	0.13017	0.589137	-0.571483	0.203943	-0.0936019	0.153319	-0.220052	0.0180154	-0.367168	0.413798	0.143712	-0.0360098
H2017B04	NADH dehydrogenase (ubiquinone) 1. subcomplex unknown. 1:NADH dehydrogenase (ubiquinone) 1. subcomplex unknown. 1. 6kDa	NDUFC1	NM_002494	4717	-0.130009	-0.358288	0.117425	-0.41056	0.302104	-0.19835	0.0958878	-0.297444	0.208166	-0.175483	0.127396	-0.156277	-0.394507
H2017B05	NADH dehydrogenase (ubiquinone) Fe-S protein 3:NADH dehydrogenase (ubiquinone) Fe-S protein 3. 30kDa (NADH-coenzyme Q reductase)	NDUFS3	NM_004551	4722	-0.110556	0.396212	-0.00565746	0.253943	0.0439282	-0.134311	-0.317065	0.0976063	0.332022	0.112718	-0.4105	0.163122	0.0882464
H2017B06	NADH dehydrogenase (ubiquinone) flavoprotein 1:NADH dehydrogenase (ubiquinone) flavoprotein 1. 51kDa	NDUFV1	NM_007103	4723	0.180666	0.122676	0.449	-0.434738	0.404195	-0.00327381	0.0373204	-0.208065	0.00191732	-0.0861266	0.398882	0.184625	-0.064506
H2017B07	superoxide dismutase 2. mitochondrial	SOD2	NM_013671		-0.335964	-0.2944	-0.178522	-0.489482	-0.330886	-0.553414	-0.88387	-0.763643	0.0293852	-0.270105	-0.138333	-0.573683	-0.528664
H2017B08	acyl-Coenzyme A dehydrogenase. C-2 to C-3 short chain:acyl-Coenzyme A dehydrogenase. short chain	ACADS	NM_000017	35	0.0298408	0.0560702	-0.201972	-0.210333	0.118837	0.179648	0.734936	0.184567	-0.133265	0.318474	0.0159071	0.010387	0.0511144
H2017B09	acetyl-Coenzyme A dehydrogenase. long-chain:acyl-Coenzyme A dehydrogenase. long chain	ACADL	NM_001608	33	-0.316329	0.0998334	0.349664	-0.414592	0.17971	-0.237713	0.179691	-0.3554	-0.122231	0.388188	-0.187139	0.220393	-0.064823
H2017B10	carnitine palmitoyltransferase 2:carnitine palmitoyltransferase II	CPT2	NM_000098	1376	0.517777	0.28346	0.319951	0.115502	0.149961	-0.164505	-0.0540439	-0.200086	0.251058	0.0675649	0.129779	0.0308964	0.13628
H2017B11	fatty acid-Coenzyme A ligase. long chain 4:fatty-acid-Coenzyme A ligase. long-chain 4	FACL4	NM_004458	2182	0.113468	0.505969	0.716614	0.0493736	0.135609	-0.0129761	-0.281343	-0.0541493	0.142888	0.629583	-0.684943	0.0268305	0.171094
H2017B12	cytochrome c oxidase subunit VIIa polypeptide 1 (muscle):cytochrome c oxidase. subunit VIIa 1	COX7A1	NM_001864	1346	0.0961019	0.0865128	-0.248962	-0.560954	-0.173302	-0.202772	0.14439	0.0134629	-0.165302	0.0816044	-0.0620947	-0.133684	-0.26671
H2017C01	cytochrome c oxidase III	MTCO3	NC_001807	4514	0.550786	0.0769477	0.198653	-0.128811	0.194545	0.34581	0.156427	0.415079	0.154771	0.536413	0.334495	-0.147467	0.112509
H2017C02	NADH dehydrogenase (ubiquinone) 1 beta subcomplex. 1. 7kDa	NDUFB1	NM_004545	4707	0.151192	-0.231508	-0.224775	0.0165503	0.430237	0.0726854	0.225721	-0.0251557	-0.306486	-0.115029	0.734144	-0.234039	0.0390364
H2017C03	glycerol-3-phosphate dehydrogenase 1 (soluble)	GPD1	NM_005276	2819	0.0992404	-0.100935	0.290483	0.00654798	0.166184	0.00701075	0.129649	0.0509595	0.0646377	0.513801	0.579415	0.0345807	0.0603699
H2017C04	nitric oxide synthase 1 (neuronal):nitric oxide synthase 1. neuronal	NOS1	NM_000620	4842	-0.0842954	-0.0922301	0.369552	-0.384832	0.349501	0.20138	0.109905	-0.0637001	0.0952377	0.641014	0.519931	-0.00652209	-0.0814334
H2017C05	NADH dehydrogenase (ubiquinone) Fe-S protein 2:NADH dehydrogenase (ubiquinone) Fe-S protein 2. 49kDa (NADH-coenzyme Q reductase)	NDUFS2	NM_004550	4720	-0.184922	0.0273256	0.0407184	0.220561	0.0453497	-0.188924	-0.243089	-0.0461362	0.0318868	0.0284403	-0.312846	0.0675701	0.312649
H2017C06	nuclear factor (erythroid-derived 2)-like 2:nuclear. factor. erythroid derived 2. like 2	NFE2L2	NM_006164	4780	-0.0020804	0.117119	-0.281682	-0.271917	-0.0424308	-0.475823	-0.751552	-0.635017	0.0234919	-0.600177	-0.219803	-0.00774013	-0.156089
H2017C07	glycerol phosphate dehydrogenase 2. mitochondrial:glycerol-3-phosphate dehydrogenase 2 (mitochondrial)	GPD2	NM_000408	2820	-0.312713	0.936454	0.524457	-0.123039	0.169121	-0.0275504	-0.239775	-0.0670949	0.251463	0.42235	-0.167896	-0.127783	0.304899
H2017C08	3-hydroxyisobutyryl-Coenzyme A hydrolase	HIBCH	NM_014362	26275	-0.0370897	0.0254335	0.209538	-0.0980975	0.338044	0.0427062	-0.0935636	0.159241	0.0617409	-0.129654	0.0776327	0.0130819	0.0382738
H2017C09	acyl-Coenzyme A dehydrogenase. very long chain	ACADVL	NM_000018	37	-0.00785677	0.131399	-0.249935	-0.257172	-0.164998	-0.133994	-0.0865852	-0.149643	-0.081695	0.00843065	0.052048	-0.0599283	-0.0224617
H2017C10	carnitine acetyltransferase	CRAT	NM_000755	1384	0.242608	-0.101142	-0.265394	0.0430633	0.371965	0.127986	0.241817	0.075149	-0.417181	-0.0731048	0.695884	-0.090997	0.175039
H2017C11	fatty acid Coenzyme A ligase. long chain 3:fatty-acid-Coenzyme A ligase. long-chain 3	FACL3	NM_004457	2181	0.300595	-0.0803591	0.618891	-0.864375	0.41196	-0.14541	0.0324527	-0.515144	0.0937913	-0.28766	0.502997	0.111953	-0.148246
H2017C12	cytochrome c oxidase III	MTCO3	NC_001807	4514	0.525975	-0.119514	0.336991	-0.151452	0.442918	0.322123	0.0988447	0.320212	-0.0788858	0.245576	0.338309	-0.0944554	0.0273182
H2017D01	ubiquinol-cytochrome c reductase. Rieske iron-sulfur polypeptide 1	UQCRFS1	NM_006003	7386	-0.187569	0.328945	0.293568	0.328111	0.146109	-0.209887	-0.218493	0.0878554	0.258845	0.317209	-0.397579	0.189111	0.17474
H2017D02	NADH dehydrogenase (ubiquinone) 1 alpha subcomplex. 5:NADH dehydrogenase (ubiquinone) 1 alpha subcomplex. 5. 13kDa	NDUFA5	NM_005000	4698	0.208556	0.0728954	0.0974786	-0.0104767	0.186534	-0.18793	-0.0420187	-0.180471	0.259479	0.196593	-0.094884	0.0380958	0.0076959
H2017D03	glycerol-3-phosphate dehydrogenase 2 (mitochondrial)	GPD2	NM_000408	2820	-0.171391	0.137183	0.24301	-0.145653	0.29344	0.0916135	-0.15857	0.0924521	-0.0667477	0.575482	0.226459	-0.0810861	0.0278374
H2017D04	NADH dehydrogenase 6	MTND6	NC_001807	4541	-0.208045	-0.144399	0.314621	-0.396053	0.132737	0.172651	0.185239	-0.302841	0.0528603	0.29741	0.199132	0.00152445	-0.193743
H2017D05	NADH dehydrogenase (ubiquinone) 1. subcomplex unknown. 2:NADH dehydrogenase (ubiquinone) 1. subcomplex unknown. 2. 14.5kDa	NDUFC2	NM_004549	4718	0.173712	-0.146895	-0.149974	0.00219762	0.417099	0.077033	0.272831	0.0841726	-0.372199	-0.0780024	0.625244	-0.103052	0.186967
H2017D06	solute carrier family 25 (mitochondrial carrier: phosphate carrier). member 3	SLC25A3	NM_005888	5250	0.259211	-0.222833	-0.0316139	-0.154171	0.0524222	0.0362579	0.0870502	-0.0109656	-0.0332727	0.0592901	-0.0177314	0.00587497	-0.185364
H2017D07	voltage-dependent anion channel 4	VDAC4	S75651	7418	-0.264069	0.17963	0.206949	-0.220888	-0.0989207	-0.260886	0.0732815	-0.219145	0.212703	-0.111109	0.0383922	-0.0579266	-0.19113
H2017D08	methylmalonyl CoA epimerase	MCEE	NM_032601	84693	-0.241077	0.769801	0.0800744	0.186377	-0.0446164	-0.461131	-0.227505	-0.0134665	0.134018	0.11234	-0.435627	-0.0281155	0.155309
H2017D09	acetyl-Coenzyme A dehydrogenase. medium chain:acyl-Coenzyme A dehydrogenase. C-4 to C-12 straight chain	ACADM	NM_000016	34	-0.127669	0.0218201	-0.00904778	-0.148194	0.0550027	-0.0993392	0.199745	-0.00907795	-0.157098	0.125733	-0.114607	0.0519761	-0.0700731
H2017D10	carnitine palmitoyltransferase 1. liver:carnitine palmitoyltransferase 1A (liver)	CPT1A	NM_001876	1374	-0.103627	0.372838	0.249606	0.00431619	0.235466	-0.15574	-0.0264681	-0.266313	0.0242101	0.104208	-0.508425	0.157981	-0.11598
H2017D11	fatty-acid-Coenzyme A ligase. long-chain 1	FACL1	NM_001995	2179	0.0397108	-0.0884239	0.160955	-0.0483084	0.248151	-0.168562	-0.277045	0.0251989	0.129155	0.138423	0.104702	-0.10727	-0.0161972
H2017D12	ubiquinol-cytochrome c reductase. Rieske iron-sulfur polypeptide 1	UQCRFS1	NM_006003	7386	-0.30023	-0.0158641	0.144451	0.18593	-0.12802	-0.345781	-0.340294	-0.00381827	-0.121258	-0.19684	-0.33324	0.139348	0.195253
H2017E01	RIKubiquinol cytochrome c reductase core protein 2:ubiquinol-cytochrome c reductase core protein II	UQCRC2	NM_003366	7385	-0.278882	-0.0142458	-0.0116334	-0.0308451	-0.00394188	-0.0787905	-0.11703	0.0578718	0.189245	0.374672	-0.917122	0.0996766	-0.282284
H2017E02	cytochrome b	MTCYB	NC_001807	4519	-0.304782	0.0228128	-0.223327	0.10351	-0.0439639	-0.0183753	-0.11973	0.0775138	0.0717286	0.419058	-0.477579	0.114839	0.202989
H2017E03	peroxisome proliferative activated receptor. gamma. coactivator 1	PPARGC1	NM_013261	10891	-0.0560221	0.0762396	0.114595	0.275894	0.0257737	0.137605	0.379185	0.365271	0.280442	0.56961	-0.304262	0.112122	0.379257
H2017E04	NADH dehydrogenase 2	MTND2	NC_001807	4536	-0.0537015	-0.167987	0.301815	-0.0541047	0.106785	0.149457	0.160794	-0.0730794	0.151816	0.73484	0.419393	-0.0431268	-0.278846
H2017E05	NADH dehydrogenase (ubiquinone) 1 beta subcomplex. 10:NADH dehydrogenase (ubiquinone) 1 beta subcomplex. 10. 22kDa	NDUFB10	NM_004548	4716	0.0373263	-0.135843	0.160614	-0.103775	0.0779602	0.00864267	-0.0718985	-0.146141	0.118127	0.167879	0.175407	-0.0893165	-0.137384
H2017E06	CCAAT/enhancer binding protein (C/EBP). beta	CEBPB	NM_005194	1051	0.00850541	0.151868	-0.0781718	-0.150737	-0.0170708	-0.457851	-0.779503	-0.574152	0.062397	-0.531951	-0.263182	-0.00980434	-0.171062
H2017E07	solute carrier family 25 (mitochondrial oxodicarboxylate carrier). member 21	SLC25A21	NM_030631	89874	-0.338947	-0.249134	0.667246	-0.0877001	0.483969	0.200767	0.0632248	-0.0800819	0.131456	0.981104	0.44754	0.00377284	0.198996
H2017E08	dodecenoyl-Coenzyme A delta isomerase (3.2 trans-enoyl-Coenyme A isomerase):dodecenoyl-Coenzyme A delta isomerase (3.2 trans-enoyl-Coenzyme A isomerase)	DCI	NM_001919	1632	-0.0714757	-0.146519	0.374567	0.0107425	0.229852	-0.283531	-0.306593	-0.174301	0.555006	-0.325564	-0.180639	0.330818	-0.132407
H2017E09	isovaleryl Coenzyme A dehydrogenase:isovaleryl coenzyme A dehydrogenase	IVD	NM_002225	3712	0.0293682	0.110028	-0.21841	-0.236201	0.072674	-0.0118142	0.337579	-0.100883	-0.124516	0.118107	0.188439	0.0259152	-0.0852401
H2017E10	acyl-Coenzyme A dehydrogenase. short/branched chain	ACADSB	NM_001609	36	0.417177	0.482584	-0.207415	-0.0365116	0.561026	0.190538	0.172049	0.166401	-0.316854	0.344863	0.603233	-0.0158642	0.0332074
H2017E11	electron transferring flavoprotein. beta polypeptide:electron-transfer-flavoprotein. beta polypeptide	ETFB	NM_001985	2109	0.101989	0.141357	-0.197881	0.292505	-0.240441	-0.223926	-0.152786	-0.064058	0.191414	-0.139071	-0.226299	-0.125036	-0.146507
H2017E12	RIKubiquinol cytochrome c reductase core protein 2:ubiquinol-cytochrome c reductase core protein II	UQCRC2	NM_003366	7385	-0.180476	0.231616	0.29559	0.017809	0.0401323	-0.0588179	-0.0237948	0.0866861	0.0791309	0.265791	-0.930091	0.0957401	0.129842
H2017F01	low molecular mass ubiquinone-binding protein (9.5kD)	QP-C	NM_014402	27089	-0.00474684	-0.143966	-0.0884277	0.0846832	0.0150965	-0.21472	-0.120919	-0.0354295	0.143441	-0.0845895	-0.47233	-0.128296	-0.254495
H2017F02	ubiquinol-cytochrome c reductase binding protein	UQCRB	NM_006294	7381	0.0998503	-0.238344	0.136952	-0.153003	0.100795	0.139981	0.129364	0.119132	-0.139959	0.229594	0.363759	-0.0383052	-0.217412
H2017F03	NADH dehydrogenase (ubiquinone) 1 beta subcomplex. 9:NADH dehydrogenase (ubiquinone) 1 beta subcomplex. 9. 22kDa	NDUFB9	NM_005005	4715	-0.142713	-0.00560955	0.276106	-0.039464	0.181657	0.152231	0.0733657	0.0496374	-0.00620204	0.50193	0.35436	-0.185273	-0.292859
H2017F04	NADH dehydrogenase 1	MTND1	NC_001807	4535	0.10173	0.0562323	0.366289	-0.105737	0.142082	0.191805	-0.117439	0.176392	0.0355123	0.477637	0.239683	0.0417706	-0.236666
H2017F05	CCAAT/enhancer binding protein (C/EBP). alpha	CEBPA	NM_004364	1050	-0.158092	-0.0852504	-0.270965	-0.462377	-0.179565	-0.699904	-1.06421	-0.60541	-0.258499	-0.564884	-0.566808	-0.147768	-0.366507
H2017F06	peptidylprolyl isomerase D (cyclophilin D)	PPID	NM_005038	5481	0.179097	-0.133195	-0.113653	-0.0645828	0.32153	-0.0791554	0.169485	0.0899294	-0.398458	-0.112465	0.494404	-0.0731962	0.095581
H2017F07	NADH dehydrogenase (ubiquinone) Fe-S protein 7:NADH dehydrogenase (ubiquinone) Fe-S protein 7. 20kDa (NADH-coenzyme Q reductase)	NDUFS7	NM_024407	4727	-0.0788785	0.137492	0.218044	-0.0228722	0.411979	-0.0508406	-0.295581	0.310764	0.245936	0.369421	0.0222078	-0.00298773	0.068191
H2017F08	methylmalonyl Coenzyme A mutase:methylmalonyl-Coenzyme A mutase	MUT	NM_000255	4594	-0.00046346	-0.304176	0.0581036	0.112948	0.135792	0.271033	0.00508424	0.000956758	-0.131825	0.207032	-0.333368	0.0784137	-0.154916
H2017F09	propionyl Coenzyme A carboxylase. alpha polypeptide:propionyl-Coenzyme A carboxylase. alpha polypeptide	PCCA	NM_000282	5095	-0.195638	-0.0962645	0.591311	-0.415251	0.447365	0.242684	0.261836	0.0142624	-0.204121	0.885601	0.464516	-0.0131693	-0.0569883
H2017F10	enoyl-Coenzyme A. hydratase/3-hydroxyacyl Coenzyme A dehydrogenase	EHHADH	NM_001966	1962	0.22272	0.198711	0.126504	0.0601008	0.301493	0.427781	0.41606	0.130395	-0.108897	0.518699	0.150536	0.151292	0.0140281
H2017F11	electron transferring flavoprotein. alpha polypeptide:electron-transfer-flavoprotein. alpha polypeptide (glutaric aciduria II)	ETFA	NM_000126	2108	-0.366214	0.71591	0.801428	0.287957	-0.0868257	0.212929	-0.547683	0.366202	0.13456	0.459926	-0.147287	0.141831	0.319192
H2017F12	low molecular mass ubiquinone-binding protein (9.5kD)	QP-C	NM_014402	27089	-0.0420063	-0.254848	-0.12346	0.0690076	-0.169961	-0.199611	-0.162193	0.0892376	-0.0439811	-0.111652	-0.385083	-0.0734756	-0.257948
H2017G01	cytochrome c-1	CYC1	NM_001916	1537	-0.26592	-0.167359	-0.790429	0.126533	-0.374684	0.123604	0.00922192	0.117927	-0.0284425	0.304171	0.0118515	0.0903447	0.0301809
H2017G02	COX15 homolog. cytochrome c oxidase assembly protein (yeast)	COX15	NM_004376	1355	-0.440055	-0.279005	-0.642646	-0.363063	-0.438946	-0.243003	0.0011635	-0.357527	-0.481153	-0.270835	0.580116	-0.331083	-0.2065
H2017G03	NADH dehydrogenase (ubiquinone) 1 beta subcomplex 8:NADH dehydrogenase (ubiquinone) 1 beta subcomplex. 8. 19kDa	NDUFB8	NM_005004	4714	-0.0960447	0.127629	0.0150614	0.259883	0.0200746	0.0265685	0.0364321	0.0503998	-0.159885	-0.0182338	-0.518723	-0.0794001	0.0342353
H2017G04	NADH dehydrogenase 5	MTND5	NC_001807	4540	-0.323889	-0.269364	0.257242	-0.446831	0.164072	-0.0410682	0.155246	-0.27748	0.125739	0.269531	0.35885	-0.45886	-0.258579
H2017G05	spastic paraplegia 7 homolog (human):spastic paraplegia 7. paraplegin (pure and complicated autosomal recessive)	SPG7	NM_003119	6687	-0.0971777	0.152942	-0.0444302	0.223599	0.0338954	-0.0627829	-0.192384	0.0570693	0.177104	-0.14264	-0.221584	0.0521898	0.170532
H2017G06	NADH dehydrogenase (ubiquinone) Fe-S protein 1:NADH dehydrogenase (ubiquinone) Fe-S protein 1. 75kDa (NADH-coenzyme Q reductase)	NDUFS1	NM_005006	4719	-0.036099	0.155837	0.711833	-0.0609305	0.229391	0.147484	0.324682	0.0669605	-0.00590409	0.991698	0.292985	0.0683434	-0.0554527
H2017G07	NADH dehydrogenase (ubiquinone) flavoprotein 3:NADH dehydrogenase (ubiquinone) flavoprotein 3. 10kDa	NDUFV3	NM_021075	4731	-0.279261	0.264737	0.149226	-0.311174	0.0904874	-0.0711691	-0.0830167	-0.318689	0.106905	0.205236	0.375947	-0.152693	-0.423851
H2017G08	acetyl-Coenzyme A acyltransferase 2 (mitochondrial 3-oxoacyl-Coenzyme A thiolase)	ACAA2	NM_006111	10449	-0.302806	-0.21611	-0.167141	-0.262104	-0.154827	-0.0163646	-0.393718	-0.359369	-0.106897	0.0693607	-0.203865	-0.155226	-0.318976
H2017G09	propionyl Coenzyme A carboxylase. alpha polypeptide:propionyl-Coenzyme A carboxylase. alpha polypeptide	PCCA	NM_000282	5095	0.483387	-0.148656	0.462925	-0.708647	0.659377	0.0728978	0.120186	-0.403868	-0.0293382	-0.196712	0.547272	0.257215	-0.108945
H2017G10	hydroxyacyl-Coenzyme A dehydrogenase/3-ketoacyl-Coenzyme A thiolase/enoyl-Coenzyme A hydratase (trifunctional protein). alpha subunit	HADHA	NM_000182	3030	0.16399	0.108123	-0.0737167	-0.194063	-0.0305246	-0.0449343	-0.138015	-0.17347	0.0428902	-0.41015	-0.157667	0.0740419	0.0245056
H2017G11	electron transferring flavoprotein. dehydrogenase:electron-transferring-flavoprotein dehydrogenase	ETFDH	NM_004453	2110	0.821179	0.344607	0.882127	0.262137	0.647944	1.28552	0.594912	0.71237	0.340149	1.47412	0.225584	0.329959	0.28667
H2017G12	cytochrome c-1	CYC1	NM_001916	1537	-0.280702	-0.114146	-0.0655905	-0.0343187	-0.227317	-0.068131	0.0312522	-0.000472589	-0.304528	0.158298	-0.12566	-0.0801738	0.103191
H2017H01	ubiquinol-cytochrome c reductase (6.4kD) subunit	UQCR	NM_006830	10975	-0.303118	0.575859	0.301071	0.0494719	0.00424942	-0.213358	-0.435025	-0.342257	0.0709817	0.232695	-0.439972	0.105417	-0.00121484
H2017H02	COX15 homolog. cytochrome c oxidase assembly protein (yeast)	COX15	NM_078470	1355	-0.380835	0.0113179	0.0729313	-0.0963396	0.139726	-0.0501632	-0.243151	-0.1235	-0.211976	0.166795	-0.0211025	-0.094572	-0.0109684
H2017H03	NADH dehydrogenase (ubiquinone) 1 beta subcomplex. 7:NADH dehydrogenase (ubiquinone) 1 beta subcomplex. 7. 18kDa	NDUFB7	NM_004146	4713	-0.471319	-0.211615	-0.0754029	0.0689009	-0.193595	-0.0249654	-0.12957	0.163149	-0.0788669	-0.199376	0.220155	-0.0815573	-0.0878315
H2017H04	NADH dehydrogenase 4	MTND4	NC_001807	4538	-0.0598803	-0.167335	0.413202	-0.0514486	0.153654	0.20839	0.28444	0.0399377	0.157164	0.647317	0.225923	0.253281	-0.235143
H2017H05	NADH dehydrogenase (ubiquinone) Fe-S protein 8:NADH dehydrogenase (ubiquinone) Fe-S protein 8. 23kDa (NADH-coenzyme Q reductase)	NDUFS8	NM_002496	4728	-0.311762	0.354349	0.115738	0.0666945	0.239343	-0.116959	-0.552344	0.14418	-0.00736794	0.166258	-0.544391	0.0837259	0.3184
H2017H06	NADH dehydrogenase (ubiquinone) Fe-S protein 6:NADH dehydrogenase (ubiquinone) Fe-S protein 6. 13kDa (NADH-coenzyme Q reductase)	NDUFS6	NM_004553	4726	-0.146132	0.173424	0.624551	-0.419659	0.640911	0.0660887	-0.000755467	-0.0293243	0.18135	0.0647989	0.124117	0.0287831	-0.162878
H2017H07	NADH dehydrogenase (ubiquinone) flavoprotein 2:NADH dehydrogenase (ubiquinone) flavoprotein 2. 24kDa	NDUFV2	NM_021074	4729	0.0681375	-0.149034	0.575578	-0.119459	0.204016	0.147809	0.20462	0.146943	0.333073	0.532922	0.471842	0.0659904	-0.253848
H2017H08	enoyl Coenzyme A hydratase. short chain. 1. mitochondrial	ECHS1	NM_004092	1892	-0.561728	-0.222733	0.328586	1.37378	0.127361	1.92372	-0.74476	1.56855	0.844924	1.53858	-0.356633	0.292391	1.07331
H2017H09	propionyl Coenzyme A carboxylase. beta polypeptide	PCCB	NM_000532	5096	-0.0172161	0.134667	0.152848	0.179057	0.070671	-0.19928	0.231127	0.151259	-0.0497068	0.257276	-0.058201	-0.141149	-0.0544483
H2017H10	hydroxyacyl-Coenzyme A dehydrogenase/3-ketoacyl-Coenzyme A thiolase/enoyl-Coenzyme A hydratase (trifunctional protein). beta subunit:hydroxyacyl-Coenzyme A dehydrogenase/3-ketoacyl-Coenzyme A thiolase/enoyl-Coenzyme A hydratase (trifunctional protein). b	HADHB	NM_000183	3032	-0.126662	0.127694	0.0276218	-0.250417	0.0365131	-0.369701	-0.305478	-0.251916	-0.0919152	-0.112758	-0.222704	-0.166919	-0.15788
H2017H11	carnitine palmitoyltransferase 1. muscle:carnitine palmitoyltransferase 1B (muscle)	CPT1B	NM_004377	1375	-0.366987	-0.000600711	0.600724	-0.45556	0.271483	0.0652962	-0.128154	-0.0680586	0.00473071	0.783844	0.479857	-0.0477228	-0.185488
H2017H12	fatty acid Coenzyme A ligase. long chain 6:fatty-acid-Coenzyme A ligase. long-chain 6	FACL6	NM_015256	23305	-0.434645	-0.0900716	0.405583	-0.42927	-0.323927	0.117309	0.115893	-0.386277	0.123852	0.0592594	0.156375	-0.0126245	-0.226135
