# Supplementary material for: Development of a human mitochondrial oligonucleotide microarray (h-MitoArray) and gene expression analysis of fibroblast cell lines from 13 patients with isolated F1Fo ATP synthase deficiency
Source: BMC Genomics. 2008 Jan 25;9:38. doi: 10.1186/1471-2164-9-38 (PMC2267714; doi:10.1186/1471-2164-9-38)
Supplement: Additional file 5 — Differentially expressed genes between all patients and controls. List of genes detected as differentially expressed between all studied ATP synthase deficient and control fibroblast cell lines at adjusted P < 0.01 significance level. [file 1471-2164-9-38-S5.xls]

## Sheet: List1
			Differentially expressed genes:			99
						37	up
						62	down
ID	Gene Symbol	Name	M	Fold Change	A	adj.P.Val
H2017F05	CEBPA	CCAAT/enhancer binding protein (C/EBP). alpha	-0.448055	1.3642	14.6808	1.96092e-07
H2012D06	MTTP	tRNA proline	0.415264	1.33354	13.5619	4.84359e-07
H2012B06	SMAC	second mitochondria-derived activator of caspase	0.559269	1.47352	10.4189	6.77729e-07
H2003A02	CXCL2	chemokine (C-X-C motif) ligand 2	-2.01494	4.04165	10.7926	8.01912e-07
H2012A01	ATPAF1	ATP synthase mitochondrial F1 complex assembly factor 1	0.474901	1.38982	13.6388	2.9638e-06
H2001D05	MT2A	metallothionein 2A	-0.912214	1.88193	13.632	4.92349e-06
H2006A11	TNFAIP2	tumor necrosis factor. alpha-induced protein 2	-0.876008	1.83529	10.7082	4.92349e-06
H2006A10	TNFAIP3	tumor necrosis factor. alpha-induced protein 3	-1.82032	3.53159	8.4929	1.88395e-05
H2006G02	WT1	Wilms tumor 1	-0.391454	1.31171	14.0798	1.88395e-05
H2003B04	JUNB	jun B proto-oncogene	-0.468242	1.38342	12.4711	2.167e-05
H2012B10	MTRNR2	16S RNA	0.412473	1.33097	14.3164	2.167e-05
H2003B01	IL15RA	interleukin 15 receptor. alpha	-0.970942	1.96012	9.33527	2.95492e-05
H2012B09	MTTV	tRNA valine	0.502668	1.41683	14.1982	2.95492e-05
H2017C06	NFE2L2	nuclear factor (erythroid-derived 2)-like 2:nuclear. factor. erythroid derived 2. like 2	-0.300813	1.23184	15.3175	3.63444e-05
H2015F08	CAT	catalase	-0.630443	1.54804	9.93031	4.22924e-05
H2014G11	RPS3	ribosomal protein S3	0.215931	1.16145	14.0023	5.24106e-05
H2001H08	IL3	interleukin 3:interleukin 3 (colony-stimulating factor. multiple)	0.315987	1.24486	12.4631	6.71032e-05
H2009C06	PYCR1	pyrroline-5-carboxylate reductase 1	0.847802	1.79976	9.63581	8.3718e-05
H2002B05	RPS3	ribosomal protein S3	0.223058	1.16721	14.2361	8.83892e-05
H2017E06	CEBPB	CCAAT/enhancer binding protein (C/EBP). beta	-0.260157	1.19761	14.6269	0.000101411
H2017B07	SOD2	superoxide dismutase 2. mitochondrial	-0.471324	1.38638	12.3808	0.000152718
H2003D11	PGAM1	phosphoglycerate mutase 1 (brain)	-0.302846	1.23358	13.021	0.000164986
H2004D05	IER3	immediate early response 3	-0.760164	1.69368	12.9671	0.000183599
H2003A06	HLA-C	major histocompatibility complex. class I. C	-0.774128	1.71016	9.72048	0.000230085
H2004H01	RARRES3	retinoic acid receptor responder (tazarotene induced) 3	-0.949374	1.93103	8.83395	0.000277991
H2002H08	ETV6	ets variant gene 6 (TEL oncogene)	0.277357	1.21197	11.9223	0.000303115
H2004H10	PDCD5	programmed cell death 5	-0.274144	1.20928	12.4412	0.000464324
H2017F10	EHHADH	enoyl-Coenzyme A. hydratase/3-hydroxyacyl Coenzyme A dehydrogenase	0.222977	1.16714	13.5246	0.000464324
H2017A12	COX7A2L	cytochrome c oxidase subunit VIIa polypeptide 2 like:cytochrome c oxidase subunit VIIa polypeptide 2-like	0.293852	1.22591	13.5259	0.000464324
H2017G08	ACAA2	acetyl-Coenzyme A acyltransferase 2 (mitochondrial 3-oxoacyl-Coenzyme A thiolase)	-0.179981	1.13287	15.8784	0.000466348
H2004G06	EPRS	glutamyl-prolyl-tRNA synthetase	0.334588	1.26102	10.6063	0.000522919
H2007G05	CYB5	cytochrome b-5	-0.903123	1.87011	11.6228	0.00071636
H2007F08	CASQ1	calsequestrin 1 (fast-twitch. skeletal muscle)	0.345923	1.27096	9.7657	0.000729763
H2014E09	VPS4B	vacuolar protein sorting 4B (yeast)	0.325498	1.2531	12.462	0.000756446
H2001H04	GPX1	glutathione peroxidase 1	-0.285126	1.21852	13.4599	0.000823062
H2012B01	DIA1	diaphorase (NADH) (cytochrome b-5 reductase)	0.390742	1.31107	10.201	0.00082371
H2009H03	MTCH1	mitochondrial carrier homolog 1 (C. elegans)	-0.284251	1.21778	11.7474	0.00105398
H2015D09	RPS3A	ribosomal protein S3A	0.307962	1.23796	13.9166	0.00112351
H2007H10	STC1	stanniocalcin 1	-1.46467	2.76001	9.64411	0.00113469
H2007A03	MAPK3	mitogen-activated protein kinase 3	-0.671621	1.59286	11.524	0.00113469
H2013F07	AP3S2	adaptor-related protein complex 3. sigma 2 subunit	-0.419702	1.33765	8.78982	0.00164392
H2001A10	IPO11	importin 11	-0.755009	1.68764	9.0724	0.00175101
H2012A11	ANXA7	annexin A7	0.318666	1.24718	12.6598	0.00175101
H2001H01	IL6R	interleukin 6 receptor	-0.317999	1.2466	12.7847	0.00236111
H2016A07	VDAC1	voltage-dependent anion channel 1	-0.171623	1.12632	15.5841	0.00339991
H2013C09	ATP6V0E	ATPase. H+ transporting. lysosomal 9kDa. V0 subunit e	-0.322544	1.25053	12.2859	0.00358014
H2001E08	KRAS2	Kirsten rat sarcoma oncogene 2. expressed:v-Ki-ras2 Kirsten rat sarcoma 2 viral oncogene homolog	-0.542684	1.45668	13.9136	0.0036625
H2012C03	MTTW	tRNA tryptophan	0.381902	1.30306	11.0561	0.0036625
H2002G10	CLU	clusterin (complement lysis inhibitor. SP-40.40. sulfated glycoprotein 2. testosterone-repressed prostate message 2. apolipoprotein J)	-0.852259	1.80533	12.6459	0.0038393
H2003G05	SFRP1	secreted frizzled-related protein 1	-1.49744	2.82342	9.11714	0.00408872
H2001A08	CUGBP1	CUG triplet repeat. RNA binding protein 1	-1.14537	2.21203	10.7688	0.00408872
H2009E01	PRDX5	peroxiredoxin 5	-0.201818	1.15015	13.0312	0.00419178
H2004B05	CDC7L1	CDC7 cell division cycle 7-like 1 (S. cerevisiae)	-0.632589	1.55034	10.9906	0.00446441
H2012C01	MTTQ	tRNA glutamine	0.504856	1.41898	13.972	0.00446441
H2003F04	PTPRC	protein tyrosine phosphatase. receptor type. C	0.233011	1.17529	11.5302	0.00449847
H2012C09	MTTD	tRNA aspartic acid	0.449562	1.36563	12.1584	0.00449847
H2008F09	HADHSC	L-3-hydroxyacyl-Coenzyme A dehydrogenase. short chain	-0.368442	1.29096	9.613	0.00475088
H2005D11	FOS	v-fos FBJ murine osteosarcoma viral oncogene homolog	-0.904868	1.87237	12.0266	0.00497148
H2013F01	FOS	v-fos FBJ murine osteosarcoma viral oncogene homolog	-0.87796	1.83777	12.2024	0.00501086
H2012H08	ATP6V0C	ATPase. H+ transporting. lysosomal 16kDa. V0 subunit c	-0.176669	1.13027	12.5883	0.00501086
H2017G02	COX15	COX15 homolog. cytochrome c oxidase assembly protein (yeast)	-0.291419	1.22384	11.6369	0.00552879
H2014F02	VPS28	vacuolar protein sorting 28 (yeast)	-0.367797	1.29038	10.6883	0.00573207
H2017G11	ETFDH	electron transferring flavoprotein. dehydrogenase:electron-transferring-flavoprotein dehydrogenase	0.639781	1.55809	11.7924	0.00605315
H2007B08	MRPL11	mitochondrial ribosomal protein L11	-0.48666	1.4012	11.1728	0.00626618
H2015B06	FH	fumarate hydratase	0.197438	1.14666	12.4695	0.00701112
H2013D05	CTBS	chitobiase. di-N-acetyl-	-0.600931	1.5167	12.0219	0.0070429
H2015G08	GPX4	glutathione peroxidase 4 (phospholipid hydroperoxidase)	-0.296845	1.22846	12.9776	0.0070429
H2013D10	RAB7	RAB7. member RAS oncogene family	-0.234269	1.17631	11.6284	0.0070429
H2006E11	UBB	ubiquitin B	-0.183587	1.1357	13.2941	0.0070429
H2012H12	CTSC	cathepsin C	0.603778	1.51969	10.9297	0.0070429
H2001B01	EPHA3	Eph receptor A3:EphA3	1.24757	2.37441	8.70967	0.00727961
H2006G01	LENG4	leukocyte receptor cluster (LRC) member 4	-0.335839	1.26211	11.8001	0.00806643
H2017C01	MTCO3	cytochrome c oxidase III	0.207879	1.15499	14.461	0.00815133
H2007F11	DNAJA1	DnaJ (Hsp40) homolog. subfamily A. member 1	-0.22759	1.17088	11.4527	0.00846888
H2015G07	GOT2	glutamic-oxaloacetic transaminase 2. mitochondrial (aspartate aminotransferase 2)	-0.25707	1.19505	11.4008	0.00876433
H2014D01	CTSL	cathepsin L	-0.404137	1.3233	12.3568	0.00894189
H2003B11	MAFG	v-maf musculoaponeurotic fibrosarcoma oncogene homolog G (avian)	-0.276819	1.21152	10.4287	0.00896411
H2012G04	CAV2	caveolin 2	0.485283	1.39986	11.105	0.00896411
H2006H07	EVI1	ecotropic viral integration site 1	0.223052	1.1672	12.0527	0.00928084
H2013B05		RAB5B. member RAS oncogene family	-0.795262	1.73539	9.74683	0.0108392
H2008G11		peptidylprolyl isomerase F (cyclophilin F)	-0.217377	1.16262	11.9207	0.0108392
H2015D06		ribosomal protein L7a	0.204565	1.15234	13.8838	0.0110608
H2012B07		tRNA phenylalanine	0.372496	1.29459	11.4136	0.0110608
H2016E08		solute carrier family 25 (mitochondrial carrier: adenine nucleotide translocator). member 6	0.220058	1.16478	12.5341	0.0112288
H2016D09		cytochrome c oxidase subunit VIa polypeptide 2:cytochrome c oxidase. subunit VI a. polypeptide 2	-0.202336	1.15056	14.6357	0.011689
H2007G12		heat shock 10kDa protein 1 (chaperonin 10)	-0.187892	1.1391	12.7513	0.0136839
H2017A01		cytochrome c oxidase subunit VIIa polypeptide 2 like:cytochrome c oxidase subunit VIIa polypeptide 2-like	0.323799	1.25162	12.811	0.0136839
H2008D04		DEAD/H (Asp-Glu-Ala-Asp/His) box polypeptide 10 (RNA helicase)	0.268353	1.20443	10.5081	0.0144214
H2013B09		transcription factor AP-2 gamma (activating enhancer binding protein 2 gamma)	-0.478186	1.39299	9.65194	0.0155484
H2006E07		protein phosphatase 1. regulatory (inhibitor) subunit 15A	-0.377533	1.29912	11.5617	0.0156331
H2003F08		v-raf-1 murine leukemia viral oncogene homolog 1	-0.234111	1.17618	10.2297	0.0156331
H2012A05		thioredoxin reductase 2	0.496955	1.41123	9.15411	0.0156331
H2012E03		glucosidase. beta: acid (includes glucosylceramidase)	-0.414898	1.3332	9.89351	0.0157402
H2001D12		mucin 1. transmembrane	-0.277191	1.21183	11.0976	0.0165959
H2007G01		ATP synthase. H+ transporting. mitochondrial F0 complex. subunit c (subunit 9) isoform 3	-0.156927	1.11491	12.9974	0.0167042
H2005D08		fibroblast growth factor 3 (murine mammary tumor virus integration site (v-int-2) oncogene homolog)	0.210566	1.15714	11.8417	0.0169309
H2013G02		Niemann-Pick disease. type C2	-0.621811	1.53881	12.2232	0.0171631
H2002E09		epithelial membrane protein 2	-0.435767	1.35263	10.255	0.0180279
H2017C12		cytochrome c oxidase III	0.176366	1.13003	14.6089	0.018932

## Sheet: List2
		Differentially expressed genes:			78
					29	up
					49	down
ID	Name	M	Fold Change	A	adj.P.Val
H2017F05	CCAAT/enhancer binding protein (C/EBP). alpha	-0.448055	1.3642	14.6808	1.96092e-07	down-regulated
H2012D06	tRNA proline	0.415264	1.33354	13.5619	4.84359e-07	up-regulated
H2012B06	second mitochondria-derived activator of caspase	0.559269	1.47352	10.4189	6.77729e-07	up-regulated
H2003A02	chemokine (C-X-C motif) ligand 2	-2.01494	4.04165	10.7926	8.01912e-07	down-regulated
H2012A01	ATP synthase mitochondrial F1 complex assembly factor 1	0.474901	1.38982	13.6388	2.9638e-06	up-regulated
H2001D05	metallothionein 2A	-0.912214	1.88193	13.632	4.92349e-06	down-regulated
H2006A11	tumor necrosis factor. alpha-induced protein 2	-0.876008	1.83529	10.7082	4.92349e-06	down-regulated
H2006G02	Wilms tumor 1	-0.391454	1.31171	14.0798	1.88395e-05	down-regulated
H2003B04	jun B proto-oncogene	-0.468242	1.38342	12.4711	2.167e-05	down-regulated
H2012B10	16S RNA	0.412473	1.33097	14.3164	2.167e-05	up-regulated
H2003B01	interleukin 15 receptor. alpha	-0.970942	1.96012	9.33527	2.95492e-05	down-regulated
H2012B09	tRNA valine	0.502668	1.41683	14.1982	2.95492e-05	up-regulated
H2017C06	nuclear factor (erythroid-derived 2)-like 2:nuclear. factor. erythroid derived 2. like 2	-0.300813	1.23184	15.3175	3.63444e-05	down-regulated
H2015F08	catalase	-0.630443	1.54804	9.93031	4.22924e-05	down-regulated
H2014G11	ribosomal protein S3	0.215931	1.16145	14.0023	5.24106e-05	up-regulated
H2001H08	interleukin 3:interleukin 3 (colony-stimulating factor. multiple)	0.315987	1.24486	12.4631	6.71032e-05	up-regulated
H2009C06	pyrroline-5-carboxylate reductase 1	0.847802	1.79976	9.63581	8.3718e-05	up-regulated
H2002B05	ribosomal protein S3	0.223058	1.16721	14.2361	8.83892e-05	up-regulated
H2017E06	CCAAT/enhancer binding protein (C/EBP). beta	-0.260157	1.19761	14.6269	0.000101411	down-regulated
H2017B07	superoxide dismutase 2. mitochondrial	-0.471324	1.38638	12.3808	0.000152718	down-regulated
H2003D11	phosphoglycerate mutase 1 (brain)	-0.302846	1.23358	13.021	0.000164986	down-regulated
H2004D05	immediate early response 3	-0.760164	1.69368	12.9671	0.000183599	down-regulated
H2003A06	major histocompatibility complex. class I. C	-0.774128	1.71016	9.72048	0.000230085	down-regulated
H2004H01	retinoic acid receptor responder (tazarotene induced) 3	-0.949374	1.93103	8.83395	0.000277991	down-regulated
H2002H08	ets variant gene 6 (TEL oncogene)	0.277357	1.21197	11.9223	0.000303115	up-regulated
H2004H10	programmed cell death 5	-0.274144	1.20928	12.4412	0.000464324	down-regulated
H2017F10	enoyl-Coenzyme A. hydratase/3-hydroxyacyl Coenzyme A dehydrogenase	0.222977	1.16714	13.5246	0.000464324	up-regulated
H2017A12	cytochrome c oxidase subunit VIIa polypeptide 2 like:cytochrome c oxidase subunit VIIa polypeptide 2-like	0.293852	1.22591	13.5259	0.000464324	up-regulated
H2017G08	acetyl-Coenzyme A acyltransferase 2 (mitochondrial 3-oxoacyl-Coenzyme A thiolase)	-0.179981	1.13287	15.8784	0.000466348	down-regulated
H2004G06	glutamyl-prolyl-tRNA synthetase	0.334588	1.26102	10.6063	0.000522919	up-regulated
H2007G05	cytochrome b-5	-0.903123	1.87011	11.6228	0.00071636	down-regulated
H2007F08	calsequestrin 1 (fast-twitch. skeletal muscle)	0.345923	1.27096	9.7657	0.000729763	up-regulated
H2014E09	vacuolar protein sorting 4B (yeast)	0.325498	1.2531	12.462	0.000756446	up-regulated
H2001H04	glutathione peroxidase 1	-0.285126	1.21852	13.4599	0.000823062	down-regulated
H2012B01	diaphorase (NADH) (cytochrome b-5 reductase)	0.390742	1.31107	10.201	0.00082371	up-regulated
H2009H03	mitochondrial carrier homolog 1 (C. elegans)	-0.284251	1.21778	11.7474	0.00105398	down-regulated
H2015D09	ribosomal protein S3A	0.307962	1.23796	13.9166	0.00112351	up-regulated
H2007H10	stanniocalcin 1	-1.46467	2.76001	9.64411	0.00113469	down-regulated
H2007A03	mitogen-activated protein kinase 3	-0.671621	1.59286	11.524	0.00113469	down-regulated
H2013F07	adaptor-related protein complex 3. sigma 2 subunit	-0.419702	1.33765	8.78982	0.00164392	down-regulated
H2001A10	importin 11	-0.755009	1.68764	9.0724	0.00175101	down-regulated
H2012A11	annexin A7	0.318666	1.24718	12.6598	0.00175101	up-regulated
H2001H01	interleukin 6 receptor	-0.317999	1.2466	12.7847	0.00236111	down-regulated
H2016A07	voltage-dependent anion channel 1	-0.171623	1.12632	15.5841	0.00339991	down-regulated
H2013C09	ATPase. H+ transporting. lysosomal 9kDa. V0 subunit e	-0.322544	1.25053	12.2859	0.00358014	down-regulated
H2001E08	Kirsten rat sarcoma oncogene 2. expressed:v-Ki-ras2 Kirsten rat sarcoma 2 viral oncogene homolog	-0.542684	1.45668	13.9136	0.0036625	down-regulated
H2012C03	tRNA tryptophan	0.381902	1.30306	11.0561	0.0036625	up-regulated
H2002G10	clusterin (complement lysis inhibitor. SP-40.40. sulfated glycoprotein 2. testosterone-repressed prostate message 2. apolipoprotein J)	-0.852259	1.80533	12.6459	0.0038393	down-regulated
H2003G05	secreted frizzled-related protein 1	-1.49744	2.82342	9.11714	0.00408872	down-regulated
H2001A08	CUG triplet repeat. RNA binding protein 1	-1.14537	2.21203	10.7688	0.00408872	down-regulated
H2009E01	peroxiredoxin 5	-0.201818	1.15015	13.0312	0.00419178	down-regulated
H2004B05	CDC7 cell division cycle 7-like 1 (S. cerevisiae)	-0.632589	1.55034	10.9906	0.00446441	down-regulated
H2012C01	tRNA glutamine	0.504856	1.41898	13.972	0.00446441	up-regulated
H2003F04	protein tyrosine phosphatase. receptor type. C	0.233011	1.17529	11.5302	0.00449847	up-regulated
H2012C09	tRNA aspartic acid	0.449562	1.36563	12.1584	0.00449847	up-regulated
H2008F09	L-3-hydroxyacyl-Coenzyme A dehydrogenase. short chain	-0.368442	1.29096	9.613	0.00475088	down-regulated
H2005D11	v-fos FBJ murine osteosarcoma viral oncogene homolog	-0.904868	1.87237	12.0266	0.00497148	down-regulated
H2013F01	v-fos FBJ murine osteosarcoma viral oncogene homolog	-0.87796	1.83777	12.2024	0.00501086	down-regulated
H2012H08	ATPase. H+ transporting. lysosomal 16kDa. V0 subunit c	-0.176669	1.13027	12.5883	0.00501086	down-regulated
H2017G02	COX15 homolog. cytochrome c oxidase assembly protein (yeast)	-0.291419	1.22384	11.6369	0.00552879	down-regulated
H2014F02	vacuolar protein sorting 28 (yeast)	-0.367797	1.29038	10.6883	0.00573207	down-regulated
H2017G11	electron transferring flavoprotein. dehydrogenase:electron-transferring-flavoprotein dehydrogenase	0.639781	1.55809	11.7924	0.00605315	up-regulated
H2007B08	mitochondrial ribosomal protein L11	-0.48666	1.4012	11.1728	0.00626618	down-regulated
H2015B06	fumarate hydratase	0.197438	1.14666	12.4695	0.00701112	up-regulated
H2013D05	chitobiase. di-N-acetyl-	-0.600931	1.5167	12.0219	0.0070429	down-regulated
H2015G08	glutathione peroxidase 4 (phospholipid hydroperoxidase)	-0.296845	1.22846	12.9776	0.0070429	down-regulated
H2013D10	RAB7. member RAS oncogene family	-0.234269	1.17631	11.6284	0.0070429	down-regulated
H2006E11	ubiquitin B	-0.183587	1.1357	13.2941	0.0070429	down-regulated
H2012H12	cathepsin C	0.603778	1.51969	10.9297	0.0070429	up-regulated
H2001B01	Eph receptor A3:EphA3	1.24757	2.37441	8.70967	0.00727961	up-regulated
H2006G01	leukocyte receptor cluster (LRC) member 4	-0.335839	1.26211	11.8001	0.00806643	down-regulated
H2017C01	cytochrome c oxidase III	0.207879	1.15499	14.461	0.00815133	up-regulated
H2007F11	DnaJ (Hsp40) homolog. subfamily A. member 1	-0.22759	1.17088	11.4527	0.00846888	down-regulated
H2015G07	glutamic-oxaloacetic transaminase 2. mitochondrial (aspartate aminotransferase 2)	-0.25707	1.19505	11.4008	0.00876433	down-regulated
H2014D01	cathepsin L	-0.404137	1.3233	12.3568	0.00894189	down-regulated
H2003B11	v-maf musculoaponeurotic fibrosarcoma oncogene homolog G (avian)	-0.276819	1.21152	10.4287	0.00896411	down-regulated
H2012G04	caveolin 2	0.485283	1.39986	11.105	0.00896411	up-regulated
H2006H07	ecotropic viral integration site 1	0.223052	1.1672	12.0527	0.00928084	up-regulated
