# Supplementary material for: Development of a human mitochondrial oligonucleotide microarray (h-MitoArray) and gene expression analysis of fibroblast cell lines from 13 patients with isolated F1Fo ATP synthase deficiency
Source: BMC Genomics. 2008 Jan 25;9:38. doi: 10.1186/1471-2164-9-38 (PMC2267714; doi:10.1186/1471-2164-9-38)
Supplement: Additional file 6 — Characterization of defined patient groups using ANOVA analysis. List of genes detected as differentially expressed between defined patient groups using ANOVA analysis and unadjusted P < 0.01 significance level. [file 1471-2164-9-38-S6.xls]

## Sheet: S7_anova
Original row	ID	Name	Gene_symbol	Accession	LocusLink	P4	P6	P7	P8	P9	P10	P1	P2	P11	P12	P13	P3	P5
94	H2002B08	topoisomerase (DNA) II alpha 170kDa	TOP2A	NM_001067	7153	0.986536	-0.392715	-0.0664246	1.1388	0.0176532	-0.231458	-1.93507	-1.51955	0.0437102	-0.0561997	-0.694118	-1.09771	-1.4296
47	H2001E05	cyclin B1	CCNB1	NM_031966	891	0.536276	-0.278863	-0.0604025	0.82633	-0.364915	0.166233	-1.70774	-0.732052	-0.284674	-0.361905	-0.485797	-0.17673	-0.345847
232	H2004B04	chromosome 11 open reading frame 13	C11orf13	NM_003475	8045	0.276696	0.30542	0.414373	0.2301	0.177901	0.729987	-1.44172	-0.767368	0.231693	0.0495987	0.903333	0.409805	-0.172931
1150	H2016G05	peroxisome proliferative activated receptor. alpha:peroxisome proliferator activated receptor alpha	PPARA	NM_005036	5465	-0.121499	0.136462	-0.0664589	0.288156	0.101686	0.246184	-1.39242	-1.22991	0.327329	0.0676855	0.181567	0.359246	0.252303
1125	H2016E04	ATP synthase mitochondrial F1 complex assembly factor 1	ATPAF1	XM_027313	64756	-0.131148	0.276266	-0.051953	0.323501	0.285242	0.390466	-1.15777	-1.39454	0.280054	-0.0657265	0.147319	0.466158	0.273708
142	H2002G05	cell division cycle 25A	CDC25A	NM_001789	993	0.250276	0.22336	0.161858	0.21366	0.149265	0.605483	-1.01147	-0.416622	-0.603463	-0.308478	0.185663	0.364407	0.151585
889	H2013D01	cathepsin S	CTSS	NM_004079	1520	-1.65672	-1.95256	-1.26414	-1.83151	-0.69113	-1.7239	-1.01076	-0.30995	0.90329	0.562098	0.371979	-0.73588	0.243131
221	H2003H12	T-cell lymphoma invasion and metastasis 1	TIAM1	NM_003253	7074	-0.0492623	0.348791	-0.0608905	0.153527	0.29382	0.487552	-0.928634	-0.320197	0.349266	-0.0165747	0.264486	0.638532	0.458492
1037	H2015E03	aconitase 2. mitochondrial	ACO2	NM_001098	50	0.467462	0.230725	0.242591	0.360933	0.210332	0.914395	-0.925112	-0.562311	-0.639443	-0.135581	-0.078239	-0.0865724	-0.113561
1076	H2016A02	cytochrome c oxidase II	MTCO2	NC_001807	4513	-0.135703	0.130739	-0.105724	0.186134	-0.0289875	0.134887	-0.897049	-0.769265	0.101509	0.0756518	0.0454601	0.153297	0.0727603
166	H2003B01	interleukin 15 receptor. alpha	IL15RA	NM_002189	3601	-1.8742	-1.28225	-1.46417	-1.92965	-1.08506	-1.59443	-0.852985	0.255667	-0.276896	-0.264768	0.156009	-0.739622	0.249279
161	H2003A04	H2A histone family. member X	H2AFX	NM_002105	3014	0.315915	0.0458349	0.0955422	0.650101	-0.178688	-0.101583	-0.794814	-0.795656	-0.0976094	-0.468309	-0.668756	-0.397738	-0.585484
1149	H2016G04	ATP synthase 6	MTATP6	NC_001807	4508	-0.0863138	-0.0886716	-0.0635956	0.00346185	-0.102558	0.102019	-0.790602	-0.410235	0.00156464	-0.25561	-0.015016	0.238847	0.149449
255	H2004E01	ras homolog gene family. member B	ARHB	NM_004040	388	0.387629	0.503622	0.368064	0.232129	0.219463	0.991492	-0.788631	-0.390079	-0.354131	0.341392	0.121149	0.36401	0.0125691
1077	H2016A03	ATP synthase 8	MTATP8	NC_001807	4509	-0.234354	0.223185	-0.0265266	0.167226	-0.128722	0.436451	-0.78228	-0.648822	0.148235	0.00617213	0.0126539	0.343135	0.144705
124	H2002E09	epithelial membrane protein 2	EMP2	NM_001424	2013	0.0541971	-0.133807	-0.259417	0.026635	-0.314987	0.235302	-0.781199	-0.421752	-0.382429	-0.948195	-0.859151	-0.676924	-1.22072
1151	H2016G06	transcription factor B1. mitochondrial	TFB1M	NM_016020	51106	0.356241	0.131177	-0.0303819	0.270643	-0.0627663	0.203305	-0.741383	-0.869961	-0.00804508	0.366309	0.414155	0.372813	0.20593
906	H2013F01	v-fos FBJ murine osteosarcoma viral oncogene homolog	FOS	NM_005252	2353	-1.65619	-2.20329	-3.81581	-2.27605	-1.61653	-2.14435	-0.615721	-0.0561295	0.889972	0.677705	0.449459	-0.548382	0.0918694
715	H2011A06	mitochondrial ribosomal protein L17	MRPL17	NM_022061	63875	0.271048	0.0107109	0.0173904	-0.023859	-0.156978	0.0367643	-0.612358	-0.466833	-0.273057	-0.498591	-0.319087	-0.254868	-0.430827
1126	H2016E05	myelin basic protein expression factor 2. repressor:myelin expression factor 2	MYEF2	NM_016132	50804	0.323966	0.298795	0.364585	0.332817	0.110545	0.399847	-0.608738	-0.467157	0.457079	0.235225	0.203746	0.488444	0.267794
314	H2005D11	v-fos FBJ murine osteosarcoma viral oncogene homolog	FOS	NM_005252	2353	-1.56816	-2.22034	-3.99156	-2.322	-2.05647	-2.24195	-0.59438	-0.165651	0.853292	0.747108	0.592948	-0.572712	0.164528
350	H2005H07	tubulin. alpha. ubiquitous	K-ALPHA-1	NM_006082	10376	0.853881	0.281279	0.369859	1.03972	-0.370415	0.287265	-0.590172	-0.794445	-0.344754	0.0749984	-0.528774	-0.478199	-0.614669
224	H2004A05	translocated promoter region (to activated MET oncogene)	TPR	NM_003292	7175	0.311564	0.0128588	0.104007	-0.119266	0.440236	-0.239621	-0.568612	-0.588872	0.0591005	-0.191508	-0.455964	-0.180222	-0.284242
953	H2014C12	ATPase. H+ transporting. lysosomal 42kDa. V1 subunit C isoform 2	ATP6V1C2	NM_144583	245973	0.353025	0.507511	0.252859	0.550137	0.265981	0.281638	-0.564306	-0.22504	-0.0876378	0.065037	0.329522	0.11552	0.440879
104	H2002C06	BH3 interacting domain death agonist	BID	NM_001196	637	0.475895	0.61955	0.253232	0.641467	-0.0198251	0.557744	-0.536015	-0.0792916	-0.151644	0.124683	-0.0481033	0.076561	-0.167984
668	H2010C09	heat shock protein 75	TRAP1	NM_016292	10131	0.50716	0.274188	0.367028	0.397891	0.158286	0.188163	-0.473252	0.00361211	-0.444207	-0.0826549	0.193841	0.0398181	-0.18425
390	H2006E05	fuse-binding protein-interacting repressor	SIAHBP1	NM_014281	22827	0.309641	0.394599	0.32637	0.252083	-0.109292	0.295611	-0.433661	-0.534886	-0.540605	-0.26779	0.286058	-0.531911	-0.471134
1061	H2015G07	glutamic-oxaloacetic transaminase 2. mitochondrial (aspartate aminotransferase 2)	GOT2	NM_002080	2806	0.0848221	-0.0870762	-0.13328	0.130728	-0.194029	-0.196915	-0.427741	-0.394723	-0.164299	-0.53957	-0.664844	-0.325691	-0.57497
211	H2003G09	small nuclear ribonucleoprotein polypeptides B and B1	SNRPB	NM_003091	6628	0.349405	0.2155	0.138315	0.555682	-0.155785	0.239318	-0.412111	-0.409306	-0.590144	-0.240919	-0.291857	-0.246199	-0.135544
649	H2010A09	leucyl-tRNA synthetase. mitochondrial	LARS2	NM_015340	23395	0.369815	0.357429	0.187514	0.565915	0.0339058	0.0808973	-0.341738	-0.158011	0.116041	-0.0180471	0.181266	0.185495	-0.044086
1087	H2016B01	ATP synthase. H+ transporting. mitochondrial F0 complex. subunit c (subunit 9). isoform 1	ATP5G1	NM_005175	516	0.101253	0.121493	0.153498	0.0874576	0.0281278	0.108419	-0.323877	-0.257544	-0.348354	-0.239816	-0.32811	-0.225206	0.129842
227	H2004A08	tumor suppressing subtransferable candidate 1	TSSC1	NM_003310	7260	0.167022	-0.0686662	-0.121652	0.139897	0.00656068	0.0679078	-0.301297	-0.335401	-0.205252	-0.0237171	-0.126506	0.0490732	0.0017634
1078	H2016A04	peroxisome proliferative activated receptor. gamma:peroxisome proliferator activated receptor gamma	PPARG	NM_005037	5468	0.182342	-0.0195216	-0.281424	-0.091304	0.310014	0.129576	-0.298713	-0.0899315	0.0755274	0.386065	0.502298	0.433241	0.502293
42	H2001D12	mucin 1. transmembrane	MUC1	NM_002456	4582	-0.390379	-0.534978	-0.65538	-0.469866	-0.508981	-0.947298	-0.294126	-0.0688145	-0.197884	0.279397	0.192255	0.0428632	-0.112092
278	H2004H01	retinoic acid receptor responder (tazarotene induced) 3	RARRES3	NM_004585	5920	-1.40528	-1.13498	-1.7911	-2.35161	-0.588348	-1.94436	-0.24925	0.957708	0.11255	-0.549754	0.472501	-0.473316	-0.98115
786	H2012A10	acyl-Coenzyme A dehydrogenase family. member 9	ACAD9	NM_014049	28976	-0.198554	-0.144637	-0.0710643	-0.119453	-0.250568	-0.166429	-0.210593	-0.209035	0.396318	0.0750322	0.130416	0.218014	-0.0465477
1039	H2015E05	AFG3 ATPase family gene 3-like 1 (yeast)	AFG3L1	NM_001132	172	0.361135	0.406279	0.377471	0.304926	0.161272	0.377816	-0.203973	-0.359538	0.18575	-0.165434	-0.0295498	0.109325	0.167677
1103	H2016C06	AFG3 ATPase family gene 3-like 1 (yeast)	AFG3L1	NM_001132	173	0.309096	0.692099	0.50044	0.490049	-0.0662251	0.811402	-0.179036	-0.913668	0.365805	0.482398	0.455162	0.726857	0.454679
405	H2006G03	FAST kinase	FASTK	NM_025096	10922	0.203771	0.0679409	0.315544	0.165016	0.0751335	0.061103	-0.160998	-0.174383	-0.0197972	0.152043	0.160677	0.0793851	0.103052
217	H2003H06	transcription elongation factor B (SIII). polypeptide 3 (110kDa. elongin A)	TCEB3	NM_003198	6924	0.395893	0.400427	0.557709	0.477708	-0.00468896	0.161091	-0.154939	-0.143939	-0.150873	-0.155361	-0.151024	-0.242748	-0.273621
502	H2008C02	isocitrate dehydrogenase 3 (NAD+) gamma	IDH3G	NM_174869	3421	0.449201	0.504785	0.465886	0.27163	0.0596417	0.582732	-0.141915	-0.257775	0.249502	0.0254222	0.355928	0.142067	-0.0405551
874	H2013B04	prosaposin (variant Gaucher disease and variant metachromatic leukodystrophy)	PSAP	NM_002778	5660	-0.658639	-0.196028	0.0071238	-0.7762	-0.392634	-0.633663	-0.130289	-0.181919	0.121573	0.103168	0.308833	0.240221	0.48656
705	H2010H02	DEAD/H (Asp-Glu-Ala-Asp/His) box polypeptide 36	DDX36	NM_020865	170506	0.288306	0.608274	0.638752	0.359321	0.207647	0.309232	-0.11488	-0.160491	-0.536601	-0.0058972	-0.27691	-0.261972	-0.395369
701	H2010G10	mitochondrial ribosomal protein L47	MRPL47	NM_020409	57129	0.362492	0.276134	0.258495	0.305637	0.0225236	0.278605	-0.0876636	-0.192538	-0.228389	-0.0734789	-0.398682	-0.0227712	0.0720525
1042	H2015E08	annexin A7	ANXA7	NM_001156	310	-0.251324	-0.412114	-0.495506	-0.729805	-0.269527	-0.669705	-0.0864592	0.195519	-0.318675	0.208921	0.00600955	-0.0742277	0.236689
121	H2002E06	eukaryotic translation initiation factor 4A. isoform 1	EIF4A1	NM_001416	1973	0.636541	0.357331	0.187887	0.585296	0.180771	0.781392	-0.0643496	-0.191074	-0.586381	-0.0676485	-0.0401585	0.061621	-0.130198
524	H2008E02	DEAD/H (Asp-Glu-Ala-Asp/His) box polypeptide 21	DDX21	NM_004728	9188	0.762939	0.94556	0.794221	0.352411	0.336037	0.334352	-0.0545548	-0.309361	-0.0862225	0.242721	0.0639085	-0.0934271	-0.159126
9	H2001B02	P450 (cytochrome) oxidoreductase	POR	NM_000941	5447	-0.188936	-0.500613	-0.739754	-0.823788	-0.328098	-0.822669	-0.0488516	0.460596	-0.376625	-0.230641	0.287442	0.0847567	-0.0718022
655	H2010B05	mitochondrial ribosomal protein L4	MRPL4	NM_146387	51073	0.0762596	0.290785	0.257595	0.178224	0.204656	0.0656891	-0.0315806	-0.0020303	-0.284471	-0.141529	-0.0608458	-0.314103	-0.340185
645	H2010A02	glutaminase	GLS	NM_014905	2744	0.12851	-0.159721	-0.0374796	-0.392979	0.228095	0.0955791	0.00233176	-0.0545606	0.472276	0.470676	0.32284	0.567934	0.563958
376	H2006C07	melanoma antigen. family D. 1	MAGED1	NM_006986	9500	-1.4464	-2.1168	-0.991542	-1.52349	-0.931443	-1.59941	0.00339049	1.26603	0.76955	-0.405478	-0.248901	0.181806	-1.48563
950	H2014C06	adaptor-related protein complex 2. alpha 1 subunit	AP2A1	NM_130787	160	-0.432192	-0.35103	-0.396078	-0.235033	-0.33573	-0.382254	0.0325633	-0.0436877	0.176519	-0.0523293	-0.0361278	-0.226069	0.0245839
471	H2007H06	ATP-binding cassette. sub-family E (OABP). member 1	ABCE1	NM_002940	6059	0.290486	1.09519	0.952936	0.390578	0.403698	0.403644	0.0372324	-0.172295	0.290978	-0.101339	-0.277059	-0.182019	0.0191688
603	H2009D05	mitochondrial ribosomal protein L3	MRPL3	NM_007208	11222	0.404127	0.496695	0.423634	0.481016	0.213006	0.265547	0.0475663	0.117232	-0.277632	0.122253	0.101716	-0.130136	-0.0416194
1038	H2015E04	adenosine kinase	ADK	NM_001123	132	0.196026	-0.0884047	0.111358	0.281666	0.20555	0.482849	0.078739	-0.0311973	-0.213749	-0.177618	-0.417667	-0.266904	-0.377189
229	H2004B01	wingless-type MMTV integration site family. member 5A	WNT5A	NM_003392	7474	0.114899	1.63416	1.09474	0.812162	2.68286	1.45546	0.101129	-0.388838	-0.048371	-1.28197	-1.13778	-2.00034	0.185949
754	H2011E09	mitochondrial ribosomal protein S6	MRPS6	NM_032476	64968	-0.446273	-0.685762	-0.656768	-0.765205	-0.795819	-0.986649	0.103783	-1.08969	0.234958	0.282711	-0.331349	0.174986	0.913398
1146	H2016G01	ATP synthase. H+ transporting. mitochondrial F0 complex. subunit e	ATP5I	NM_007100	521	0.157907	-0.158029	0.042142	0.0614162	-0.0139935	0.0886762	0.140419	0.226923	-0.197535	-0.00952751	-0.144039	-0.277273	-0.126866
860	H2012H11	CD63 antigen (melanoma 1 antigen)	CD63	NM_001780	967	-0.10654	-0.192111	-0.0689472	-0.507695	-0.31102	-0.482743	0.148991	0.266134	-0.0747042	-0.143252	-0.0354653	-0.0967098	-0.123626
560	H2008H05	malate dehydrogenase 2. NAD (mitochondrial)	MDH2	NM_005918	4191	0.199385	-0.0294156	0.15455	0.0923303	-0.0876951	-0.0198051	0.160046	-0.132403	-0.503794	-0.194923	-0.255647	-0.136971	-0.437053
10	H2001B03	neurofibromatosis 2:neurofibromin 2 (bilateral acoustic neuroma)	NF2	NM_000268	4771	0.226741	0.654807	0.564176	0.31547	0.359519	0.413903	0.162389	-0.375653	0.337838	-0.264772	-0.347619	-0.221891	-0.291224
822	H2012D11	ceroid-lipofuscinosis. neuronal 3. juvenile (Batten. Spielmeyer-Vogt disease)	CLN3	NM_000086	1201	-0.553463	-0.159305	-0.703262	-0.667247	-0.42965	-0.7758	0.180333	-0.141361	-0.340578	0.181406	-0.0594223	0.0870618	0.173251
148	H2002G12	casein kinase 1. alpha 1	CSNK1A1	NM_001892	1452	0.257191	0.284988	0.438813	0.483309	0.203108	0.0342947	0.185801	0.0465307	-0.0620434	-0.0264733	-0.248172	-0.160514	-0.17279
916	H2013G02	Niemann-Pick disease. type C2	NPC2	NM_006432	10577	-0.68391	-1.35313	-1.73101	-1.93261	-0.829699	-1.90165	0.20087	0.171606	-0.677241	-0.228584	0.388066	-0.00530296	0.226683
695	H2010F11	second mitochondria-derived activator of caspase	SMAC	NM_019887	56616	0.104188	-0.0340266	0.0265166	0.254868	0.214497	0.220605	0.20294	0.11014	-0.395289	-0.0115913	-0.252259	-0.357632	-0.242905
535	H2008F01	oxidase (cytochrome c) assembly 1-like	OXA1L	NM_005015	5018	-0.3506	-0.177396	-0.127524	-0.155787	-0.0479086	0.0782097	0.204333	0.181221	0.0345	0.335078	-0.00828859	0.226933	0.210407
834	H2012F02	ceroid-lipofuscinosis. neuronal 2. late infantile (Jansky-Bielschowsky disease)	CLN2	NM_000391	1200	-0.71838	-0.676889	-0.738784	-0.965194	-0.271975	-1.02703	0.208001	0.0107028	0.511204	0.479586	0.0224275	0.277206	0.157712
291	H2005A06	cyclin-dependent kinase 5	CDK5	NM_004935	1020	-0.0769866	-0.352483	-0.489155	-0.545242	-0.360078	-0.982194	0.209054	0.237014	-0.254819	0.169282	0.198543	0.155053	0.280968
1062	H2015G08	glutathione peroxidase 4 (phospholipid hydroperoxidase)	GPX4	NM_002085	2879	-0.314709	-0.79985	-1.08884	-0.860494	-0.258674	-0.863078	0.213488	0.200801	-0.0903662	0.216209	-0.0260074	-0.152106	0.191595
841	H2012F09	hexosaminidase B (beta polypeptide)	HEXB	NM_000521	3074	-0.691154	-0.805611	-0.541743	-1.03826	-0.16726	-1.29572	0.227371	0.170875	0.551081	-0.131886	-0.209254	0.114323	0.139631
239	H2004C02	phosphatidic acid phosphatase type 2A	PPAP2A	NM_003711	8611	-1.34018	-1.25967	-0.792864	-0.788706	-1.62249	-1.16735	0.239651	1.13181	-0.662413	-0.317531	-0.584902	-0.163894	-0.681278
510	H2008C12	ATP-binding cassette. sub-family B (MDR/TAP). member 7	ABCB7	NM_004299	22	-0.288735	-0.13032	-0.122684	-0.0282122	-0.0791204	-0.379535	0.241304	0.269704	0.0804734	0.225071	0.192433	-0.0499482	0.223061
835	H2012F03	cathepsin K (pycnodysostosis)	CTSK	NM_000396	1513	-0.449523	-0.985314	-1.29904	-1.72988	-0.267721	-1.40186	0.253019	0.549452	0.558991	-0.152111	-0.129555	-0.169765	-0.456469
926	H2013H04	lysophospholipase 3 (lysosomal phospholipase A2)	LYPLA3	NM_012320	23659	-0.405979	-0.650886	-0.285816	-1.24328	-0.577895	-0.92801	0.254034	-0.462868	0.368997	0.201851	0.22134	0.80458	0.328616
1017	H2015C01	glucose-6-phosphate dehydrogenase	G6PD	NM_000402	2539	-0.0923938	0.167053	0.0128659	0.0478228	-0.224148	0.0566126	0.270293	0.78609	-0.118811	-0.208801	-0.123048	-0.114612	-0.0341274
939	H2014A12	mucolipin 1	MCOLN1	NM_020533	57192	-0.289146	-0.213259	-0.4438	-0.492517	-0.298703	-0.717297	0.28205	-0.272198	0.00134538	0.0415931	0.0418767	-0.126102	0.156897
316	H2005E02	heat shock 90kDa protein 1. alpha	HSPCA	NM_005348	3320	0.632189	0.139404	0.525224	0.517902	0.336384	0.550607	0.298605	-0.383135	0.135628	-0.0189973	-0.0209852	-0.0499819	-0.0657735
865	H2013A04	cathepsin D (lysosomal aspartyl protease)	CTSD	NM_001909	1509	-0.548677	-0.428319	-0.369194	-0.723003	0.0707611	-0.591598	0.31163	0.337343	0.230322	0.135099	0.340791	0.426014	0.384367
830	H2012E10	N-acetylglucosaminidase. alpha- (Sanfilippo disease IIIB)	NAGLU	NM_000263	4669	-0.334535	0.0857951	-0.184222	-0.717	-0.500937	-0.495857	0.316238	0.191689	0.493464	0.084212	0.0391947	0.198271	0.484464
322	H2005E12	signal transducer and activator of transcription 2. 113kDa	STAT2	NM_005419	6773	-0.390077	-0.394943	-0.413226	-0.412041	-0.049534	-0.325787	0.326714	0.109071	0.711569	0.262668	0.93931	-0.150766	0.206801
83	H2001H08	interleukin 3:interleukin 3 (colony-stimulating factor. multiple)	IL3	NM_000588	3562	0.404743	0.770371	0.532577	0.643091	0.265958	0.480543	0.350679	0.317144	0.238956	-0.092822	0.180894	-0.091316	0.0317606
825	H2012E03	glucosidase. beta: acid (includes glucosylceramidase)	GBA	NM_000157	2629	-0.820332	-0.612574	-0.936612	-0.893253	-0.453758	-1.76051	0.370665	-0.0768824	0.395433	-0.169583	-0.259819	0.142522	-0.0712679
935	H2014A02	N-acetylglucosamine-1-phosphodiester alpha-N-acetylglucosaminidase	NAGPA	NM_016256	51172	-0.340427	-0.186409	-0.41165	-0.150977	-0.260081	-0.647188	0.378472	0.876026	0.426638	0.0735294	0.498723	-0.157282	-0.33194
981	H2014G04	N-acetylgalactosaminidase. alpha-	NAGA	NM_000262	4668	-0.374816	-0.143463	-0.224129	-0.733612	0.371851	-0.549294	0.390101	0.425331	0.559061	0.163954	0.305103	0.475215	0.415278
857	H2012H07	ATPase. H+ transporting. lysosomal 56/58kDa. V1 subunit B. isoform 2	ATP6V1B2	NM_001693	526	-0.327539	0.225216	-0.0727882	-0.505953	-0.311234	-0.478508	0.392027	0.211943	0.0798362	0.183465	0.332673	0.339677	0.503904
831	H2012E11	Niemann-Pick disease. type C1	NPC1	NM_000271	4864	-0.821864	-0.306788	-0.676108	-1.00625	-0.445393	-0.666545	0.392338	-0.431481	0.476954	-0.27366	0.397262	-0.0225294	0.207297
852	H2012H01	deoxyribonuclease II. lysosomal	DNASE2	NM_001375	1777	-0.609564	-0.370481	-0.423405	-0.653929	-0.193462	-0.485558	0.408783	0.519358	-0.126969	0.248308	0.132372	0.348635	-0.422695
832	H2012E12	protective protein for beta-galactosidase (galactosialidosis)	PPGB	NM_000308	5476	-0.399543	-0.915989	-0.775591	-0.91922	-0.327607	-0.89647	0.423043	-0.0410318	0.549603	0.344422	-0.0983744	0.136702	0.254787
967	H2014E09	vacuolar protein sorting 4B (yeast)	VPS4B	NM_004869	9525	0.510089	0.581761	0.627772	0.567089	0.306947	0.394746	0.424598	0.138886	0.00541737	-0.0708075	0.139039	0.0326026	0.313193
903	H2013E10	cystinosis. nephropathic	CTNS	NM_004937	1497	-0.874294	-0.402237	-0.887062	-0.938156	-0.810168	-1.10008	0.475374	-0.0470424	-0.171019	-0.104852	0.0775619	-0.546468	0.32876
676	H2010D09	up-regulated in liver cancer 1	UPLC1	NM_017707	55616	-0.866584	-0.538252	0.00378876	-0.609562	-0.566711	-1.00172	0.543267	-0.0580187	0.288691	-0.0583323	0.491342	-0.0556645	0.0143435
188	H2003D12	pim-1 oncogene	PIM1	NM_002648	5292	-0.611301	-0.884568	-0.948707	-0.522267	-1.00713	-0.232347	0.640271	0.351785	0.582424	-0.174112	-0.0987125	-0.397469	-0.448651
838	H2012F06	sialidase 1 (lysosomal sialidase)	NEU1	NM_000434	4758	-0.964332	-0.0629495	-0.402722	-0.88618	-0.43798	-0.881048	0.652573	0.320685	0.0763288	0.0814774	0.437913	0.601515	0.620861
927	H2013H05	solute carrier family 17 (anion/sugar transporter). member 5	SLC17A5	NM_012434	26503	-0.544415	-0.826333	-0.639962	-1.25485	0.360013	-0.422194	0.722438	0.677318	0.0260294	0.379416	0.299656	0.215496	1.27134
181	H2003D01	nephroblastoma overexpressed gene	NOV	NM_002514	4856	-1.63015	-1.25303	-1.5155	-1.70652	-0.237916	-3.52246	0.871054	-0.60292	0.534411	1.3471	0.451769	1.30605	1.92191
829	H2012E08	lipase A. lysosomal acid. cholesterol esterase (Wolman disease)	LIPA	NM_000235	3988	-0.57351	-0.174	-0.577817	-0.873804	-0.0586975	-1.82397	0.905562	1.49029	-0.16791	0.256608	1.21847	0.233736	0.357516
1079	H2016A05	nuclear respiratory factor 1	NRF1	NM_005011	4899	-0.0828579	-0.311786	0.225959	-0.370257	-0.351789	-0.523542	1.30466	1.0218	-0.383239	0.536694	-0.0509441	-0.056084	0.0224907
