# Supplementary material for: Development of a human mitochondrial oligonucleotide microarray (h-MitoArray) and gene expression analysis of fibroblast cell lines from 13 patients with isolated F1Fo ATP synthase deficiency
Source: BMC Genomics. 2008 Jan 25;9:38. doi: 10.1186/1471-2164-9-38 (PMC2267714; doi:10.1186/1471-2164-9-38)
Supplement: Additional file 7 — Lists of differentially expressed genes in M group. Lists of genes detected as differentially expressed in M group, when compared to controls at adjusted P < 0.01 significance level. [file 1471-2164-9-38-S7.xls]

## Sheet: List1
			Differentially expressed genes:			61
						14	up
						47	down
ID	Gene Symbol	Name	M	Fold Change	A	adj.P.Val
H2006A10	TNFAIP3	tumor necrosis factor. alpha-induced protein 3	-3.17345	9.02202	8.4929	3.16067e-05
H2003A02	CXCL2	chemokine (C-X-C motif) ligand 2	-3.10515	8.60484	10.7926	3.42129e-05
H2003A08	ID1	inhibitor of DNA binding 1. dominant negative helix-loop-helix protein	-2.75028	6.72848	11.6339	1.26792e-07
H2001D05	MT2A	metallothionein 2A	-2.25042	4.7582	13.632	7.4078e-13
H2001A08	CUGBP1	CUG triplet repeat. RNA binding protein 1	-2.20485	4.61027	10.7688	0.00403638
H2002B08	TOP2A	topoisomerase (DNA) II alpha 170kDa	-1.79656	3.47392	10.3168	3.16067e-05
H2007H12	TK1	thymidine kinase 1. soluble	-1.71364	3.27988	10.5475	4.25324e-06
H2004D05	IER3	immediate early response 3	-1.63368	3.10304	12.9671	6.21506e-06
H2001E08	KRAS2	Kirsten rat sarcoma oncogene 2. expressed:v-Ki-ras2 Kirsten rat sarcoma 2 viral oncogene homolog	-1.61349	3.0599	13.9136	5.14301e-09
H2002C11	CCNA2	cyclin A2	-1.46072	2.75246	8.79352	0.011841
H2002G03	CDC2	cell division cycle 2. G1 to S and G2 to M	-1.43282	2.69975	8.91127	0.00379604
H2002C03	BIRC5	baculoviral IAP repeat-containing 5 (survivin)	-1.40702	2.65189	9.02435	0.000798866
H2004B04	C11orf13	chromosome 11 open reading frame 13	-1.39343	2.62702	8.51081	0.0047464
H2001E05	CCNB1	cyclin B1	-1.38251	2.60722	11.4367	3.36333e-08
H2016G05	PPARA	peroxisome proliferative activated receptor. alpha:peroxisome proliferator activated receptor alpha	-1.33825	2.52845	14.906	6.59848e-24
H2004B05	CDC7L1	CDC7 cell division cycle 7-like 1 (S. cerevisiae)	-1.30699	2.47424	10.9906	0.00150299
H2001D06	CYCS	cytochrome c. somatic	-1.30001	2.46231	11.5433	0.00532118
H2001E07	IGFBP3	insulin-like growth factor binding protein 3	-1.28452	2.43602	11.2948	0.0131069
H2016E04	ATPAF1	ATP synthase mitochondrial F1 complex assembly factor 1	-1.23304	2.35061	14.797	2.65228e-16
H2003C09	MYC	v-myc myelocytomatosis viral oncogene homolog (avian)	-1.15485	2.2266	11.0157	0.00979614
H2002G07	CDK2	cyclin-dependent kinase 2	-1.12663	2.18349	10.3379	0.0010436
H2005F08	FOSL1	FOS-like antigen 1	-1.10482	2.15072	8.57381	0.00712647
H2002B10	TYMS	thymidylate synthetase	-1.00928	2.0129	11.619	0.00257372
H2002H12	GAS1	growth arrest-specific 1	-0.90641	1.87438	10.8285	0.00323884
H2005C08	E2F1	E2F transcription factor 1	-0.892757	1.85672	9.87604	0.00981904
H2016A02	MTCO2	cytochrome c oxidase II	-0.85118	1.80398	15.4794	7.17786e-10
H2002G05	CDC25A	cell division cycle 25A	-0.813189	1.75709	8.63205	0.00264602
H2015E03	ACO2	aconitase 2. mitochondrial	-0.804179	1.74615	11.6437	0.011841
H2003A04	H2AFX	H2A histone family. member X	-0.795095	1.73519	10.3729	0.000798866
H2016E06	TFAM	transcription factor A. mitochondrial	-0.786296	1.72464	9.94324	0.00806459
H2016G06	TFB1M	transcription factor B1. mitochondrial	-0.784242	1.72219	14.1691	7.8211e-06
H2003D07	PCNA	proliferating cell nuclear antigen	-0.762158	1.69603	10.7999	0.00579304
H2004G10	FARSL	phenylalanine-tRNA synthetase-like	-0.751462	1.6835	11.3292	0.0128754
H2001H01	IL6R	interleukin 6 receptor	-0.740653	1.67093	12.7847	1.93747e-06
H2016A03	MTATP8	ATP synthase 8	-0.737794	1.66762	14.7668	5.26893e-10
H2011F08	LMNB2	lamin B2	-0.723744	1.65146	10.5599	8.92636e-05
H2016G04	MTATP6	ATP synthase 6	-0.669519	1.59054	15.5813	0.00058451
H2005H07	K-ALPHA-1	tubulin. alpha. ubiquitous	-0.658263	1.57818	14.1305	0.0146208
H2003E06	PRKCZ	protein kinase C. zeta	-0.658233	1.57815	8.91711	0.0128754
H2001A12	MCL1	myeloid cell leukemia sequence 1:myeloid cell leukemia sequence 1 (BCL2-related)	-0.649056	1.56814	12.5031	3.05519e-05
H2001G06	IL4R	interleukin 4 receptor	-0.630773	1.54839	9.83113	0.00135588
H2015A06	ALDOA	aldolase A. fructose-bisphosphate	-0.489143	1.40361	13.6234	0.00650512
H2009B11	YWHAE	tyrosine 3-monooxygenase/tryptophan 5-monooxygenase activation protein. epsilon polypeptide	-0.421657	1.33947	12.6952	0.011841
H2003D11	PGAM1	phosphoglycerate mutase 1 (brain)	-0.407796	1.32666	13.021	0.011841
H2008G11	PPIF	peptidylprolyl isomerase F (cyclophilin F)	-0.406039	1.32504	11.9207	0.013181
H2017H03	NDUFB7	NADH dehydrogenase (ubiquinone) 1 beta subcomplex. 7:NADH dehydrogenase (ubiquinone) 1 beta subcomplex. 7. 18kDa	-0.384751	1.30563	12.6855	0.00263163
H2017G08	ACAA2	acetyl-Coenzyme A acyltransferase 2 (mitochondrial 3-oxoacyl-Coenzyme A thiolase)	-0.272653	1.20803	15.8784	0.00892351
H2001E11	TNFRSF6	tumor necrosis factor receptor superfamily. member 6	0.277621	1.21219	14.3982	0.011841
H2014G10	RPL3	ribosomal protein L3	0.300356	1.23145	14.152	0.00896296
H2001H08	IL3	interleukin 3:interleukin 3 (colony-stimulating factor. multiple)	0.339501	1.26532	12.4631	0.0128754
H2017C01	MTCO3	cytochrome c oxidase III	0.39284	1.31298	14.461	0.00896296
H2016E08	SLC25A6	solute carrier family 25 (mitochondrial carrier: adenine nucleotide translocator). member 6	0.424158	1.34179	12.5341	0.011841
H2017A12	COX7A2L	cytochrome c oxidase subunit VIIa polypeptide 2 like:cytochrome c oxidase subunit VIIa polypeptide 2-like	0.458021	1.37366	13.5259	0.00532118
H2015D09	RPS3A	ribosomal protein S3A	0.625429	1.54267	13.9166	0.000419652
H2012B10	MTRNR2	16S RNA	0.631752	1.54945	14.3164	0.000740436
H2012A11	ANXA7	annexin A7	0.660464	1.58059	12.6598	0.000419652
H2015G09	HMOX1	heme oxygenase (decycling) 1	1.07593	2.10807	11.2069	0.00198817
H2012E08	LIPA	lipase A. lysosomal acid. cholesterol esterase (Wolman disease)	1.09799	2.14057	10.6463	0.00263163
H2016A05	NRF1	nuclear respiratory factor 1	1.21038	2.31398	14.0601	6.05081e-08
H2004E08	TANK	TRAF family member-associated NFKB activator	1.63195	3.09933	8.59502	0.013181
H2010A01	MFN2	mitofusin 2	2.00186	4.00516	8.57459	0.000168133
