# Supplementary material for: Development of a human mitochondrial oligonucleotide microarray (h-MitoArray) and gene expression analysis of fibroblast cell lines from 13 patients with isolated F1Fo ATP synthase deficiency
Source: BMC Genomics. 2008 Jan 25;9:38. doi: 10.1186/1471-2164-9-38 (PMC2267714; doi:10.1186/1471-2164-9-38)
Supplement: Additional file 8 — Lists of differentially expressed genes in N1 group. Lists of genes detected as differentially expressed in N1 group, when compared to controls at adjusted P < 0.01 significance level. [file 1471-2164-9-38-S8.xls]

## Sheet: List1
			Differentially expressed genes:			215
						88	up
						127	down
ID	Gene Symbol	Name	M	Fold Change	A	adj.P.Val
H2005D11	FOS	v-fos FBJ murine osteosarcoma viral oncogene homolog	-2.43132	5.39386	12.0266	5.01018e-30
H2013F01	FOS	v-fos FBJ murine osteosarcoma viral oncogene homolog	-2.34617	5.08474	12.2024	4.39353e-28
H2003A02	CXCL2	chemokine (C-X-C motif) ligand 2	-2.2444	4.7384	10.7926	3.41786e-07
H2001C10	TM4SF1	transmembrane 4 superfamily member 1	-1.96493	3.90394	9.52782	0.00333831
H2006A10	TNFAIP3	tumor necrosis factor. alpha-induced protein 3	-1.85975	3.62944	8.4929	3.05097e-05
H2003D01	NOV	nephroblastoma overexpressed gene	-1.77211	3.41554	9.59401	8.57211e-10
H2002E11	CXCL1	chemokine (C-X-C motif) ligand 1 (melanoma growth stimulating activity. alpha)	-1.722	3.29893	10.396	0.000720091
H2004H01	RARRES3	retinoic acid receptor responder (tazarotene induced) 3	-1.62209	3.07821	8.83395	7.59682e-11
H2013D01	CTSS	cathepsin S	-1.59596	3.02295	8.71637	6.14721e-07
H2003B01	IL15RA	interleukin 15 receptor. alpha	-1.5795	2.98865	9.33527	3.44324e-12
H2013G02	NPC2	Niemann-Pick disease. type C2	-1.45491	2.74139	12.2232	4.67528e-11
H2002G10	CLU	clusterin (complement lysis inhibitor. SP-40.40. sulfated glycoprotein 2. testosterone-repressed prostate message 2. apolipoprotein J)	-1.45169	2.73528	12.6459	1.9623e-07
H2007G05	CYB5	cytochrome b-5	-1.27051	2.41246	11.6228	5.66402e-06
H2004C02	PPAP2A	phosphatidic acid phosphatase type 2A	-1.11234	2.16196	9.6338	0.00029509
H2012F03	CTSK	cathepsin K (pycnodysostosis)	-1.09081	2.12994	11.6223	7.48375e-05
H2013B05	RAB5B	RAB5B. member RAS oncogene family	-1.03323	2.04659	9.74683	0.00166382
H2013D04	ASAH1	N-acylsphingosine amidohydrolase (acid ceramidase) 1	-1.0165	2.023	9.32005	1.14838e-05
H2012D12	FUCA1	fucosidase. alpha-L- 1. tissue	-0.960545	1.94605	8.6041	0.000125358
H2012E03	GBA	glucosidase. beta: acid (includes glucosylceramidase)	-0.951259	1.93356	9.89351	2.47225e-11
H2016D06	AFG3L2	AFG3 ATPase family gene 3-like 2 (yeast)	-0.934415	1.91112	11.3077	5.86076e-05
H2014A01	SCARA3	scavenger receptor class A. member 3	-0.897717	1.86311	10.0587	0.00486932
H2006A11	TNFAIP2	tumor necrosis factor. alpha-induced protein 2	-0.88628	1.8484	10.7082	6.95848e-05
H2013E10	CTNS	cystinosis. nephropathic	-0.864403	1.82059	9.57	2.74413e-05
H2013A06	CTSL	cathepsin L	-0.83588	1.78495	12.2894	0.00591419
H2003A06	HLA-C	major histocompatibility complex. class I. C	-0.835184	1.78408	9.72048	0.000316432
H2014G03	GLA	galactosidase. alpha	-0.834098	1.78274	11.969	0.00162648
H2014D01	CTSL	cathepsin L	-0.815174	1.75951	12.3568	9.28066e-09
H2012F09	HEXB	hexosaminidase B (beta polypeptide)	-0.810203	1.75346	11.341	1.15093e-10
H2007C08	HK2	hexokinase 2	-0.807753	1.75048	9.86664	0.00486932
H2005H11	PBX3	pre-B-cell leukemia transcription factor 3	-0.790971	1.73024	9.27986	5.43673e-06
H2011C09	EFG1	mitochondrial elongation factor G1	-0.787486	1.72606	9.27708	5.48396e-05
H2003A09	IGFBP6	insulin-like growth factor binding protein 6	-0.782026	1.71954	11.1579	0.00123773
H2012F02	CLN2	ceroid-lipofuscinosis. neuronal 2. late infantile (Jansky-Bielschowsky disease)	-0.772437	1.70815	11.1577	4.09118e-15
H2007A03	MAPK3	mitogen-activated protein kinase 3	-0.752748	1.685	11.524	0.000976896
H2012E12	PPGB	protective protein for beta-galactosidase (galactosialidosis)	-0.740112	1.67031	12.0021	3.44324e-12
H2015G08	GPX4	glutathione peroxidase 4 (phospholipid hydroperoxidase)	-0.737511	1.6673	12.9776	8.52066e-19
H2003B04	JUNB	jun B proto-oncogene	-0.720169	1.64737	12.4711	4.67528e-11
H2011E09	MRPS6	mitochondrial ribosomal protein S6	-0.71053	1.6364	10.4773	3.21531e-07
H2014B01	ATP6V0A4	ATPase. H+ transporting. lysosomal V0 subunit a isoform 4	-0.698342	1.62264	8.52307	0.00687138
H2013A09	MRC1	mannose receptor. C type 1	-0.692368	1.61593	9.38488	7.73429e-06
H2013H04	LYPLA3	lysophospholipase 3 (lysosomal phospholipase A2)	-0.691439	1.61489	8.94854	1.48277e-05
H2003D12	PIM1	pim-1 oncogene	-0.678746	1.60075	8.53898	0.000463387
H2012E11	NPC1	Niemann-Pick disease. type C1	-0.67696	1.59877	10.2024	4.79617e-06
H2015F08	CAT	catalase	-0.657799	1.57767	9.93031	0.000125358
H2006G02	WT1	Wilms tumor 1	-0.64348	1.56209	14.0798	6.07063e-13
H2017F05	CEBPA	CCAAT/enhancer binding protein (C/EBP). alpha	-0.641098	1.55952	14.6808	2.85675e-13
H2012F06	NEU1	sialidase 1 (lysosomal sialidase)	-0.638796	1.55703	10.2417	0.000277114
H2011F10	LACTB	lactamase. beta	-0.624774	1.54197	9.33361	0.00015838
H2008A06	AKAP1	A kinase (PRKA) anchor protein 1	-0.620178	1.53706	9.50986	0.00350887
H2015D01	IGF2R	insulin-like growth factor 2 receptor	-0.609546	1.52578	11.7201	0.000203108
H2013C09	ATP6V0E	ATPase. H+ transporting. lysosomal 9kDa. V0 subunit e	-0.604305	1.52025	12.2859	2.70291e-09
H2001D11	FGF4	fibroblast growth factor 4:fibroblast growth factor 4 (heparin secretory transforming protein 1. Kaposi sarcoma oncogene)	-0.60178	1.51759	10.0692	0.00546874
H2010D09	UPLC1	up-regulated in liver cancer 1	-0.594664	1.51012	9.78332	0.0104704
H2001D12	MUC1	mucin 1. transmembrane	-0.591344	1.50665	11.0976	6.18553e-09
H2001G07	PSEN2	presenilin 2:presenilin 2 (Alzheimer disease 4)	-0.590792	1.50607	9.41459	0.0037393
H2001B02	POR	P450 (cytochrome) oxidoreductase	-0.589056	1.50426	12.1124	2.03604e-05
H2001D05	MT2A	metallothionein 2A	-0.580332	1.49519	13.632	0.00229823
H2012F05	GM2A	GM2 ganglioside activator protein	-0.569304	1.48381	9.85129	0.000242275
H2001B09	AKT2	thymoma viral proto-oncogene 2:v-akt murine thymoma viral oncogene homolog 2	-0.56264	1.47697	14.4672	3.21531e-07
H2012D11	CLN3	ceroid-lipofuscinosis. neuronal 3. juvenile (Batten. Spielmeyer-Vogt disease)	-0.560602	1.47488	9.37808	0.000122858
H2011A01	SQRDL	sulfide quinone reductase-like (yeast)	-0.56015	1.47442	10.6831	0.0049358
H2003H07	TERF1	telomeric repeat binding factor (NIMA-interacting) 1	-0.528302	1.44223	9.84566	0.00285518
H2017B07	SOD2	superoxide dismutase 2. mitochondrial	-0.527881	1.44181	12.3808	0.000174003
H2015G09	HMOX1	heme oxygenase (decycling) 1	-0.526392	1.44032	11.2069	0.0074639
H2002F07	IRAK1	interleukin-1 receptor-associated kinase 1	-0.52162	1.43557	11.4079	0.000511968
H2005G02	LGALS3BP	lectin. galactoside-binding. soluble. 3 binding protein	-0.517872	1.43184	11.5958	0.0141711
H2003B03	IRF1	interferon regulatory factor 1	-0.513433	1.42744	9.03314	0.00725866
H2011F09	AMID	apoptosis-inducing factor (AIF)-homologous mitochondrion-associated inducer of death	-0.506675	1.42077	9.16375	0.00128388
H2014B09	CAB56184	GlcNAc-phosphotransferase gamma-subunit	-0.506275	1.42038	9.98063	0.000121897
H2002C05	BCL2L1	BCL2-like 1	-0.505327	1.41945	9.39504	0.000846567
H2007B08	MRPL11	mitochondrial ribosomal protein L11	-0.502986	1.41714	11.1728	0.00930027
H2014F02	VPS28	vacuolar protein sorting 28 (yeast)	-0.500056	1.41427	10.6883	0.00026397
H2014H04	MRPL33	mitochondrial ribosomal protein L33	-0.495352	1.40966	11.2866	0.00396165
H2017C06	NFE2L2	nuclear factor (erythroid-derived 2)-like 2:nuclear. factor. erythroid derived 2. like 2	-0.495044	1.40936	15.3175	3.55884e-12
H2013F07	AP3S2	adaptor-related protein complex 3. sigma 2 subunit	-0.493631	1.40798	8.78982	0.000472627
H2003H02	STAT6	signal transducer and activator of transcription 6. interleukin-4 induced	-0.492015	1.40641	10.7636	7.17824e-06
H2015E08	ANXA7	annexin A7	-0.489676	1.40413	10.9823	0.000114658
H2005A01	GSTTLp28	glutathione-S-transferase like: glutathione transferase omega	-0.483126	1.39777	12.9355	0.00229823
H2006E07	PPP1R15A	protein phosphatase 1. regulatory (inhibitor) subunit 15A	-0.480741	1.39546	11.5617	0.00214844
H2011G04	AARF	putative ubiquinone biosynthesis protein AarF	-0.477723	1.39254	9.79344	0.00024797
H2005A06	CDK5	cyclin-dependent kinase 5	-0.477473	1.3923	13.1819	1.64279e-06
H2013A04	CTSD	cathepsin D (lysosomal aspartyl protease)	-0.477347	1.39218	11.5426	7.09409e-06
H2012H01	DNASE2	deoxyribonuclease II. lysosomal	-0.476946	1.39179	9.14781	0.00203988
H2005A03	LITAF	lipopolysaccharide-induced TNF factor	-0.474195	1.38914	10.2407	0.00936475
H2001H12	LTA	lymphotoxin A:lymphotoxin alpha (TNF superfamily. member 1)	-0.458731	1.37433	10.7565	0.011051
H2017E06	CEBPB	CCAAT/enhancer binding protein (C/EBP). beta	-0.449291	1.36537	14.6269	1.27194e-11
H2013B04	PSAP	prosaposin (variant Gaucher disease and variant metachromatic leukodystrophy)	-0.446131	1.36238	12.7515	1.37261e-06
H2012F11	RYR1	ryanodine receptor 1 (skeletal)	-0.441648	1.35816	9.95837	0.00936475
H2001H04	GPX1	glutathione peroxidase 1	-0.440297	1.35688	13.4599	1.58587e-07
H2001H01	IL6R	interleukin 6 receptor	-0.439253	1.3559	12.7847	1.70099e-06
H2013D10	RAB7	RAB7. member RAS oncogene family	-0.425848	1.34336	11.6284	3.69524e-07
H2014A12	MCOLN1	mucolipin 1	-0.418968	1.33697	10.2567	2.48617e-06
H2008F09	HADHSC	L-3-hydroxyacyl-Coenzyme A dehydrogenase. short chain	-0.405628	1.32467	9.613	0.00396165
H2009H03	MTCH1	mitochondrial carrier homolog 1 (C. elegans)	-0.389959	1.31036	11.7474	5.52603e-06
H2004F01	SLC28A1	solute carrier family 28 (sodium-coupled nucleoside transporter). member 1	-0.389252	1.30971	8.785	0.0124793
H2011H04	HIBADH	3-hydroxyisobutyrate dehydrogenase	-0.388442	1.30898	9.76783	0.00303896
H2005B12	CAPN1	calpain 1. (mu/I) large subunit	-0.385929	1.3067	11.8126	0.0133747
H2013D03	ATP6V1F	ATPase. H+ transporting. lysosomal 14kDa. V1 subunit F	-0.374685	1.29656	11.9365	9.87699e-07
H2004C06	TRADD	TNFRSF1A-associated via death domain	-0.372583	1.29467	9.65046	0.00687138
H2013F05	LAMP1	lysosomal-associated membrane protein 1	-0.364456	1.2874	13.3278	0.000741513
H2014C06	AP2A1	adaptor-related protein complex 2. alpha 1 subunit	-0.357173	1.28091	10.9136	0.00106285
H2007E04	CYP11B2	cytochrome P450. family 11. subfamily B. polypeptide 2	-0.355739	1.27964	12.7692	0.00087941
H2016D09	COX6A2	cytochrome c oxidase subunit VIa polypeptide 2:cytochrome c oxidase. subunit VI a. polypeptide 2	-0.351597	1.27597	14.6357	7.94976e-06
H2006G01	LENG4	leukocyte receptor cluster (LRC) member 4	-0.351004	1.27545	11.8001	0.0120486
H2001A12	MCL1	myeloid cell leukemia sequence 1:myeloid cell leukemia sequence 1 (BCL2-related)	-0.349104	1.27377	12.5031	0.000125358
H2009B07	POP4	POP4 (processing of precursor . S. cerevisiae) homolog	-0.348662	1.27338	9.75688	0.00553039
H2008H04	BCKDK	branched chain alpha-ketoacid dehydrogenase kinase	-0.346485	1.27146	11.003	0.00045092
H2005H10	DNAJB1	DnaJ (Hsp40) homolog. subfamily B. member 1	-0.346467	1.27144	10.8517	0.000686096
H2012E10	NAGLU	N-acetylglucosaminidase. alpha- (Sanfilippo disease IIIB)	-0.34478	1.26996	10.5423	0.00429346
H2013A08	M6PR	mannose-6-phosphate receptor (cation dependent)	-0.344107	1.26936	11.1998	6.93936e-05
H2009G01	MRPS18B	mitochondrial ribosomal protein S18B	-0.336868	1.26301	10.6497	0.00563111
H2013H10	LAPTM4A	lysosomal-associated protein transmembrane 4 alpha	-0.329771	1.25681	12.4046	0.000832288
H2009E01	PRDX5	peroxiredoxin 5	-0.314575	1.24364	13.0312	3.6453e-06
H2007B01	ANXA7	annexin A7	-0.312945	1.24224	12.5526	0.00173212
H2013H07	AP2A1	adaptor-related protein complex 2. alpha 1 subunit	-0.299601	1.2308	11.1603	0.0033505
H2007G12	HSPE1	heat shock 10kDa protein 1 (chaperonin 10)	-0.296395	1.22807	12.7513	0.000121897
H2014F04	VPS35	vacuolar protein sorting 35 (yeast)	-0.294738	1.22666	10.7902	0.00079055
H2001G03	SMN1	survival of motor neuron 1. telomeric	-0.27615	1.21096	13.8552	5.0769e-05
H2007D09	DIA1	diaphorase (NADH) (cytochrome b-5 reductase)	-0.276123	1.21094	12.582	0.0117596
H2012H11	CD63	CD63 antigen (melanoma 1 antigen)	-0.27519	1.21015	14.0293	0.00117293
H2014G07	RPL13A	ribosomal protein L13a	-0.267521	1.20374	14.2442	0.000121897
H2008D06	GCSH	glycine cleavage system protein H (aminomethyl carrier)	-0.25565	1.19387	11.2413	0.0121557
H2010F10	TOM7	homolog of Tom7 (S. cerevisiae)	-0.241064	1.18186	13.4866	0.010723
H2012H08	ATP6V0C	ATPase. H+ transporting. lysosomal 16kDa. V0 subunit c	-0.218783	1.16375	12.5883	0.000958541
H2016A07	VDAC1	voltage-dependent anion channel 1	-0.199699	1.14846	15.5841	0.000970287
H2017G08	ACAA2	acetyl-Coenzyme A acyltransferase 2 (mitochondrial 3-oxoacyl-Coenzyme A thiolase)	-0.183408	1.13556	15.8784	0.00108027
H2008C12	ABCB7	ATP-binding cassette. sub-family B (MDR/TAP). member 7	-0.179827	1.13275	11.1779	0.0124793
H2016D08	UCP3	uncoupling protein 3 (mitochondrial. proton carrier):uncoupling protein 3. mitochondrial	0.188103	1.13927	13.2777	0.0147506
H2001B05	RPLP0	ribosomal protein. large. P0	0.197023	1.14633	14.9507	0.000550906
H2014G09	RPL23A	ribosomal protein L23a	0.197686	1.14686	14.3106	0.00655924
H2017H04	MTND4	NADH dehydrogenase 4	0.219334	1.1642	14.7516	0.00209439
H2009C10	SWAP2	suppressor of white apricot homolog 2	0.222451	1.16671	10.62	0.0142791
H2015B06	FH	fumarate hydratase	0.225093	1.16885	12.4695	0.00397294
H2005D08	FGF3	fibroblast growth factor 3 (murine mammary tumor virus integration site (v-int-2) oncogene homolog)	0.240487	1.18139	11.8417	0.0115573
H2001G08	THPO	thrombopoietin:thrombopoietin (myeloproliferative leukemia virus oncogene ligand. megakaryocyte growth and development factor)	0.241263	1.18203	14.7772	0.000718922
H2002B05	RPS3	ribosomal protein S3	0.249445	1.18875	14.2361	0.000111111
H2003F04	PTPRC	protein tyrosine phosphatase. receptor type. C	0.251065	1.19009	11.5302	0.00220665
H2017C01	MTCO3	cytochrome c oxidase III	0.254964	1.19331	14.461	0.00175669
H2005D05	EWSR1	Ewing sarcoma breakpoint region 1	0.261946	1.1991	10.3467	0.00297005
H2010G10	MRPL47	mitochondrial ribosomal protein L47	0.271386	1.20697	10.4928	0.00356444
H2017F10	EHHADH	enoyl-Coenzyme A. hydratase/3-hydroxyacyl Coenzyme A dehydrogenase	0.27247	1.20787	13.5246	9.76464e-05
H2015D09	RPS3A	ribosomal protein S3A	0.272911	1.20824	13.9166	0.00930027
H2012D01	MTTS2	tRNA serine 2 (AGU/C)	0.285936	1.2192	13.4113	0.00905783
H2014G11	RPS3	ribosomal protein S3	0.292145	1.22446	14.0023	3.28598e-07
H2002G12	CSNK1A1	casein kinase 1. alpha 1	0.293992	1.22603	10.5902	0.000976896
H2002E05	DPH2L1	diptheria toxin resistance protein required for diphthamide biosynthesis-like 1 (S. cerevisiae)	0.294697	1.22663	8.93549	0.0104132
H2002B09	TOP2B	topoisomerase (DNA) II beta 180kDa	0.296249	1.22795	10.974	0.00197161
H2012A11	ANXA7	annexin A7	0.298576	1.22993	12.6598	0.00652448
H2017A12	COX7A2L	cytochrome c oxidase subunit VIIa polypeptide 2 like:cytochrome c oxidase subunit VIIa polypeptide 2-like	0.318866	1.24735	13.5259	0.000371784
H2004G01	DAP	death-associated protein	0.32438	1.25213	11.2023	0.00156441
H2016E05	MYEF2	myelin basic protein expression factor 2. repressor:myelin expression factor 2	0.325586	1.25317	12.2388	0.012563
H2003E03	PRKCG	protein kinase C. gamma	0.328504	1.25571	9.18265	0.00687138
H2014E11	VPS45A	vacuolar protein sorting 45A (yeast)	0.330265	1.25724	11.3666	0.0016598
H2017E03	PPARGC1	peroxisome proliferative activated receptor. gamma. coactivator 1	0.332725	1.25939	9.83365	0.00927967
H2009C11	SARDH	sarcosine dehydrogenase	0.338936	1.26482	9.29561	0.010048
H2002H08	ETV6	ets variant gene 6 (TEL oncogene)	0.343515	1.26884	11.9223	2.94094e-05
H2015E05	AFG3L1	AFG3 ATPase family gene 3-like 1 (yeast)	0.345116	1.27025	9.84614	0.00143722
H2016H03	MTCO1	cytochrome c oxidase I	0.347587	1.27243	15.3301	0.00282778
H2001A04	EPHB2	Eph receptor B2:EphB2	0.363358	1.28642	9.67773	0.00598845
H2003H06	TCEB3	transcription elongation factor B (SIII). polypeptide 3 (110kDa. elongin A)	0.365697	1.2885	8.95499	0.0145196
H2010A07	PMPCA	peptidase (mitochondrial processing) alpha	0.373398	1.2954	9.94816	0.00162648
H2009D08	DDX19	DEAD/H (Asp-Glu-Ala-Asp/His) box polypeptide 19 (DBP5 homolog. yeast)	0.382142	1.30328	9.90806	0.00225466
H2007F07	C1QBP	complement component 1. q subcomponent binding protein	0.385663	1.30646	11.4587	0.0105906
H2004G07	ERBB2	v-erb-b2 erythroblastic leukemia viral oncogene homolog 2. neuro/glioblastoma derived oncogene homolog (avian)	0.394644	1.31462	10.0495	0.00239653
H2001F01	CDK4	cyclin-dependent kinase 4	0.405784	1.32481	10.5977	0.00687138
H2012B10	MTRNR2	16S RNA	0.40668	1.32563	14.3164	0.000119815
H2001H09	IL4	interleukin 4	0.414058	1.33243	9.5239	0.00396132
H2012B07	MTTF	tRNA phenylalanine	0.417711	1.33581	11.4136	0.00687138
H2009D05	MRPL3	mitochondrial ribosomal protein L3	0.422867	1.34059	9.71846	0.0108714
H2001B03	NF2	neurofibromatosis 2:neurofibromin 2 (bilateral acoustic neuroma)	0.427417	1.34482	9.38912	0.0142791
H2012D06	MTTP	tRNA proline	0.428651	1.34597	13.5619	6.14721e-07
H2009H02	AMACR	alpha-methylacyl-CoA racemase	0.441234	1.35777	10.7719	0.000412714
H2014F05	VPS33B	vacuolar protein sorting 33B (yeast)	0.443628	1.36002	10.7805	0.00210699
H2016A06	SLC25A18	solute carrier family 25 (mitochondrial carrier). member 18:solute carrier family 25. (mitochondrial carrier). member 18	0.460077	1.37562	10.0501	0.00138649
H2005E02	HSPCA	heat shock 90kDa protein 1. alpha	0.462234	1.37767	11.93	0.000219086
H2012B01	DIA1	diaphorase (NADH) (cytochrome b-5 reductase)	0.464064	1.37942	10.201	0.00022676
H2002C06	BID	BH3 interacting domain death agonist	0.464639	1.37997	9.08809	0.00112947
H2016H08	NOS3	nitric oxide synthase 3 (endothelial cell):nitric oxide synthase 3. endothelial cell	0.469505	1.38463	9.45675	0.0142791
H2004E01	ARHB	ras homolog gene family. member B	0.471394	1.38645	10.8113	0.00553462
H2012A01	ATPAF1	ATP synthase mitochondrial F1 complex assembly factor 1	0.471908	1.38694	13.6388	1.64379e-05
H2009D07	CA5B	carbonic anhydrase VB. mitochondrial	0.471999	1.38703	8.75654	0.00326153
H2017A01	COX7A2L	cytochrome c oxidase subunit VIIa polypeptide 2 like:cytochrome c oxidase subunit VIIa polypeptide 2-like	0.474905	1.38983	12.811	0.00039412
H2002E06	EIF4A1	eukaryotic translation initiation factor 4A. isoform 1	0.479788	1.39454	12.1321	3.21531e-07
H2005H07	K-ALPHA-1	tubulin. alpha. ubiquitous	0.481095	1.3958	14.1305	0.00080431
H2009H12	TOMM70A	translocase of outer mitochondrial membrane 70 homolog A (yeast)	0.490449	1.40488	10.0739	6.61726e-06
H2008D04	DDX10	DEAD/H (Asp-Glu-Ala-Asp/His) box polypeptide 10 (RNA helicase)	0.494169	1.40851	10.5081	4.0912e-07
H2007A07	HSPA5	heat shock 70kDa protein 5 (glucose-regulated protein. 78kDa)	0.496425	1.41071	9.74363	0.00655924
H2004G06	EPRS	glutamyl-prolyl-tRNA synthetase	0.501817	1.416	10.6063	3.94719e-07
H2005B09	MGC19531	hypothetical protein MGC19531	0.502078	1.41625	11.1893	2.25955e-06
H2002G02	CCT6A	chaperonin containing TCP1. subunit 6A (zeta 1)	0.514317	1.42832	10.6115	2.00248e-05
H2011E01	MRPL32	mitochondrial ribosomal protein L32	0.516679	1.43066	9.97954	0.010048
H2014E09	VPS4B	vacuolar protein sorting 4B (yeast)	0.518997	1.43296	12.462	5.44561e-08
H2016E06	TFAM	transcription factor A. mitochondrial	0.520379	1.43433	9.94324	0.00114775
H2016C06	AFG3L1	AFG3 ATPase family gene 3-like 1 (yeast)	0.526702	1.44063	8.83532	0.00875839
H2001H08	IL3	interleukin 3:interleukin 3 (colony-stimulating factor. multiple)	0.538964	1.45293	12.4631	6.02317e-13
H2012G04	CAV2	caveolin 2	0.555693	1.46987	11.105	0.00486932
H2012B06	SMAC	second mitochondria-derived activator of caspase	0.577262	1.49202	10.4189	1.37261e-06
H2009G10	GCAT	glycine C-acetyltransferase (2-amino-3-ketobutyrate coenzyme A ligase)	0.582113	1.49704	8.9558	0.0077554
H2006D09	HSPCB	heat shock 90kDa protein 1. beta	0.59971	1.51541	11.2791	6.06244e-05
H2012C01	MTTQ	tRNA glutamine	0.607248	1.52335	13.972	0.00116843
H2008E02	DDX21	DEAD/H (Asp-Glu-Ala-Asp/His) box polypeptide 21	0.610455	1.52674	10.9516	1.62784e-07
H2008D11	TOP3A	topoisomerase (DNA) III alpha	0.616239	1.53287	10.1798	0.00128388
H2007H06	ABCE1	ATP-binding cassette. sub-family E (OABP). member 1	0.61967	1.53652	9.84985	1.35211e-06
H2014E02	HYAL1	hyaluronoglucosaminidase 1	0.626183	1.54348	10.5237	0.0115573
H2010G08	CABC1	chaperone. ABC1 activity of bc1 complex like (S. pombe)	0.663436	1.58385	8.8866	0.00182254
H2012H12	CTSC	cathepsin C	0.701634	1.62635	10.9297	0.00308102
H2009B08	MTHFD2	methylene tetrahydrofolate dehydrogenase (NAD+ dependent). methenyltetrahydrofolate cyclohydrolase	0.705069	1.63022	10.5694	0.000142563
H2006C10	FAF1	Fas (TNFRSF6) associated factor 1	0.788412	1.72717	8.63085	0.000316432
H2017G11	ETFDH	electron transferring flavoprotein. dehydrogenase:electron-transferring-flavoprotein dehydrogenase	0.818025	1.76299	11.7924	0.000687311
H2001D06	CYCS	cytochrome c. somatic	0.959072	1.94406	11.5433	0.000147314
H2017H08	ECHS1	enoyl Coenzyme A hydratase. short chain. 1. mitochondrial	1.10588	2.1523	12.4758	3.31079e-05
H2001E07	IGFBP3	insulin-like growth factor binding protein 3	1.12125	2.17536	11.2948	4.80924e-05
H2004B01	WNT5A	wingless-type MMTV integration site family. member 5A	1.227	2.34081	9.78053	2.49607e-06
H2009C06	PYCR1	pyrroline-5-carboxylate reductase 1	1.38466	2.6111	9.63581	3.89283e-11
H2001B01	EPHA3	Eph receptor A3:EphA3	1.45223	2.7363	8.70967	0.00239093
