# Supplementary material for: Development of a human mitochondrial oligonucleotide microarray (h-MitoArray) and gene expression analysis of fibroblast cell lines from 13 patients with isolated F1Fo ATP synthase deficiency
Source: BMC Genomics. 2008 Jan 25;9:38. doi: 10.1186/1471-2164-9-38 (PMC2267714; doi:10.1186/1471-2164-9-38)
Supplement: Additional file 9 — Lists of differentially expressed genes in N2 group. Lists of genes detected as differentially expressed in N2 group, when compared to controls at adjusted P < 0.01 significance level. [file 1471-2164-9-38-S9.xls]

## Sheet: List1
			Differentially expressed genes:			54
						24	up
						30	down
ID	Gene Symbol	Name	M	Fold Change	A	adj.P.Val
H2003G05	SFRP1	secreted frizzled-related protein 1	-1.91907	3.78179	9.11714	0.00703595
H2003A02	CXCL2	chemokine (C-X-C motif) ligand 2	-1.51316	2.85435	10.7926	0.00760502
H2003G06	SIAH1	seven in absentia homolog 1 (Drosophila)	-1.21985	2.32923	8.63885	0.00626074
H2001D05	MT2A	metallothionein 2A	-1.1123	2.1619	13.632	8.84711e-07
H2002E09	EMP2	epithelial membrane protein 2	-0.854689	1.80837	10.255	5.84313e-05
H2004D05	IER3	immediate early response 3	-0.844936	1.79618	12.9671	0.00166717
H2001E08	KRAS2	Kirsten rat sarcoma oncogene 2. expressed:v-Ki-ras2 Kirsten rat sarcoma 2 viral oncogene homolog	-0.837736	1.78724	13.9136	3.79995e-05
H2003A01	GRB2	growth factor receptor-bound protein 2	-0.568979	1.48347	10.3096	4.45302e-06
H2015F08	CAT	catalase	-0.568898	1.48339	9.93031	0.010076
H2015G11	IDH2	isocitrate dehydrogenase 2 (NADP+). mitochondrial	-0.561478	1.47578	10.1658	0.00752115
H2007C01	CYBA	cytochrome b-245. alpha polypeptide	-0.539059	1.45302	12.6396	0.00465996
H2015G07	GOT2	glutamic-oxaloacetic transaminase 2. mitochondrial (aspartate aminotransferase 2)	-0.487933	1.40243	11.4008	1.93265e-05
H2015H03	MPI	mannose phosphate isomerase	-0.480714	1.39543	10.5451	0.00339177
H2003A04	H2AFX	H2A histone family. member X	-0.45504	1.37082	10.3729	0.00809279
H2011H08	MRPL54	mitochondrial ribosomal protein L54	-0.408707	1.3275	10.1005	0.00277999
H2002F11	CAPNS1	calpain. small subunit 1	-0.382544	1.30364	12.3881	0.000283612
H2004H10	PDCD5	programmed cell death 5	-0.378356	1.29986	12.4412	0.000148677
H2005B09	MGC19531	hypothetical protein MGC19531	-0.355131	1.2791	11.1893	0.00990577
H2008H05	MDH2	malate dehydrogenase 2. NAD (mitochondrial)	-0.34703	1.27194	11.0946	0.00132661
H2009A07	TIMM23	translocase of inner mitochondrial membrane 23 homolog (yeast)	-0.328815	1.25598	10.5401	0.00907374
H2016A11	NDUFB3	NADH dehydrogenase (ubiquinone) 1 beta subcomplex 3:NADH dehydrogenase (ubiquinone) 1 beta subcomplex. 3. 12kDa	-0.323443	1.25131	11.1874	0.0097115
H2003D11	PGAM1	phosphoglycerate mutase 1 (brain)	-0.323251	1.25115	13.021	0.00301959
H2017F05	CEBPA	CCAAT/enhancer binding protein (C/EBP). alpha	-0.315162	1.24415	14.6808	0.00339177
H2016F02	ATP5H	ATP synthase. H+ transporting. mitochondrial F0 complex. subunit d	-0.301124	1.2321	12.519	0.00423027
H2007E08	BZRP	benzodiazapine receptor (peripheral)	-0.293409	1.22553	13.4984	0.00364249
H2007D05	SNCA	synuclein. alpha (non A4 component of amyloid precursor)	-0.288698	1.22154	12.289	0.00760502
H2014B03	AP2S1	adaptor-related protein complex 2. sigma 1 subunit	-0.287922	1.22088	12.5333	0.00132661
H2013C11	AP2M1	adaptor-related protein complex 2. mu 1 subunit	-0.28347	1.21712	13.0532	0.00703595
H2016E09	COX6A1	cytochrome c oxidase subunit VIa polypeptide 1:cytochrome c oxidase. subunit VI a. polypeptide 1	-0.242103	1.18272	12.3919	0.00128206
H2017G08	ACAA2	acetyl-Coenzyme A acyltransferase 2 (mitochondrial 3-oxoacyl-Coenzyme A thiolase)	-0.206969	1.15426	15.8784	0.00339177
H2017F06	PPID	peptidylprolyl isomerase D (cyclophilin D)	0.20958	1.15635	14.6013	0.00473403
H2017A06	SLC25A15	solute carrier family 25 (mitochondrial carrier: ornithine transporter) member 15:solute carrier family 25 (mitochondrial carrier: ornithine transporter). member 15	0.273601	1.20882	14.8225	0.000438147
H2003F04	PTPRC	protein tyrosine phosphatase. receptor type. C	0.279498	1.21377	11.5302	0.00703595
H2017D05	NDUFC2	NADH dehydrogenase (ubiquinone) 1. subcomplex unknown. 2:NADH dehydrogenase (ubiquinone) 1. subcomplex unknown. 2. 14.5kDa	0.281564	1.21551	13.5913	0.00132661
H2016D04	ATP5S	H2016D04	0.284124	1.21767	14.4323	0.000510562
H2017C10	CRAT	carnitine acetyltransferase	0.287973	1.22092	14.1124	0.00188883
H2003G02	RPL15	ribosomal protein L15	0.317772	1.2464	11.6349	0.00984034
H2017G09	PCCA	propionyl Coenzyme A carboxylase. alpha polypeptide:propionyl-Coenzyme A carboxylase. alpha polypeptide	0.353795	1.27792	13.1552	0.00911625
H2006E01	CD24	CD24 antigen (small cell lung carcinoma cluster 4 antigen)	0.379707	1.30108	12.071	0.000235321
H2012D02	MTTL2	tRNA leucine 2 (CUN)	0.399217	1.31879	11.6414	0.00339177
H2012D06	MTTP	tRNA proline	0.400567	1.32003	13.5619	0.000148677
H2012B10	MTRNR2	16S RNA	0.400854	1.32029	14.3164	0.00277999
H2007A08	CASP8	caspase 8. apoptosis-related cysteine protease	0.428642	1.34597	11.8584	0.00132661
H2010A02	GLS	glutaminase	0.457437	1.3731	11.8827	0.00911625
H2012A01	ATPAF1	ATP synthase mitochondrial F1 complex assembly factor 1	0.511777	1.42581	13.6388	0.000126639
H2012B06	SMAC	second mitochondria-derived activator of caspase	0.516848	1.43083	10.4189	0.000510562
H2005D11	FOS	v-fos FBJ murine osteosarcoma viral oncogene homolog	0.589469	1.50469	12.0266	0.00990577
H2012C03	MTTW	tRNA tryptophan	0.611033	1.52735	11.0561	6.20262e-05
H2012C12	MTTR	tRNA arginine	0.616706	1.53337	12.1509	0.00473403
H2001F07	KIT	kit oncogene:v-kit Hardy-Zuckerman 4 feline sarcoma viral oncogene homolog	0.665523	1.58614	9.98369	0.00423027
H2012B09	MTTV	tRNA valine	0.75041	1.68227	14.1982	8.84711e-07
H2012C09	MTTD	tRNA aspartic acid	0.838654	1.78838	12.1584	9.23712e-06
H2015A02	ADA	Homo sapiens adenosine deaminase (ADA). mRNA	0.999461	1.99925	9.35781	0.000989609
H2003D01	NOV	nephroblastoma overexpressed gene	1.02125	2.02968	9.59401	0.00436817
