# Supplementary material for: Development of a human mitochondrial oligonucleotide microarray (h-MitoArray) and gene expression analysis of fibroblast cell lines from 13 patients with isolated F1Fo ATP synthase deficiency
Source: BMC Genomics. 2008 Jan 25;9:38. doi: 10.1186/1471-2164-9-38 (PMC2267714; doi:10.1186/1471-2164-9-38)
Supplement: Additional file 12 — Differentially expressed genes in patient P1. Lists of genes detected as differentially expressed in individual patients comparing to controls at adjusted P < 0.01 significance level. [file 1471-2164-9-38-S12.xls]

## Sheet: List1
			Differentially expressed genes:			126
						59	up
						67	down
ID	Gene Symbol	Name	M	Fold Change	A	adj.P.Val
H2003A02	CXCL2	chemokine (C-X-C motif) ligand 2	-3.64281	12.491	10.7926	2.14288e-07
H2001C10	TM4SF1	transmembrane 4 superfamily member 1	-3.63912	12.4591	9.52782	0.00139699
H2003A08	ID1	inhibitor of DNA binding 1. dominant negative helix-loop-helix protein	-3.32765	10.0397	11.6339	1.3429e-13
H2006A10	TNFAIP3	tumor necrosis factor. alpha-induced protein 3	-2.91696	7.55253	8.4929	0.000140274
H2001D05	MT2A	metallothionein 2A	-2.50989	5.69577	13.632	2.90485e-13
H2007H12	TK1	thymidine kinase 1. soluble	-2.32923	5.02538	10.5475	3.31979e-11
H2001A08	CUGBP1	CUG triplet repeat. RNA binding protein 1	-2.25705	4.78014	10.7688	0.00236231
H2001D06	CYCS	cytochrome c. somatic	-2.22614	4.67881	11.5433	3.55294e-08
H2001E07	IGFBP3	insulin-like growth factor binding protein 3	-2.099	4.28413	11.2948	1.74397e-05
H2001H05	IL8	interleukin 8	-2.05883	4.16647	9.81179	0.000692459
H2002B08	TOP2A	topoisomerase (DNA) II alpha 170kDa	-1.93507	3.82397	10.3168	9.98438e-06
H2001E08	KRAS2	Kirsten rat sarcoma oncogene 2. expressed:v-Ki-ras2 Kirsten rat sarcoma 2 viral oncogene homolog	-1.90911	3.75579	13.9136	2.85086e-12
H2002G03	CDC2	cell division cycle 2. G1 to S and G2 to M	-1.73951	3.33922	8.91127	0.000222155
H2001E05	CCNB1	cyclin B1	-1.70774	3.26649	11.4367	3.31979e-11
H2002C03	BIRC5	baculoviral IAP repeat-containing 5 (survivin)	-1.5805	2.99074	9.02435	0.00011792
H2013A12	POU3F1	POU domain. class 3. transcription factor 1	-1.51154	2.85114	8.54105	0.000991415
H2002C11	CCNA2	cyclin A2	-1.50872	2.84558	8.79352	0.00846244
H2008H07	MTHFD1	methylenetetrahydrofolate dehydrogenase (NADP+ dependent). methenyltetrahydrofolate cyclohydrolase. formyltetrahydrofolate synthetase	-1.47627	2.78228	10.4324	0.00597509
H2004B04	C11orf13	chromosome 11 open reading frame 13	-1.44172	2.71644	8.51081	0.00100299
H2001H03	IL1B	interleukin 1 beta:interleukin 1. beta	-1.42797	2.69068	9.29957	0.00149574
H2004D05	IER3	immediate early response 3	-1.42227	2.68006	12.9671	0.000121935
H2016G05	PPARA	peroxisome proliferative activated receptor. alpha:peroxisome proliferator activated receptor alpha	-1.39242	2.62519	14.906	1.84341e-21
H2004B05	CDC7L1	CDC7 cell division cycle 7-like 1 (S. cerevisiae)	-1.39026	2.62125	10.9906	0.000680939
H2001A10	IPO11	importin 11	-1.34505	2.54039	9.0724	0.00880887
H2002B10	TYMS	thymidylate synthetase	-1.28212	2.43196	11.619	7.37302e-06
H2003C09	MYC	v-myc myelocytomatosis viral oncogene homolog (avian)	-1.26221	2.39863	11.0157	0.00479887
H2016D06	AFG3L2	AFG3 ATPase family gene 3-like 2 (yeast)	-1.2066	2.30792	11.3077	0.00795412
H2005C08	E2F1	E2F transcription factor 1	-1.1929	2.28612	9.87604	0.000141578
H2016E04	ATPAF1	ATP synthase mitochondrial F1 complex assembly factor 1	-1.15777	2.23113	14.797	2.90485e-13
H2002G07	CDK2	cyclin-dependent kinase 2	-1.10001	2.14356	10.3379	0.00230672
H2006A11	TNFAIP2	tumor necrosis factor. alpha-induced protein 2	-1.09907	2.14217	10.7082	0.0106163
H2005F08	FOSL1	FOS-like antigen 1	-1.09804	2.14063	8.57381	0.00948316
H2002G05	CDC25A	cell division cycle 25A	-1.01147	2.01597	8.63205	0.000185113
H2015G11	IDH2	isocitrate dehydrogenase 2 (NADP+). mitochondrial	-0.979756	1.97213	10.1658	0.00011189
H2004G10	FARSL	phenylalanine-tRNA synthetase-like	-0.956987	1.94125	11.3292	0.00117168
H2007B08	MRPL11	mitochondrial ribosomal protein L11	-0.949753	1.93154	11.1728	0.00648007
H2003H12	TIAM1	T-cell lymphoma invasion and metastasis 1	-0.928633	1.90347	8.65562	0.00960424
H2015E03	ACO2	aconitase 2. mitochondrial	-0.925112	1.89883	11.6437	0.00597509
H2003E06	PRKCZ	protein kinase C. zeta	-0.921933	1.89465	8.91711	0.00027557
H2001G06	IL4R	interleukin 4 receptor	-0.907435	1.87571	9.83113	1.53765e-06
H2011F05	GTPBG3	mitochondrial GTP binding protein	-0.901068	1.86745	8.50151	0.00915468
H2016A02	MTCO2	cytochrome c oxidase II	-0.897049	1.86225	15.4794	5.99963e-09
H2003D07	PCNA	proliferating cell nuclear antigen	-0.889218	1.85217	10.7999	0.000917787
H2006H06	NFKB2	nuclear factor of kappa light polypeptide gene enhancer in B-cells 2 (p49/p100)	-0.87974	1.84004	9.46097	0.0146362
H2016E06	TFAM	transcription factor A. mitochondrial	-0.865464	1.82193	9.94324	0.00105122
H2011F08	LMNB2	lamin B2	-0.848522	1.80065	10.5599	7.37302e-06
H2003A04	H2AFX	H2A histone family. member X	-0.794814	1.73485	10.3729	0.00181012
H2016G04	MTATP6	ATP synthase 6	-0.790602	1.7298	15.5813	0.000140969
H2016A03	MTATP8	ATP synthase 8	-0.78228	1.71985	14.7668	9.89342e-11
H2009E03	SLC25A10	solute carrier family 25 (mitochondrial carrier: dicarboxylate transporter). member 10	-0.775446	1.71172	9.02471	0.0146362
H2015C11	ALDH1B1	aldehyde dehydrogenase 1 family. member B1	-0.746314	1.6775	9.65239	0.000430762
H2016G06	TFB1M	transcription factor B1. mitochondrial	-0.741383	1.67178	14.1691	0.000121379
H2001H01	IL6R	interleukin 6 receptor	-0.736167	1.66574	12.7847	1.41687e-06
H2002F03	IL8RB	interleukin 8 receptor. beta	-0.715509	1.64206	8.57044	0.00843539
H2001A12	MCL1	myeloid cell leukemia sequence 1:myeloid cell leukemia sequence 1 (BCL2-related)	-0.682949	1.60542	12.5031	2.44687e-06
H2014E01	HYAL1	hyaluronoglucosaminidase 1	-0.652292	1.57166	9.24623	0.0147515
H2003B04	JUNB	jun B proto-oncogene	-0.651732	1.57105	12.4711	0.000178218
H2001B07	CLK1	CDC-like kinase 1	-0.552829	1.46696	10.4447	0.00206235
H2002G01	CCND3	cyclin D3	-0.516644	1.43062	10.8868	0.0128666
H2005G10	BCAP31	accessory protein BAP31	-0.514707	1.4287	10.9793	0.00566132
H2005A05	TP53I3	tumor protein p53 inducible protein 3	-0.50402	1.41816	10.4086	0.00163402
H2015A06	ALDOA	aldolase A. fructose-bisphosphate	-0.503074	1.41723	13.6234	0.0015424
H2001B11	HMGB1	high mobility group box 1:high-mobility group box 1	-0.500111	1.41432	12.3142	0.00104997
H2017H03	NDUFB7	NADH dehydrogenase (ubiquinone) 1 beta subcomplex. 7:NADH dehydrogenase (ubiquinone) 1 beta subcomplex. 7. 18kDa	-0.471319	1.38638	12.6855	0.000140274
H2009B11	YWHAE	tyrosine 3-monooxygenase/tryptophan 5-monooxygenase activation protein. epsilon polypeptide	-0.425382	1.34293	12.6952	0.00632634
H2003D11	PGAM1	phosphoglycerate mutase 1 (brain)	-0.4152	1.33348	13.021	0.00300518
H2017G08	ACAA2	acetyl-Coenzyme A acyltransferase 2 (mitochondrial 3-oxoacyl-Coenzyme A thiolase)	-0.302806	1.23354	15.8784	0.00180857
H2015D05	RPL3	ribosomal protein L3	0.272278	1.20771	14.1239	0.0123233
H2014G10	RPL3	ribosomal protein L3	0.290428	1.223	14.152	0.00672358
H2001E11	TNFRSF6	tumor necrosis factor receptor superfamily. member 6	0.307127	1.23724	14.3982	0.00632492
H2014G07	RPL13A	ribosomal protein L13a	0.328567	1.25577	14.2442	0.00276779
H2001G03	SMN1	survival of motor neuron 1. telomeric	0.340645	1.26632	13.8552	0.000921595
H2013D03	ATP6V1F	ATPase. H+ transporting. lysosomal 14kDa. V1 subunit F	0.34433	1.26956	11.9365	0.0144973
H2016A01	ATP5L	ATP synthase. H+ transporting. mitochondrial F0 complex. subunit g	0.345934	1.27097	12.7288	0.0064348
H2001H08	IL3	interleukin 3:interleukin 3 (colony-stimulating factor. multiple)	0.350679	1.27516	12.4631	0.00945545
H2014G08	RPL15	ribosomal protein L15	0.393399	1.31348	12.085	0.013387
H2009F04	TXN2	thioredoxin 2	0.414388	1.33273	10.995	0.00492271
H2012D06	MTTP	tRNA proline	0.439018	1.35568	13.5619	0.00479887
H2007D05	SNCA	synuclein. alpha (non A4 component of amyloid precursor)	0.449318	1.3654	12.289	0.00194043
H2014E10	TCIRG1	T-cell. immune regulator 1. ATPase. H+ transporting. lysosomal V0 protein a isoform 3	0.450828	1.36682	12.1115	0.00880887
H2012F08	HEXA	hexosaminidase A (alpha polypeptide)	0.466063	1.38133	12.1987	0.00181012
H2016E08	SLC25A6	solute carrier family 25 (mitochondrial carrier: adenine nucleotide translocator). member 6	0.474642	1.38957	12.5341	0.00598438
H2003G02	RPL15	ribosomal protein L15	0.481613	1.3963	11.6349	0.00207701
H2017G09	PCCA	propionyl Coenzyme A carboxylase. alpha polypeptide:propionyl-Coenzyme A carboxylase. alpha polypeptide	0.483387	1.39802	13.1552	0.00632492
H2012A08	DNAH17	dynein. axonemal. heavy polypeptide 17	0.501965	1.41614	15.1348	0.0147515
H2014E07	AP1S3	adaptor-related protein complex 1. sigma 3 subunit	0.516849	1.43083	10.7213	0.00624116
H2012F07	GALNS	galactosamine (N-acetyl)-6-sulfate sulfatase (Morquio syndrome. mucopolysaccharidosis type IVA)	0.51846	1.43243	10.231	0.00713895
H2017C12	MTCO3	cytochrome c oxidase III	0.525975	1.43991	14.6089	7.37302e-06
H2017C01	MTCO3	cytochrome c oxidase III	0.550786	1.46488	14.461	2.40181e-05
H2003B07	LTBR	lymphotoxin beta receptor (TNFR superfamily. member 3)	0.554593	1.46875	11.2105	0.0146362
H2012B06	SMAC	second mitochondria-derived activator of caspase	0.583768	1.49876	10.4189	0.00937025
H2012G11	CTSW	cathepsin W (lymphopain)	0.643809	1.56245	11.0152	0.00880887
H2017A12	COX7A2L	cytochrome c oxidase subunit VIIa polypeptide 2 like:cytochrome c oxidase subunit VIIa polypeptide 2-like	0.657037	1.57684	13.5259	1.53361e-06
H2001E03	LGALS8	lectin. galactose binding. soluble 8:lectin. galactoside-binding. soluble. 8 (galectin 8)	0.676732	1.59851	10.2496	0.00471793
H2012B09	MTTV	tRNA valine	0.682521	1.60494	14.1982	0.000289605
H2011H04	HIBADH	3-hydroxyisobutyrate dehydrogenase	0.705141	1.6303	9.76783	0.00200569
H2015D09	RPS3A	ribosomal protein S3A	0.710438	1.6363	13.9166	0.000119377
H2010E07	MRPS10	mitochondrial ribosomal protein S10	0.857914	1.81242	10.5183	0.000579574
H2012B10	MTRNR2	16S RNA	0.873272	1.83181	14.3164	3.8731e-08
H2005H11	PBX3	pre-B-cell leukemia transcription factor 3	0.875148	1.8342	9.27986	0.00463555
H2001C08	MAX	MAX protein:Max protein	0.908551	1.87716	12.1327	0.00597038
H2012E07	IDUA	iduronidase. alpha-L-	0.920873	1.89326	10.0868	0.0147586
H2004E06	DDIT3	DNA-damage-inducible transcript 3	0.92377	1.89707	9.47782	0.0130001
H2008G03	SHMT2	serine hydroxymethyltransferase 2 (mitochondrial)	0.927906	1.90251	9.73634	0.00317696
H2002F07	IRAK1	interleukin-1 receptor-associated kinase 1	0.932325	1.90835	11.4079	6.56479e-05
H2012C07	MTTY	tRNA tyrosine	0.939541	1.91792	13.9607	0.00977372
H2012C01	MTTQ	tRNA glutamine	0.990144	1.98638	13.972	0.00082595
H2012A11	ANXA7	annexin A7	1.03515	2.04933	12.6598	8.98566e-10
H2012H12	CTSC	cathepsin C	1.10341	2.14862	10.9297	0.00880887
H2011A01	SQRDL	sulfide quinone reductase-like (yeast)	1.1409	2.20518	10.6831	0.000119241
H2015A02	ADA	Homo sapiens adenosine deaminase (ADA). mRNA	1.15784	2.23124	9.35781	0.00795963
H2012C11	MTTG	tRNA glycine	1.16109	2.23627	14.8662	3.77471e-05
H2006F06	FXYD3	FXYD domain containing ion transport regulator 3	1.23988	2.36179	8.85902	0.00509276
H2002D07	CDK8	cyclin-dependent kinase 8	1.25745	2.39072	9.27972	0.0147515
H2004B06	NSMAF	neutral sphingomyelinase (N-SMase) activation associated factor	1.27644	2.4224	9.8708	5.49792e-05
H2003H10	TGFBR3	transforming growth factor. beta receptor III (betaglycan. 300kDa)	1.29184	2.44841	10.1001	0.00882758
H2015G09	HMOX1	heme oxygenase (decycling) 1	1.29682	2.45687	11.2069	5.28512e-06
H2016A05	NRF1	nuclear respiratory factor 1	1.30466	2.47026	14.0601	6.48535e-08
H2016B04	PPARG	peroxisome proliferative activated receptor. gamma:peroxisome proliferator activated receptor gamma	1.34197	2.53497	9.5435	1.87667e-05
H2005F09	MAFB	v-maf musculoaponeurotic fibrosarcoma oncogene homolog B (avian)	1.57322	2.97568	9.61903	0.00173022
H2014D06	CTSC	cathepsin C	1.64309	3.12335	10.1901	0.000668768
H2002A12	IL1R1	interleukin 1 receptor. type I	1.73572	3.33046	10.1191	0.00105205
H2008H03	GLYAT	glycine-N-acyltransferase	2.05977	4.16921	9.52959	0.000325648
H2004E08	TANK	TRAF family member-associated NFKB activator	2.3941	5.2565	8.59502	0.000444573
H2012A05	TR2	thioredoxin reductase 2	2.43736	5.4165	9.15411	0.0147515
H2010A01	MFN2	mitofusin 2	2.87231	7.32236	8.57459	3.14402e-09
