# Supplementary material for: Development of a human mitochondrial oligonucleotide microarray (h-MitoArray) and gene expression analysis of fibroblast cell lines from 13 patients with isolated F1Fo ATP synthase deficiency
Source: BMC Genomics. 2008 Jan 25;9:38. doi: 10.1186/1471-2164-9-38 (PMC2267714; doi:10.1186/1471-2164-9-38)
Supplement: Additional file 13 — Differentially expressed genes in patient P2. Lists of genes detected as differentially expressed in individual patients comparing to controls at adjusted P < 0.01 significance level. [file 1471-2164-9-38-S13.xls]

## Sheet: List1
			Differentially expressed genes:			30
						4	up
						26	down
ID	Gene Symbol	Name	M	Fold Change	A	adj.P.Val
H2006A10	TNFAIP3	tumor necrosis factor. alpha-induced protein 3	-3.75123	13.4658	8.4929	0.00309174
H2004D05	IER3	immediate early response 3	-2.05651	4.15978	12.9671	0.000328496
H2013B09	TFAP2C	transcription factor AP-2 gamma (activating enhancer binding protein 2 gamma)	-1.97689	3.93644	9.65194	0.00010267
H2001D01	SRC	Rous sarcoma oncogene:v-src sarcoma (Schmidt-Ruppin A-2) viral oncogene homolog (avian)	-1.85886	3.6272	8.87432	0.000635082
H2001D05	MT2A	metallothionein 2A	-1.73147	3.32066	13.632	0.00109648
H2006H04	FMR1	fragile X mental retardation 1	-1.71696	3.28742	8.73428	0.00172789
H2005D06	FAT	FAT tumor suppressor homolog 1 (Drosophila)	-1.71307	3.27858	10.1438	0.00783353
H2008C06	SLC1A3	solute carrier family 1 (glial high affinity glutamate transporter). member 3	-1.70879	3.26886	9.19965	0.00283639
H2012D12	FUCA1	fucosidase. alpha-L- 1. tissue	-1.6847	3.21474	8.6041	0.00283639
H2008E08	C21orf2	chromosome 21 open reading frame 2	-1.46328	2.75734	9.07058	0.00172789
H2002H12	GAS1	growth arrest-specific 1	-1.41176	2.66061	10.8285	0.00109648
H2016E04	ATPAF1	ATP synthase mitochondrial F1 complex assembly factor 1	-1.39454	2.62905	14.797	2.55071e-10
H2001C02	OS-9	amplified in osteosarcoma	-1.35992	2.56671	11.6767	0.00479409
H2016G05	PPARA	peroxisome proliferative activated receptor. alpha:peroxisome proliferator activated receptor alpha	-1.22991	2.34552	14.906	1.17263e-10
H2011E09	MRPS6	mitochondrial ribosomal protein S6	-1.08969	2.12828	10.4773	0.00292427
H2006G04	HNRPU	heterogeneous nuclear ribonucleoprotein U (scaffold attachment factor A)	-1.03779	2.05308	10.7286	0.00126107
H2005G01	LDHA	lactate dehydrogenase A	-1.00942	2.0131	14.1694	0.0108566
H2001G11	VHL	von Hippel-Lindau syndrome	-0.882546	1.84363	11.7697	0.0135421
H2016G06	TFB1M	transcription factor B1. mitochondrial	-0.869961	1.82761	14.1691	0.00385823
H2005H05	H1FX	H1 histone family. member X	-0.795564	1.73576	12.5434	0.00479409
H2016A02	MTCO2	cytochrome c oxidase II	-0.769265	1.7044	15.4794	0.00172789
H2001H01	IL6R	interleukin 6 receptor	-0.75337	1.68573	12.7847	0.00172789
H2015E07	SLC25A5	solute carrier family 25 (mitochondrial carrier: adenine nucleotide translocator). member 5	-0.701922	1.62667	12.7554	0.00385823
H2016A03	MTATP8	ATP synthase 8	-0.648822	1.56789	14.7668	0.000635082
H2008H04	BCKDK	branched chain alpha-ketoacid dehydrogenase kinase	-0.634438	1.55233	11.003	0.00649249
H2008E10	DDX8	DEAD/H (Asp-Glu-Ala-Asp/His) box polypeptide 8 (RNA helicase)	-0.512143	1.42617	11.9546	0.00385823
H2001A04	EPHB2	Eph receptor B2:EphB2	0.853405	1.80676	9.67773	0.0140832
H2017C07	GPD2	glycerol phosphate dehydrogenase 2. mitochondrial:glycerol-3-phosphate dehydrogenase 2 (mitochondrial)	0.936454	1.91382	9.51863	0.0134658
H2016A05	NRF1	nuclear respiratory factor 1	1.0218	2.03045	14.0601	0.0107847
H2010H03	KIAA1560	glycerol 3-phosphate acyltransferase. mitochondrial	1.51578	2.85953	9.2206	0.00304962
