# Supplementary material for: Development of a human mitochondrial oligonucleotide microarray (h-MitoArray) and gene expression analysis of fibroblast cell lines from 13 patients with isolated F1Fo ATP synthase deficiency
Source: BMC Genomics. 2008 Jan 25;9:38. doi: 10.1186/1471-2164-9-38 (PMC2267714; doi:10.1186/1471-2164-9-38)
Supplement: Additional file 14 — Differentially expressed genes in patient P3. Lists of genes detected as differentially expressed in individual patients comparing to controls at adjusted P < 0.01 significance level. [file 1471-2164-9-38-S14.xls]

## Sheet: List1
			Differentially expressed genes:			98
						62	up
						36	down
ID	Gene Symbol	Name	M	Fold Change	A	adj.P.Val
H2004B01	WNT5A	wingless-type MMTV integration site family. member 5A	-2.00034	4.00094	9.78053	1.59677e-05
H2014D06	CTSC	cathepsin C	-1.80428	3.49254	10.1901	0.000328341
H2003A06	HLA-C	major histocompatibility complex. class I. C	-1.45434	2.74032	9.72048	0.000641351
H2007A03	MAPK3	mitogen-activated protein kinase 3	-1.21189	2.31641	11.524	0.00356174
H2006E08	TNFRSF21	tumor necrosis factor receptor superfamily. member 21	-1.12256	2.17733	9.11334	0.00593661
H2006A11	TNFAIP2	tumor necrosis factor. alpha-induced protein 2	-1.12047	2.17418	10.7082	0.0118452
H2006G10	CASP1	caspase 1. apoptosis-related cysteine protease (interleukin 1. beta. convertase)	-1.06979	2.09913	8.74595	0.00912902
H2006E07	PPP1R15A	protein phosphatase 1. regulatory (inhibitor) subunit 15A	-0.991407	1.98812	11.5617	0.000332424
H2005E01	HRAS	v-Ha-ras Harvey rat sarcoma viral oncogene homolog	-0.909132	1.87791	10.5989	0.00841607
H2015F08	CAT	catalase	-0.887017	1.84935	9.93031	0.0036468
H2007C01	CYBA	cytochrome b-245. alpha polypeptide	-0.810582	1.75392	12.6396	0.00407082
H2004B03	DEK	DEK oncogene (DNA binding)	-0.809012	1.75201	11.1828	0.000195824
H2006F07	AXL	AXL receptor tyrosine kinase	-0.792407	1.73196	11.8469	0.00841607
H2017G01	CYC1	cytochrome c-1	-0.790429	1.72959	10.0903	0.00477148
H2007A08	CASP8	caspase 8. apoptosis-related cysteine protease	-0.713244	1.63949	11.8584	2.76618e-05
H2001H01	IL6R	interleukin 6 receptor	-0.704791	1.62991	12.7847	1.59677e-05
H2009H10	MRPL19	mitochondrial ribosomal protein L19	-0.697222	1.62138	10.186	0.000892292
H2001A12	MCL1	myeloid cell leukemia sequence 1:myeloid cell leukemia sequence 1 (BCL2-related)	-0.64429	1.56297	12.5031	2.76618e-05
H2017G02	COX15	COX15 homolog. cytochrome c oxidase assembly protein (yeast)	-0.642646	1.56119	11.6369	0.000803554
H2016E02	ATP5C1	ATP synthase. H+ transporting. mitochondrial F1 complex. gamma polypeptide 1	-0.64071	1.5591	11.3102	0.000687098
H2003D11	PGAM1	phosphoglycerate mutase 1 (brain)	-0.619414	1.53625	13.021	1.59677e-05
H2008E01	DBY	DEAD/H (Asp-Glu-Ala-Asp/His) box polypeptide. Y chromosome	-0.585659	1.50072	10.5965	0.00898344
H2010H11	MRPL23	mitochondrial ribosomal protein L23	-0.57593	1.49064	10.9733	0.00224899
H2005H05	H1FX	H1 histone family. member X	-0.565158	1.47955	12.5434	0.00324608
H2008A11	MRPL40	mitochondrial ribosomal protein L40	-0.533357	1.44729	10.8506	0.0042107
H2003B11	MAFG	v-maf musculoaponeurotic fibrosarcoma oncogene homolog G (avian)	-0.525765	1.4397	10.4287	0.0133497
H2001B11	HMGB1	high mobility group box 1:high-mobility group box 1	-0.51616	1.43014	12.3142	0.0012021
H2007F11	DNAJA1	DnaJ (Hsp40) homolog. subfamily A. member 1	-0.513364	1.42737	11.4527	0.0031801
H2004H10	PDCD5	programmed cell death 5	-0.486545	1.40109	12.4412	0.00250243
H2009B11	YWHAE	tyrosine 3-monooxygenase/tryptophan 5-monooxygenase activation protein. epsilon polypeptide	-0.453822	1.36966	12.6952	0.00479736
H2015A06	ALDOA	aldolase A. fructose-bisphosphate	-0.449615	1.36568	13.6234	0.00748443
H2002F10	ARHA	ras homolog gene family. member A	-0.392266	1.31245	12.4216	0.00912902
H2006E11	UBB	ubiquitin B	-0.357059	1.28081	13.2941	0.00494141
H2015F07	ATP5O	ATP synthase. H+ transporting. mitochondrial F1 complex. O subunit (oligomycin sensitivity conferring protein)	-0.31457	1.24364	12.7886	0.00593661
H2016A07	VDAC1	voltage-dependent anion channel 1	-0.298173	1.22959	15.5841	0.0118452
H2001B05	RPLP0	ribosomal protein. large. P0	-0.294096	1.22612	14.9507	0.00608165
H2017F03	NDUFB9	NADH dehydrogenase (ubiquinone) 1 beta subcomplex. 9:NADH dehydrogenase (ubiquinone) 1 beta subcomplex. 9. 22kDa	0.276106	1.21092	14.3045	0.0104449
H2017C12	MTCO3	cytochrome c oxidase III	0.336991	1.26312	14.6089	0.00841607
H2016A03	MTATP8	ATP synthase 8	0.343135	1.26851	14.7668	0.00912902
H2016G05	PPARA	peroxisome proliferative activated receptor. alpha:peroxisome proliferator activated receptor alpha	0.359246	1.28276	14.906	0.0133497
H2017F04	MTND1	NADH dehydrogenase 1	0.366289	1.28903	14.6658	0.00125481
H2017H04	MTND4	NADH dehydrogenase 4	0.413202	1.33164	14.7516	0.0003161
H2005H09	MAP3K7IP1	mitogen-activated protein kinase kinase kinase 7 interacting protein 1	0.422866	1.34059	11.3429	0.00124827
H2005A05	TP53I3	tumor protein p53 inducible protein 3	0.428232	1.34558	10.4086	0.0118452
H2016E03	SCO2	SCO cytochrome oxidase deficient homolog 2 (yeast)	0.428462	1.3458	10.8788	0.00194035
H2009C10	SWAP2	suppressor of white apricot homolog 2	0.432993	1.35003	10.62	0.00194035
H2017A12	COX7A2L	cytochrome c oxidase subunit VIIa polypeptide 2 like:cytochrome c oxidase subunit VIIa polypeptide 2-like	0.452107	1.36804	13.5259	0.00224899
H2012A11	ANXA7	annexin A7	0.455297	1.37107	12.6598	0.0145285
H2017G09	PCCA	propionyl Coenzyme A carboxylase. alpha polypeptide:propionyl-Coenzyme A carboxylase. alpha polypeptide	0.462925	1.37833	13.1552	0.0118452
H2017A03	MTND4L	NADH dehydrogenase 4L	0.463879	1.37924	14.5805	0.00174045
H2016E04	ATPAF1	ATP synthase mitochondrial F1 complex assembly factor 1	0.466158	1.38143	14.797	0.00411494
H2017A11	FACL5	fatty acid Coenzyme A ligase. long chain 5:fatty-acid-Coenzyme A ligase. long-chain 5	0.472557	1.38757	11.8707	0.00136116
H2012D02	MTTL2	tRNA leucine 2 (CUN)	0.474512	1.38945	11.6414	0.0133036
H2012B10	MTRNR2	16S RNA	0.476833	1.39169	14.3164	0.00595965
H2007A02	IGF1	insulin-like growth factor 1 (somatomedin C)	0.501732	1.41591	10.7809	0.00463577
H2012A04	KIAA0446	KIAA0446 gene product	0.502943	1.4171	13.5412	0.00506846
H2002F09	ARAF1	v-raf murine sarcoma 3611 viral oncogene homolog 1	0.522872	1.43681	10.4061	0.00666539
H2012F04	GLB1	galactosidase. beta 1	0.528485	1.44241	10.7951	0.00855832
H2012A09	FLJ30092	hypothetical protein FLJ30092	0.55333	1.46747	10.5821	0.00210859
H2017H07	NDUFV2	NADH dehydrogenase (ubiquinone) flavoprotein 2:NADH dehydrogenase (ubiquinone) flavoprotein 2. 24kDa	0.575578	1.49027	12.4811	0.000362654
H2016H10	SDHA	succinate dehydrogenase complex. subunit A. flavoprotein (Fp)	0.579122	1.49394	12.2645	0.0146408
H2012B08	MTRNR1	12S RNA	0.584208	1.49922	14.5801	0.00506846
H2017B03	MTND3	NADH dehydrogenase 3	0.589137	1.50435	14.6023	0.0129396
H2017F09	PCCA	propionyl Coenzyme A carboxylase. alpha polypeptide:propionyl-Coenzyme A carboxylase. alpha polypeptide	0.591311	1.50662	12.177	1.97156e-05
H2003F04	PTPRC	protein tyrosine phosphatase. receptor type. C	0.593883	1.5093	11.5302	5.79501e-06
H2017H11	CPT1B	carnitine palmitoyltransferase 1. muscle:carnitine palmitoyltransferase 1B (muscle)	0.600724	1.51648	11.0238	0.000127812
H2003E03	PRKCG	protein kinase C. gamma	0.616861	1.53353	9.18265	0.00921241
H2012A01	ATPAF1	ATP synthase mitochondrial F1 complex assembly factor 1	0.625574	1.54282	13.6388	0.0031801
H2004G03	DFFA	DNA fragmentation factor. 45kDa. alpha polypeptide	0.633883	1.55174	9.76752	0.000356314
H2014C11	PPT2	palmitoyl-protein thioesterase 2	0.636695	1.55476	10.3305	0.000500674
H2009C11	SARDH	sarcosine dehydrogenase	0.650535	1.56975	9.29561	0.00645914
H2004E12	SLC28A2	solute carrier family 28 (sodium-coupled nucleoside transporter). member 2	0.653681	1.57318	8.99283	0.0076796
H2004F02	TRAF4	TNF receptor-associated factor 4	0.658316	1.57824	10.6783	0.00506846
H2017E07	SLC25A21	solute carrier family 25 (mitochondrial oxodicarboxylate carrier). member 21	0.667246	1.58804	11.9542	0.00672429
H2012G11	CTSW	cathepsin W (lymphopain)	0.675844	1.59753	11.0152	0.00539121
H2012B04	TLR4	toll-like receptor 4	0.697554	1.62175	11.8492	0.000687098
H2012C09	MTTD	tRNA aspartic acid	0.711339	1.63732	12.1584	0.000856562
H2017G06	NDUFS1	NADH dehydrogenase (ubiquinone) Fe-S protein 1:NADH dehydrogenase (ubiquinone) Fe-S protein 1. 75kDa (NADH-coenzyme Q reductase)	0.711833	1.63788	12.634	0.000207466
H2012D06	MTTP	tRNA proline	0.712739	1.63891	13.5619	8.98798e-06
H2017B11	FACL4	fatty acid-Coenzyme A ligase. long chain 4:fatty-acid-Coenzyme A ligase. long-chain 4	0.716614	1.64332	10.2091	0.00261927
H2002A03	GSR	glutathione reductase	0.717287	1.64409	9.63723	0.000288609
H2012C10	MTTK	tRNA lysine	0.72742	1.65568	12.3898	0.000259904
H2012B07	MTTF	tRNA phenylalanine	0.734093	1.66335	11.4136	0.000420974
H2012B09	MTTV	tRNA valine	0.734386	1.66369	14.1982	0.000227662
H2005B04	NUP214	nucleoporin 214kDa	0.742628	1.67322	9.04534	0.00736813
H2004B12	CDK10	cyclin-dependent kinase (CDC2-like) 10	0.774968	1.71115	8.68987	0.0137413
H2017F11	ETFA	electron transferring flavoprotein. alpha polypeptide:electron-transfer-flavoprotein. alpha polypeptide (glutaric aciduria II)	0.801428	1.74282	11.7466	0.000641351
H2013H04	LYPLA3	lysophospholipase 3 (lysosomal phospholipase A2)	0.80458	1.74664	8.94854	0.0104501
H2012B06	SMAC	second mitochondria-derived activator of caspase	0.905971	1.87381	10.4189	5.66902e-05
H2016E06	TFAM	transcription factor A. mitochondrial	0.936002	1.91322	9.94324	0.000641351
H2014A01	SCARA3	scavenger receptor class A. member 3	0.950583	1.93265	10.0587	0.00921241
H2012A05	TR2	thioredoxin reductase 2	1.02268	2.03169	9.15411	0.00261927
H2012B03	TLR4	toll-like receptor 4	1.04928	2.06949	12.3826	3.04671e-05
H2012C03	MTTW	tRNA tryptophan	1.19229	2.28515	11.0561	1.90014e-10
H2012H06	ATP6V1B1	ATPase. H+ transporting. lysosomal 56/58kDa. V1 subunit B. isoform 1 (Renal tubular acidosis with deafness)	1.27319	2.41696	9.23186	0.00030811
H2012A03	KIAA1348	pyruvate dehydrogenase phosphatase isoenzyme 2	1.30597	2.4725	8.52395	0.00595965
H2003D01	NOV	nephroblastoma overexpressed gene	1.30605	2.47264	9.59401	0.00841607
H2005F12	ING1	inhibitor of growth family. member 1	2.45306	5.47577	8.81948	0.00627501
