# Supplementary material for: Development of a human mitochondrial oligonucleotide microarray (h-MitoArray) and gene expression analysis of fibroblast cell lines from 13 patients with isolated F1Fo ATP synthase deficiency
Source: BMC Genomics. 2008 Jan 25;9:38. doi: 10.1186/1471-2164-9-38 (PMC2267714; doi:10.1186/1471-2164-9-38)
Supplement: Additional file 15 — Differentially expressed genes in patient P4. Lists of genes detected as differentially expressed in individual patients comparing to controls at adjusted P < 0.01 significance level. [file 1471-2164-9-38-S15.xls]

## Sheet: List1
			Differentially expressed genes:			59
						18	up
						41	down
ID	Gene Symbol	Name	M	Fold Change	A	adj.P.Val
H2003B01	IL15RA	interleukin 15 receptor. alpha	-1.8742	3.66598	9.33527	4.14745e-05
H2007G05	CYB5	cytochrome b-5	-1.69861	3.24588	11.6228	0.00275524
H2013F01	FOS	v-fos FBJ murine osteosarcoma viral oncogene homolog	-1.65619	3.15184	12.2024	9.63654e-09
H2003D01	NOV	nephroblastoma overexpressed gene	-1.63015	3.09545	9.59401	0.001115
H2005D11	FOS	v-fos FBJ murine osteosarcoma viral oncogene homolog	-1.56816	2.96526	12.0266	9.63654e-09
H2003A06	HLA-C	major histocompatibility complex. class I. C	-1.55619	2.94076	9.72048	0.000427965
H2006A11	TNFAIP2	tumor necrosis factor. alpha-induced protein 2	-1.46918	2.76865	10.7082	0.00097936
H2004H01	RARRES3	retinoic acid receptor responder (tazarotene induced) 3	-1.40528	2.64869	8.83395	0.00340447
H2002F05	IL13RA1	interleukin 13 receptor. alpha 1	-1.34181	2.53469	10.8919	0.000303369
H2006H05	DLST	dihydrolipoamide S-succinyltransferase (E2 component of 2-oxo-glutarate complex)	-1.16395	2.2407	9.79332	0.00424685
H2015G09	HMOX1	heme oxygenase (decycling) 1	-1.13037	2.18915	11.2069	0.000314975
H2003B03	IRF1	interferon regulatory factor 1	-1.10849	2.15619	9.03314	0.000681001
H2012F06	NEU1	sialidase 1 (lysosomal sialidase)	-0.964332	1.95116	10.2417	0.00414411
H2005B10	BCL3	B-cell CLL/lymphoma 3	-0.949083	1.93064	10.4191	0.000314975
H2017C11	FACL3	fatty acid Coenzyme A ligase. long chain 3:fatty-acid-Coenzyme A ligase. long-chain 3	-0.864375	1.82055	12.8123	0.000700141
H2012E11	NPC1	Niemann-Pick disease. type C1	-0.821864	1.76769	10.2024	0.00506656
H2012E03	GBA	glucosidase. beta: acid (includes glucosylceramidase)	-0.820332	1.76581	9.89351	0.00117082
H2013F07	AP3S2	adaptor-related protein complex 3. sigma 2 subunit	-0.794677	1.73469	8.78982	0.00373847
H2008H04	BCKDK	branched chain alpha-ketoacid dehydrogenase kinase	-0.751898	1.68401	11.003	9.16465e-07
H2012F02	CLN2	ceroid-lipofuscinosis. neuronal 2. late infantile (Jansky-Bielschowsky disease)	-0.71838	1.64533	11.1577	3.26871e-05
H2004F11	CCNG2	cyclin G2	-0.716288	1.64295	9.4709	0.00521733
H2017G09	PCCA	propionyl Coenzyme A carboxylase. alpha polypeptide:propionyl-Coenzyme A carboxylase. alpha polypeptide	-0.708647	1.63427	13.1552	0.000115417
H2011C02	FLJ11743	hypothetical protein FLJ11743	-0.696566	1.62064	9.23159	0.00424685
H2012F09	HEXB	hexosaminidase B (beta polypeptide)	-0.691154	1.61457	11.341	0.00304009
H2003B04	JUNB	jun B proto-oncogene	-0.663966	1.58443	12.4711	0.000456829
H2013B04	PSAP	prosaposin (variant Gaucher disease and variant metachromatic leukodystrophy)	-0.658639	1.57859	12.7515	0.000115417
H2003H02	STAT6	signal transducer and activator of transcription 6. interleukin-4 induced	-0.627004	1.54435	10.7636	0.000814697
H2017B12	COX7A1	cytochrome c oxidase subunit VIIa polypeptide 1 (muscle):cytochrome c oxidase. subunit VIIa 1	-0.560954	1.47524	15.5284	0.00289141
H2001B07	CLK1	CDC-like kinase 1	-0.552267	1.46639	10.4447	0.00424685
H2005H05	H1FX	H1 histone family. member X	-0.528101	1.44203	12.5434	0.0080041
H2010F10	TOM7	homolog of Tom7 (S. cerevisiae)	-0.505305	1.41942	13.4866	0.00413577
H2012C02	MTTM	tRNA methionine	-0.500027	1.41424	12.705	0.0147724
H2017B01	COX7A1	cytochrome c oxidase subunit VIIa polypeptide 1 (muscle):cytochrome c oxidase. subunit VIIa 1	-0.494999	1.40932	15.7682	0.00389639
H2001H01	IL6R	interleukin 6 receptor	-0.481227	1.39593	12.7847	0.00439032
H2017F05	CEBPA	CCAAT/enhancer binding protein (C/EBP). alpha	-0.462377	1.37781	14.6808	0.00526971
H2017H11	CPT1B	carnitine palmitoyltransferase 1. muscle:carnitine palmitoyltransferase 1B (muscle)	-0.45556	1.37131	11.0238	0.00493663
H2017G04	MTND5	NADH dehydrogenase 5	-0.446831	1.36304	13.7141	0.00521733
H2016F05	JUN	Jun oncogene:v-jun sarcoma virus 17 oncogene homolog (avian)	-0.428528	1.34586	15.7915	0.00384538
H2017F09	PCCA	propionyl Coenzyme A carboxylase. alpha polypeptide:propionyl-Coenzyme A carboxylase. alpha polypeptide	-0.415251	1.33353	12.177	0.00424685
H2017D04	MTND6	NADH dehydrogenase 6	-0.396053	1.3159	14.6196	0.0140304
H2016A07	VDAC1	voltage-dependent anion channel 1	-0.353838	1.27796	15.5841	0.00340447
H2001B05	RPLP0	ribosomal protein. large. P0	0.372643	1.29472	14.9507	0.00059246
H2014G09	RPL23A	ribosomal protein L23a	0.375054	1.29689	14.3106	0.00439032
H2001H08	IL3	interleukin 3:interleukin 3 (colony-stimulating factor. multiple)	0.404743	1.32385	12.4631	0.00424685
H2002E07	EIF4G2	eukaryotic translation initiation factor 4 gamma. 2	0.427279	1.3447	12.3763	0.00453964
H2014G12	RPLP0	ribosomal protein. large. P0	0.443875	1.36025	14.8602	0.0130904
H2004G06	EPRS	glutamyl-prolyl-tRNA synthetase	0.446902	1.36311	10.6063	0.0124494
H2011H08	MRPL54	mitochondrial ribosomal protein L54	0.486102	1.40065	10.1005	0.00779633
H2014E09	VPS4B	vacuolar protein sorting 4B (yeast)	0.510089	1.42414	12.462	0.0116925
H2004G01	DAP	death-associated protein	0.576773	1.49151	11.2023	0.00195647
H2002E06	EIF4A1	eukaryotic translation initiation factor 4A. isoform 1	0.636541	1.5546	12.1321	0.000465678
H2002G02	CCT6A	chaperonin containing TCP1. subunit 6A (zeta 1)	0.72251	1.65005	10.6115	0.00152391
H2003D07	PCNA	proliferating cell nuclear antigen	0.733421	1.66258	10.7999	0.0147724
H2008E02	DDX21	DEAD/H (Asp-Glu-Ala-Asp/His) box polypeptide 21	0.762939	1.69694	10.9516	0.000814697
H2006B09	HSPA8	heat shock 70kDa protein 8	0.775542	1.71183	12.1555	0.0120273
H2005H07	K-ALPHA-1	tubulin. alpha. ubiquitous	0.853881	1.80736	14.1305	0.00249665
H2002C03	BIRC5	baculoviral IAP repeat-containing 5 (survivin)	1.13519	2.19648	9.02435	0.0101503
H2017H08	ECHS1	enoyl Coenzyme A hydratase. short chain. 1. mitochondrial	1.37378	2.59148	12.4758	0.00453964
H2010A01	MFN2	mitofusin 2	1.56478	2.95832	8.57459	0.0101503
