# Supplementary material for: Development of a human mitochondrial oligonucleotide microarray (h-MitoArray) and gene expression analysis of fibroblast cell lines from 13 patients with isolated F1Fo ATP synthase deficiency
Source: BMC Genomics. 2008 Jan 25;9:38. doi: 10.1186/1471-2164-9-38 (PMC2267714; doi:10.1186/1471-2164-9-38)
Supplement: Additional file 16 — Differentially expressed genes in patient P5. Lists of genes detected as differentially expressed in individual patients comparing to controls at adjusted P < 0.01 significance level. [file 1471-2164-9-38-S16.xls]

## Sheet: List1
			Differentially expressed genes:			54
						29	up
						25	down
ID	Gene symbol	Name	M	Fold Change	A	adj.P.Val
H2003G05	SFRP1	secreted frizzled-related protein 1	-3.15509	8.90795	9.11714	0.00606253
H2003A02	CXCL2	chemokine (C-X-C motif) ligand 2	-2.24453	4.73883	10.7926	0.00449451
H2001H05	IL8	interleukin 8	-2.1279	4.37081	9.81179	0.00145688
H2003A08	ID1	inhibitor of DNA binding 1. dominant negative helix-loop-helix protein	-1.9283	3.80606	11.6339	7.13569e-05
H2002C11	CCNA2	cyclin A2	-1.68277	3.21043	8.79352	0.00362272
H2002B08	TOP2A	topoisomerase (DNA) II alpha 170kDa	-1.4296	2.69372	10.3168	0.00318057
H2002E09	EMP2	epithelial membrane protein 2	-1.22072	2.33063	10.255	0.000588024
H2001D05	MT2A	metallothionein 2A	-1.20264	2.30161	13.632	0.000940407
H2003A09	IGFBP6	insulin-like growth factor binding protein 6	-1.0802	2.11432	11.1579	0.00738463
H2015F08	CAT	catalase	-1.02771	2.03879	9.93031	0.000779851
H2001E08	KRAS2	Kirsten rat sarcoma oncogene 2. expressed:v-Ki-ras2 Kirsten rat sarcoma 2 viral oncogene homolog	-0.95939	1.94449	13.9136	0.00100304
H2003E09	MAPK7	mitogen-activated protein kinase 7	-0.954217	1.93753	10.1351	0.00784045
H2007C01	CYBA	cytochrome b-245. alpha polypeptide	-0.928529	1.90333	12.6396	0.00094994
H2001D08	ch-TOG	KIAA0097 gene product	-0.870912	1.82882	11.7251	0.000545649
H2007A01	IGF2	insulin-like growth factor 2 (somatomedin A)	-0.84036	1.7905	11.6666	0.00477793
H2007F12	AK2	adenylate kinase 2	-0.732826	1.66189	12.4292	0.0115997
H2002B11	ACTB	actin. beta	-0.632267	1.55	14.9503	0.000234368
H2008B07	BNIP3	BCL2/adenovirus E1B 19kDa interacting protein 3	-0.599877	1.51559	11.0263	0.00920187
H2004H10	PDCD5	programmed cell death 5	-0.599711	1.51541	12.4412	0.000234368
H2015G07	GOT2	glutamic-oxaloacetic transaminase 2. mitochondrial (aspartate aminotransferase 2)	-0.57497	1.48965	11.4008	0.00201186
H2003A01	GRB2	growth factor receptor-bound protein 2	-0.562643	1.47697	10.3096	0.00744211
H2003D11	PGAM1	phosphoglycerate mutase 1 (brain)	-0.508876	1.42294	13.021	0.000545649
H2015A06	ALDOA	aldolase A. fructose-bisphosphate	-0.450214	1.36624	13.6234	0.0105495
H2009B11	YWHAE	tyrosine 3-monooxygenase/tryptophan 5-monooxygenase activation protein. epsilon polypeptide	-0.445495	1.36178	12.6952	0.00761997
H2014B03	AP2S1	adaptor-related protein complex 2. sigma 1 subunit	-0.40019	1.31968	12.5333	0.00466909
H2017F06	PPID	peptidylprolyl isomerase D (cyclophilin D)	0.32153	1.24965	14.6013	0.000737308
H2017C10	CRAT	carnitine acetyltransferase	0.371965	1.29411	14.1124	0.00259708
H2017A06	SLC25A15	solute carrier family 25 (mitochondrial carrier: ornithine transporter) member 15:solute carrier family 25 (mitochondrial carrier: ornithine transporter). member 15	0.408589	1.32739	14.8225	9.0265e-05
H2017D05	NDUFC2	NADH dehydrogenase (ubiquinone) 1. subcomplex unknown. 2:NADH dehydrogenase (ubiquinone) 1. subcomplex unknown. 2. 14.5kDa	0.417099	1.33524	13.5913	0.000298902
H2017C02	NDUFB1	NADH dehydrogenase (ubiquinone) 1 beta subcomplex. 1. 7kDa	0.430237	1.34746	12.4857	0.00259708
H2017C12	MTCO3	cytochrome c oxidase III	0.442918	1.35935	14.6089	0.000545649
H2017F09	PCCA	propionyl Coenzyme A carboxylase. alpha polypeptide:propionyl-Coenzyme A carboxylase. alpha polypeptide	0.447365	1.36355	12.177	0.00181935
H2006H07	EVI1	ecotropic viral integration site 1	0.44891	1.36501	12.0527	0.00823372
H2016D04	ATP5S	H2016D04	0.459654	1.37521	14.4323	0.000148676
H2017A12	COX7A2L	cytochrome c oxidase subunit VIIa polypeptide 2 like:cytochrome c oxidase subunit VIIa polypeptide 2-like	0.46084	1.37634	13.5259	0.00222894
H2012D06	MTTP	tRNA proline	0.462381	1.37781	13.5619	0.00525731
H2003F04	PTPRC	protein tyrosine phosphatase. receptor type. C	0.467929	1.38312	11.5302	0.000344712
H2013B04	PSAP	prosaposin (variant Gaucher disease and variant metachromatic leukodystrophy)	0.48656	1.4011	12.7515	0.00506835
H2017A11	FACL5	fatty acid Coenzyme A ligase. long chain 5:fatty-acid-Coenzyme A ligase. long-chain 5	0.501182	1.41537	11.8707	0.000831894
H2006E01	CD24	CD24 antigen (small cell lung carcinoma cluster 4 antigen)	0.530519	1.44445	12.071	0.000545649
H2012B09	MTTV	tRNA valine	0.559035	1.47328	14.1982	0.00783141
H2017E10	ACADSB	acyl-Coenzyme A dehydrogenase. short/branched chain	0.561026	1.47532	10.8865	0.00738619
H2017G09	PCCA	propionyl Coenzyme A carboxylase. alpha polypeptide:propionyl-Coenzyme A carboxylase. alpha polypeptide	0.659377	1.5794	13.1552	0.000224044
H2012B03	TLR4	toll-like receptor 4	0.687762	1.61078	12.3826	0.0119883
H2016H07	SLC25A19	solute carrier family 25 (mitochondrial deoxynucleotide carrier). member 19	0.799752	1.7408	10.0958	0.000940407
H2002F07	IRAK1	interleukin-1 receptor-associated kinase 1	0.846696	1.79838	11.4079	0.000779851
H2014E01	HYAL1	hyaluronoglucosaminidase 1	0.86159	1.81704	9.24623	0.00227865
H2011E09	MRPS6	mitochondrial ribosomal protein S6	0.913398	1.88348	10.4773	0.000298902
H2001C09	ADA	adenosine deaminase	1.19327	2.2867	11.3797	0.00617377
H2013D04	ASAH1	N-acylsphingosine amidohydrolase (acid ceramidase) 1	1.26549	2.40409	9.32005	0.00203712
H2015A02	ADA	Homo sapiens adenosine deaminase (ADA). mRNA	1.81295	3.51361	9.35781	0.000118288
H2003D01	NOV	nephroblastoma overexpressed gene	1.92191	3.78925	9.59401	0.000129399
H2005A09	SLC29A1	solute carrier family 29 (nucleoside transporters). member 1	2.18357	4.54278	9.42584	2.2031e-06
H2012D08	APOE	apolipoprotein E	2.89712	7.44938	9.23506	6.11497e-13
