# Supplementary material for: Development of a human mitochondrial oligonucleotide microarray (h-MitoArray) and gene expression analysis of fibroblast cell lines from 13 patients with isolated F1Fo ATP synthase deficiency
Source: BMC Genomics. 2008 Jan 25;9:38. doi: 10.1186/1471-2164-9-38 (PMC2267714; doi:10.1186/1471-2164-9-38)
Supplement: Additional file 17 — Differentially expressed genes in patient P6. Lists of genes detected as differentially expressed in individual patients comparing to controls at adjusted P < 0.01 significance level. [file 1471-2164-9-38-S17.xls]

## Sheet: List1
			Differentially expressed genes:			94
						51	up
						43	down
ID	Gene Symbol	Name	M	Fold Channge	A	adj.P.Val
H2003G11	SPINK1	serine protease inhibitor. Kazal type 1	-3.08325	8.47524	8.76464	1.27474e-07
H2003A02	CXCL2	chemokine (C-X-C motif) ligand 2	-3.07743	8.44111	10.7926	1.50426e-05
H2002E11	CXCL1	chemokine (C-X-C motif) ligand 1 (melanoma growth stimulating activity. alpha)	-2.81945	7.05892	10.396	0.00214224
H2006A10	TNFAIP3	tumor necrosis factor. alpha-induced protein 3	-2.50894	5.692	8.4929	0.00147713
H2002G10	CLU	clusterin (complement lysis inhibitor. SP-40.40. sulfated glycoprotein 2. testosterone-repressed prostate message 2. apolipoprotein J)	-2.33038	5.02937	12.6459	6.55626e-10
H2005D11	FOS	v-fos FBJ murine osteosarcoma viral oncogene homolog	-2.22034	4.66003	12.0266	8.85279e-16
H2013F01	FOS	v-fos FBJ murine osteosarcoma viral oncogene homolog	-2.20329	4.60529	12.2024	2.16322e-14
H2014A01	SCARA3	scavenger receptor class A. member 3	-2.13771	4.40064	10.0587	4.05121e-10
H2003A08	ID1	inhibitor of DNA binding 1. dominant negative helix-loop-helix protein	-2.03778	4.10612	11.6339	2.92214e-06
H2013D01	CTSS	cathepsin S	-1.95256	3.8706	8.71637	0.0017824
H2001H05	IL8	interleukin 8	-1.65253	3.14385	9.81179	0.0105753
H2003A09	IGFBP6	insulin-like growth factor binding protein 6	-1.60443	3.04075	11.1579	7.33924e-06
H2013G02	NPC2	Niemann-Pick disease. type C2	-1.35313	2.55466	12.2232	0.000633142
H2003B01	IL15RA	interleukin 15 receptor. alpha	-1.28225	2.43218	9.33527	0.0039552
H2003D01	NOV	nephroblastoma overexpressed gene	-1.25303	2.38342	9.59401	0.0116367
H2007A03	MAPK3	mitogen-activated protein kinase 3	-1.10249	2.14725	11.524	0.00745304
H2005H11	PBX3	pre-B-cell leukemia transcription factor 3	-1.0445	2.06266	9.27986	0.000569741
H2015F08	CAT	catalase	-1.03272	2.04588	9.93031	0.000356383
H2012E12	PPGB	protective protein for beta-galactosidase (galactosialidosis)	-0.915989	1.88686	12.0021	4.4036e-07
H2003B04	JUNB	jun B proto-oncogene	-0.867281	1.82422	12.4711	5.68157e-07
H2012F09	HEXB	hexosaminidase B (beta polypeptide)	-0.805611	1.74789	11.341	0.0001614
H2015G08	GPX4	glutathione peroxidase 4 (phospholipid hydroperoxidase)	-0.79985	1.74092	12.9776	8.62776e-11
H2016D09	COX6A2	cytochrome c oxidase subunit VIa polypeptide 2:cytochrome c oxidase. subunit VI a. polypeptide 2	-0.71619	1.64284	14.6357	4.97949e-08
H2014F02	VPS28	vacuolar protein sorting 28 (yeast)	-0.706229	1.63153	10.6883	0.00961868
H2017F05	CEBPA	CCAAT/enhancer binding protein (C/EBP). alpha	-0.699904	1.6244	14.6808	3.63391e-06
H2011E09	MRPS6	mitochondrial ribosomal protein S6	-0.685762	1.60855	10.4773	0.00525605
H2012F02	CLN2	ceroid-lipofuscinosis. neuronal 2. late infantile (Jansky-Bielschowsky disease)	-0.676889	1.59869	11.1577	4.56017e-05
H2006G02	WT1	Wilms tumor 1	-0.587257	1.50239	14.0798	1.56016e-05
H2013C09	ATP6V0E	ATPase. H+ transporting. lysosomal 9kDa. V0 subunit e	-0.564676	1.47905	12.2859	0.0017824
H2001B09	AKT2	thymoma viral proto-oncogene 2:v-akt murine thymoma viral oncogene homolog 2	-0.554099	1.46825	14.4672	0.00866656
H2001D12	MUC1	mucin 1. transmembrane	-0.534978	1.44892	11.0976	0.00606727
H2009H03	MTCH1	mitochondrial carrier homolog 1 (C. elegans)	-0.509164	1.42323	11.7474	0.000544967
H2011G06	MRPL53	mitochondrial ribosomal protein L53	-0.493526	1.40788	10.84	0.00147713
H2017C06	NFE2L2	nuclear factor (erythroid-derived 2)-like 2:nuclear. factor. erythroid derived 2. like 2	-0.475823	1.39071	15.3175	7.48768e-05
H2008H04	BCKDK	branched chain alpha-ketoacid dehydrogenase kinase	-0.475668	1.39056	11.003	0.0016009
H2001H04	GPX1	glutathione peroxidase 1	-0.473551	1.38852	13.4599	0.00278797
H2009E01	PRDX5	peroxiredoxin 5	-0.46953	1.38466	13.0312	0.00020191
H2004H06	CDK2AP1	CDK2-associated protein 1	-0.467667	1.38287	12.0287	0.00134996
H2009F04	TXN2	thioredoxin 2	-0.464437	1.37978	10.995	0.00147713
H2017E06	CEBPB	CCAAT/enhancer binding protein (C/EBP). beta	-0.457851	1.37349	14.6269	1.15648e-05
H2007G01	ATP5G3	ATP synthase. H+ transporting. mitochondrial F0 complex. subunit c (subunit 9) isoform 3	-0.427057	1.34449	12.9974	0.000345209
H2006E11	UBB	ubiquitin B	-0.405037	1.32412	13.2941	0.00080434
H2003D10	PFDN5	prefoldin 5	-0.391116	1.31141	11.8973	0.00371058
H2017C12	MTCO3	cytochrome c oxidase III	0.322123	1.25017	14.6089	0.0116437
H2014G11	RPS3	ribosomal protein S3	0.343766	1.26907	14.0023	0.00182706
H2008E09	DDX1	DEAD/H (Asp-Glu-Ala-Asp/His) box polypeptide 1	0.421085	1.33893	10.4923	0.00813901
H2017F10	EHHADH	enoyl-Coenzyme A. hydratase/3-hydroxyacyl Coenzyme A dehydrogenase	0.427781	1.34516	13.5246	0.000569741
H2005D05	EWSR1	Ewing sarcoma breakpoint region 1	0.48044	1.39517	10.3467	0.000975278
H2012C10	MTTK	tRNA lysine	0.505274	1.41939	12.3898	0.0133621
H2002H08	ETV6	ets variant gene 6 (TEL oncogene)	0.528966	1.4429	11.9223	0.000633142
H2012C03	MTTW	tRNA tryptophan	0.53759	1.45155	11.0561	0.00440274
H2012B10	MTRNR2	16S RNA	0.562756	1.47709	14.3164	0.000633142
H2012A01	ATPAF1	ATP synthase mitochondrial F1 complex assembly factor 1	0.570625	1.48517	13.6388	0.00646115
H2014E09	VPS4B	vacuolar protein sorting 4B (yeast)	0.581761	1.49668	12.462	0.0016009
H2008C01	HSPA9B	heat shock 70kDa protein 9B (mortalin-2)	0.582076	1.497	12.0443	0.000180563
H2008F12	NUP98	nucleoporin 98kDa	0.593184	1.50857	11.8168	0.000397646
H2012B08	MTRNR1	12S RNA	0.602024	1.51784	14.5801	0.00278797
H2006D11	AATF	apoptosis antagonizing transcription factor	0.607078	1.52317	9.45466	0.00693686
H2014E11	VPS45A	vacuolar protein sorting 45A (yeast)	0.614176	1.53068	11.3666	0.00135342
H2012D06	MTTP	tRNA proline	0.621508	1.53848	13.5619	3.16076e-05
H2002G02	CCT6A	chaperonin containing TCP1. subunit 6A (zeta 1)	0.624616	1.5418	10.6115	0.00427081
H2003G04	SET	SET translocation (myeloid leukemia-associated)	0.629099	1.5466	11.0253	0.000210022
H2008E04	PRSS15	protease. serine. 15	0.639436	1.55772	11.0888	1.53481e-05
H2008C07	WARS	tryptophanyl-tRNA synthetase	0.671861	1.59313	11.0577	0.00111174
H2001G09	PMS2	PMS2 postmeiotic segregation increased 2 (S. cerevisiae):postmeiotic segregation increased 2 (S. cerevisiae)	0.678099	1.60003	9.28868	0.00278797
H2012B06	SMAC	second mitochondria-derived activator of caspase	0.694785	1.61864	10.4189	0.0016816
H2008D09	PNUTL2	peanut-like 2 (Drosophila)	0.707465	1.63293	10.7559	2.06827e-05
H2016H11	NDUFA6	NADH dehydrogenase (ubiquinone) 1 alpha subcomplex. 6 (B14):NADH dehydrogenase (ubiquinone) 1 alpha subcomplex. 6. 14kDa	0.737896	1.66774	9.42445	0.0116437
H2017A01	COX7A2L	cytochrome c oxidase subunit VIIa polypeptide 2 like:cytochrome c oxidase subunit VIIa polypeptide 2-like	0.748045	1.67952	12.811	0.00227998
H2002D12	CSNK1G2	casein kinase 1. gamma 2	0.753787	1.68621	10.1804	0.000965866
H2017A12	COX7A2L	cytochrome c oxidase subunit VIIa polypeptide 2 like:cytochrome c oxidase subunit VIIa polypeptide 2-like	0.764058	1.69826	13.5259	3.79415e-08
H2008A01	TLR4	toll-like receptor 4	0.765232	1.69964	10.0936	0.000137679
H2001H08	IL3	interleukin 3:interleukin 3 (colony-stimulating factor. multiple)	0.770371	1.70571	12.4631	2.42317e-09
H2012C09	MTTD	tRNA aspartic acid	0.778047	1.71481	12.1584	0.000153888
H2008D04	DDX10	DEAD/H (Asp-Glu-Ala-Asp/His) box polypeptide 10 (RNA helicase)	0.79902	1.73992	10.5081	5.14596e-07
H2004G06	EPRS	glutamyl-prolyl-tRNA synthetase	0.807649	1.75036	10.6063	3.21834e-07
H2009H12	TOMM70A	translocase of outer mitochondrial membrane 70 homolog A (yeast)	0.861344	1.81673	10.0739	2.84586e-06
H2012B09	MTTV	tRNA valine	0.865255	1.82166	14.1982	3.78228e-06
H2012A05	TR2	thioredoxin reductase 2	0.87728	1.83691	9.15411	0.0105618
H2016H06	TFB2M	transcription factor B2. mitochondrial	0.944829	1.92496	10.0707	0.0116437
H2007A07	HSPA5	heat shock 70kDa protein 5 (glucose-regulated protein. 78kDa)	0.944985	1.92517	9.74363	0.00149313
H2008E02	DDX21	DEAD/H (Asp-Glu-Ala-Asp/His) box polypeptide 21	0.94556	1.92594	10.9516	6.15343e-06
H2004E06	DDIT3	DNA-damage-inducible transcript 3	0.96176	1.94768	9.47782	0.0113689
H2012B07	MTTF	tRNA phenylalanine	0.974312	1.9647	11.4136	7.76324e-07
H2008F06	GLUD1	glutamate dehydrogenase 1	0.987548	1.98281	10.4553	0.000356383
H2008D11	TOP3A	topoisomerase (DNA) III alpha	1.04739	2.06679	10.1798	0.00259355
H2007H06	ABCE1	ATP-binding cassette. sub-family E (OABP). member 1	1.09519	2.13642	9.84985	9.01399e-07
H2017G11	ETFDH	electron transferring flavoprotein. dehydrogenase:electron-transferring-flavoprotein dehydrogenase	1.28552	2.43769	11.7924	0.00440274
H2010G08	CABC1	chaperone. ABC1 activity of bc1 complex like (S. pombe)	1.3716	2.58757	8.8866	0.000337051
H2009C06	PYCR1	pyrroline-5-carboxylate reductase 1	1.38945	2.61979	9.63581	0.000356383
H2009B08	MTHFD2	methylene tetrahydrofolate dehydrogenase (NAD+ dependent). methenyltetrahydrofolate cyclohydrolase	1.46596	2.76248	10.5694	5.47323e-06
H2001E07	IGFBP3	insulin-like growth factor binding protein 3	1.46604	2.76263	11.2948	0.00449687
H2004B01	WNT5A	wingless-type MMTV integration site family. member 5A	1.63416	3.10407	9.78053	0.000395391
H2017H08	ECHS1	enoyl Coenzyme A hydratase. short chain. 1. mitochondrial	1.92372	3.79401	12.4758	1.3039e-05
