# Supplementary material for: Development of a human mitochondrial oligonucleotide microarray (h-MitoArray) and gene expression analysis of fibroblast cell lines from 13 patients with isolated F1Fo ATP synthase deficiency
Source: BMC Genomics. 2008 Jan 25;9:38. doi: 10.1186/1471-2164-9-38 (PMC2267714; doi:10.1186/1471-2164-9-38)
Supplement: Additional file 18 — Differentially expressed genes in patient P7. Lists of genes detected as differentially expressed in individual patients comparing to controls at adjusted P < 0.01 significance level. [file 1471-2164-9-38-S18.xls]

## Sheet: List1
			Differentially expressed genes:			154
						78	up
						76	down
ID	Gene Symbol	Name	M	Fold Change	A	adj.P.Val
H2005D11	FOS	v-fos FBJ murine osteosarcoma viral oncogene homolog	-3.99156	15.9067	12.0266	4.88649e-34
H2003A02	CXCL2	chemokine (C-X-C motif) ligand 2	-3.81604	14.0845	10.7926	6.34721e-08
H2013F01	FOS	v-fos FBJ murine osteosarcoma viral oncogene homolog	-3.81581	14.0823	12.2024	1.8432e-30
H2006A10	TNFAIP3	tumor necrosis factor. alpha-induced protein 3	-2.04016	4.11291	8.4929	0.00721499
H2001H05	IL8	interleukin 8	-1.8207	3.53254	9.81179	0.00277586
H2004H01	RARRES3	retinoic acid receptor responder (tazarotene induced) 3	-1.7911	3.46079	8.83395	2.78327e-05
H2013G02	NPC2	Niemann-Pick disease. type C2	-1.73101	3.31961	12.2232	6.79811e-06
H2007C08	HK2	hexokinase 2	-1.56319	2.95506	9.86664	0.00149893
H2013B05	RAB5B	RAB5B. member RAS oncogene family	-1.54739	2.92288	9.74683	0.0103895
H2003D01	NOV	nephroblastoma overexpressed gene	-1.5155	2.85899	9.59401	0.00100545
H2004B05	CDC7L1	CDC7 cell division cycle 7-like 1 (S. cerevisiae)	-1.48955	2.80802	10.9906	0.000223666
H2004D08	BAIAP3	BAI1-associated protein 3	-1.48802	2.80505	9.42013	5.36083e-05
H2003B01	IL15RA	interleukin 15 receptor. alpha	-1.46417	2.75904	9.33527	0.000567483
H2004D05	IER3	immediate early response 3	-1.3917	2.62387	12.9671	0.0001578
H2002G10	CLU	clusterin (complement lysis inhibitor. SP-40.40. sulfated glycoprotein 2. testosterone-repressed prostate message 2. apolipoprotein J)	-1.3603	2.56738	12.6459	0.000294622
H2003B04	JUNB	jun B proto-oncogene	-1.35405	2.55629	12.4711	2.25721e-14
H2001D05	MT2A	metallothionein 2A	-1.3372	2.5266	13.632	6.58483e-05
H2012F03	CTSK	cathepsin K (pycnodysostosis)	-1.29904	2.46065	11.6223	0.0124061
H2001G07	PSEN2	presenilin 2:presenilin 2 (Alzheimer disease 4)	-1.24529	2.37066	9.41459	0.000165203
H2002D11	CSE1L	CSE1 chromosome segregation 1-like (yeast)	-1.22386	2.3357	10.9874	0.000512692
H2006A11	TNFAIP2	tumor necrosis factor. alpha-induced protein 2	-1.15146	2.22138	10.7082	0.00625277
H2015G08	GPX4	glutathione peroxidase 4 (phospholipid hydroperoxidase)	-1.08884	2.12703	12.9776	1.00974e-17
H2007B08	MRPL11	mitochondrial ribosomal protein L11	-1.08022	2.11435	11.1728	0.00132809
H2017F05	CEBPA	CCAAT/enhancer binding protein (C/EBP). alpha	-1.06421	2.09103	14.6808	2.0824e-12
H2004E06	DDIT3	DNA-damage-inducible transcript 3	-1.0409	2.05751	9.47782	0.00369021
H2006G02	WT1	Wilms tumor 1	-1.02074	2.02897	14.0798	1.37232e-13
H2005H11	PBX3	pre-B-cell leukemia transcription factor 3	-1.01822	2.02542	9.27986	0.000619178
H2013D04	ASAH1	N-acylsphingosine amidohydrolase (acid ceramidase) 1	-1.00543	2.00754	9.32005	0.0137343
H2003B05	KAI1	kangai 1 (suppression of tumorigenicity 6. prostate: CD82 antigen (R2 leukocyte antigen. antigen detected by monoclonal and antibody IA4))	-0.976599	1.96782	9.59234	0.00495023
H2005G02	LGALS3BP	lectin. galactoside-binding. soluble. 3 binding protein	-0.968108	1.95627	11.5958	0.00175035
H2013A09	MRC1	mannose receptor. C type 1	-0.953065	1.93598	9.38488	0.000518653
H2003D12	PIM1	pim-1 oncogene	-0.948707	1.93014	8.53898	0.00610478
H2012E03	GBA	glucosidase. beta: acid (includes glucosylceramidase)	-0.936612	1.91403	9.89351	9.18786e-05
H2012F05	GM2A	GM2 ganglioside activator protein	-0.901342	1.8678	9.85129	0.000964057
H2003H02	STAT6	signal transducer and activator of transcription 6. interleukin-4 induced	-0.88755	1.85003	10.7636	1.94405e-07
H2017B07	SOD2	superoxide dismutase 2. mitochondrial	-0.88387	1.84532	12.3808	0.00100545
H2015F08	CAT	catalase	-0.876463	1.83587	9.93031	0.00237658
H2005B12	CAPN1	calpain 1. (mu/I) large subunit	-0.832396	1.78064	11.8126	0.00115721
H2011F10	LACTB	lactamase. beta	-0.818449	1.76351	9.33361	0.00916216
H2011A01	SQRDL	sulfide quinone reductase-like (yeast)	-0.810567	1.7539	10.6831	0.00750886
H2001E08	KRAS2	Kirsten rat sarcoma oncogene 2. expressed:v-Ki-ras2 Kirsten rat sarcoma 2 viral oncogene homolog	-0.805992	1.74835	13.9136	0.00367577
H2005C08	E2F1	E2F transcription factor 1	-0.802327	1.74391	9.87604	0.0141787
H2006E07	PPP1R15A	protein phosphatase 1. regulatory (inhibitor) subunit 15A	-0.78507	1.72318	11.5617	0.00342422
H2017E06	CEBPB	CCAAT/enhancer binding protein (C/EBP). beta	-0.779503	1.71654	14.6269	1.37232e-13
H2012E12	PPGB	protective protein for beta-galactosidase (galactosialidosis)	-0.775591	1.71189	12.0021	1.41322e-05
H2013C09	ATP6V0E	ATPase. H+ transporting. lysosomal 9kDa. V0 subunit e	-0.763853	1.69802	12.2859	9.76702e-06
H2017C06	NFE2L2	nuclear factor (erythroid-derived 2)-like 2:nuclear. factor. erythroid derived 2. like 2	-0.751552	1.6836	15.3175	2.16058e-10
H2001B02	POR	P450 (cytochrome) oxidoreductase	-0.739754	1.66989	12.1124	0.0048953
H2012F02	CLN2	ceroid-lipofuscinosis. neuronal 2. late infantile (Jansky-Bielschowsky disease)	-0.738783	1.66877	11.1577	6.89117e-06
H2001A12	MCL1	myeloid cell leukemia sequence 1:myeloid cell leukemia sequence 1 (BCL2-related)	-0.712053	1.63813	12.5031	9.19121e-07
H2012D11	CLN3	ceroid-lipofuscinosis. neuronal 3. juvenile (Batten. Spielmeyer-Vogt disease)	-0.703262	1.62818	9.37808	0.0121116
H2013F07	AP3S2	adaptor-related protein complex 3. sigma 2 subunit	-0.702162	1.62694	8.78982	0.00765636
H2012H05	ATP6V1A	ATPase. H+ transporting. lysosomal 70kDa. V1 subunit A	-0.684018	1.60661	10.5173	0.00420963
H2002F07	IRAK1	interleukin-1 receptor-associated kinase 1	-0.679618	1.60172	11.4079	0.00442242
H2001H01	IL6R	interleukin 6 receptor	-0.674595	1.59615	12.7847	9.1089e-06
H2011E09	MRPS6	mitochondrial ribosomal protein S6	-0.656768	1.57655	10.4773	0.00610478
H2001D12	MUC1	mucin 1. transmembrane	-0.655379	1.57503	11.0976	0.000375069
H2008F09	HADHSC	L-3-hydroxyacyl-Coenzyme A dehydrogenase. short chain	-0.654876	1.57448	9.613	0.0121116
H2011G04	AARF	putative ubiquinone biosynthesis protein AarF	-0.641175	1.5596	9.79344	0.0072486
H2017H05	NDUFS8	NADH dehydrogenase (ubiquinone) Fe-S protein 8:NADH dehydrogenase (ubiquinone) Fe-S protein 8. 23kDa (NADH-coenzyme Q reductase)	-0.552344	1.46647	11.8297	0.00610478
H2001H04	GPX1	glutathione peroxidase 1	-0.545112	1.45913	13.4599	0.000355192
H2012F09	HEXB	hexosaminidase B (beta polypeptide)	-0.541743	1.45573	11.341	0.013553
H2014F09	VPS29	vacuolar protein sorting 29 (yeast)	-0.535059	1.449	10.5748	0.0027155
H2013D03	ATP6V1F	ATPase. H+ transporting. lysosomal 14kDa. V1 subunit F	-0.490805	1.40523	11.9365	0.000209482
H2005A06	CDK5	cyclin-dependent kinase 5	-0.489155	1.40362	13.1819	0.00684987
H2011E03	MRPS24	mitochondrial ribosomal protein S24	-0.47267	1.38768	11.4924	0.013553
H2016F09	COX5A	cytochrome c oxidase subunit Va:cytochrome c oxidase. subunit Va	-0.468143	1.38333	11.3248	0.00859325
H2014A12	MCOLN1	mucolipin 1	-0.4438	1.36018	10.2567	0.00824883
H2013A08	M6PR	mannose-6-phosphate receptor (cation dependent)	-0.426384	1.34386	11.1998	0.00721499
H2017G08	ACAA2	acetyl-Coenzyme A acyltransferase 2 (mitochondrial 3-oxoacyl-Coenzyme A thiolase)	-0.393718	1.31378	15.8784	2.78327e-05
H2009E01	PRDX5	peroxiredoxin 5	-0.383242	1.30427	13.0312	0.00241298
H2013D10	RAB7	RAB7. member RAS oncogene family	-0.382326	1.30344	11.6284	0.0137207
H2016G09	COX4I1	cytochrome c oxidase subunit IV isoform 1	-0.378689	1.30016	12.6041	0.00265209
H2007G12	HSPE1	heat shock 10kDa protein 1 (chaperonin 10)	-0.373098	1.29513	12.7513	0.00215912
H2014G07	RPL13A	ribosomal protein L13a	-0.35114	1.27557	14.2442	0.0010879
H2001G03	SMN1	survival of motor neuron 1. telomeric	-0.311772	1.24123	13.8552	0.00241298
H2017D05	NDUFC2	NADH dehydrogenase (ubiquinone) 1. subcomplex unknown. 2:NADH dehydrogenase (ubiquinone) 1. subcomplex unknown. 2. 14.5kDa	0.272831	1.20818	13.5913	0.0141787
H2017H04	MTND4	NADH dehydrogenase 4	0.28444	1.21794	14.7516	0.0120261
H2016D04	ATP5S	H2016D04	0.315825	1.24472	14.4323	0.00574798
H2003F04	PTPRC	protein tyrosine phosphatase. receptor type. C	0.334841	1.26124	11.5302	0.00721499
H2017E09	IVD	isovaleryl Coenzyme A dehydrogenase:isovaleryl coenzyme A dehydrogenase	0.337579	1.26363	15.299	0.00391184
H2001H11	TNF	tumor necrosis factor:tumor necrosis factor (TNF superfamily. member 2)	0.357745	1.28142	11.4912	0.00552293
H2017A11	FACL5	fatty acid Coenzyme A ligase. long chain 5:fatty-acid-Coenzyme A ligase. long-chain 5	0.373885	1.29584	11.8707	0.00935672
H2008E10	DDX8	DEAD/H (Asp-Glu-Ala-Asp/His) box polypeptide 8 (RNA helicase)	0.383377	1.30439	11.9546	0.000691136
H2017F10	EHHADH	enoyl-Coenzyme A. hydratase/3-hydroxyacyl Coenzyme A dehydrogenase	0.41606	1.33428	13.5246	0.000628324
H2008E04	PRSS15	protease. serine. 15	0.419461	1.33743	11.0888	0.00419325
H2003H03	SUPT5H	suppressor of Ty 5 homolog (S. cerevisiae)	0.420639	1.33852	9.99834	0.00832451
H2002G12	CSNK1A1	casein kinase 1. alpha 1	0.438813	1.35549	10.5902	0.00859489
H2016D08	UCP3	uncoupling protein 3 (mitochondrial. proton carrier):uncoupling protein 3. mitochondrial	0.442869	1.3593	13.2777	0.000649955
H2008D03	DDX5	DEAD/H (Asp-Glu-Ala-Asp/His) box polypeptide 5 (RNA helicase. 68kDa)	0.445063	1.36137	12.295	0.000190615
H2007A02	IGF1	insulin-like growth factor 1 (somatomedin C)	0.452292	1.36821	10.7809	0.00736299
H2014C11	PPT2	palmitoyl-protein thioesterase 2	0.460596	1.37611	10.3305	0.010645
H2005D02	NR2F6	nuclear receptor subfamily 2. group F. member 6	0.465383	1.38068	10.8076	0.00916216
H2002F10	ARHA	ras homolog gene family. member A	0.472296	1.38732	12.4216	0.000703315
H2009C10	SWAP2	suppressor of white apricot homolog 2	0.476242	1.39111	10.62	0.000277341
H2006H07	EVI1	ecotropic viral integration site 1	0.477169	1.39201	12.0527	0.00192948
H2012D06	MTTP	tRNA proline	0.494989	1.40931	13.5619	0.000984739
H2005D05	EWSR1	Ewing sarcoma breakpoint region 1	0.502627	1.41679	10.3467	0.000392876
H2016D05	SP1	Sp1 transcription factor:trans-acting transcription factor 1	0.505132	1.41925	12.8456	1.01665e-05
H2001F11	MSH2	mutS homolog 2 (E. coli):mutS homolog 2. colon cancer. nonpolyposis type 1 (E. coli)	0.523852	1.43779	12.0599	0.00277586
H2001H08	IL3	interleukin 3:interleukin 3 (colony-stimulating factor. multiple)	0.532577	1.44651	12.4631	2.89203e-05
H2012A01	ATPAF1	ATP synthase mitochondrial F1 complex assembly factor 1	0.544388	1.4584	13.6388	0.00736299
H2008D09	PNUTL2	peanut-like 2 (Drosophila)	0.54842	1.46248	10.7559	0.000662236
H2007A08	CASP8	caspase 8. apoptosis-related cysteine protease	0.548995	1.46307	11.8584	0.000727588
H2012B11	MTTL1	tRNA leucine 1 (UUA/G)	0.550483	1.46458	13.2652	0.00264912
H2011D05	MRS3/4	putative mitochondrial solute carrier	0.557349	1.47156	10.477	0.000672035
H2005F10	HSF1	heat shock transcription factor 1	0.559895	1.47416	11.0347	0.00125126
H2008F12	NUP98	nucleoporin 98kDa	0.587105	1.50223	11.8168	0.000366566
H2006D11	AATF	apoptosis antagonizing transcription factor	0.596092	1.51162	9.45466	0.00610478
H2004H07	CDC23	CDC23 (cell division cycle 23. yeast. homolog)	0.610974	1.52729	9.24762	0.00530541
H2008D04	DDX10	DEAD/H (Asp-Glu-Ala-Asp/His) box polypeptide 10 (RNA helicase)	0.623899	1.54103	10.5081	8.12424e-05
H2014E09	VPS4B	vacuolar protein sorting 4B (yeast)	0.627772	1.54518	12.462	0.000451859
H2009H02	AMACR	alpha-methylacyl-CoA racemase	0.650481	1.56969	10.7719	0.00349338
H2002B09	TOP2B	topoisomerase (DNA) II beta 180kDa	0.656925	1.57672	10.974	1.20717e-06
H2005B10	BCL3	B-cell CLL/lymphoma 3	0.668097	1.58898	10.4191	0.00721499
H2005D08	FGF3	fibroblast growth factor 3 (murine mammary tumor virus integration site (v-int-2) oncogene homolog)	0.670791	1.59195	11.8417	1.73626e-05
H2009D08	DDX19	DEAD/H (Asp-Glu-Ala-Asp/His) box polypeptide 19 (DBP5 homolog. yeast)	0.67158	1.59282	9.90806	0.00434026
H2012D01	MTTS2	tRNA serine 2 (AGU/C)	0.684469	1.60711	13.4113	5.64571e-05
H2016B07	VDAC2	voltage-dependent anion channel 2	0.719791	1.64694	12.588	0.0135956
H2012B06	SMAC	second mitochondria-derived activator of caspase	0.729082	1.65758	10.4189	0.000674991
H2012B10	MTRNR2	16S RNA	0.729218	1.65774	14.3164	5.40324e-06
H2017B08	ACADS	acyl-Coenzyme A dehydrogenase. C-2 to C-3 short chain:acyl-Coenzyme A dehydrogenase. short chain	0.734936	1.66432	14.7511	3.28876e-07
H2010A07	PMPCA	peptidase (mitochondrial processing) alpha	0.737358	1.66712	9.94816	0.000411797
H2015G09	HMOX1	heme oxygenase (decycling) 1	0.741279	1.67166	11.2069	0.0135049
H2012B03	TLR4	toll-like receptor 4	0.743188	1.67387	12.3826	0.00241173
H2010B03	CGI-04	CGI-04 protein	0.759298	1.69267	10.0541	0.00503387
H2007A07	HSPA5	heat shock 70kDa protein 5 (glucose-regulated protein. 78kDa)	0.759889	1.69336	9.74363	0.0113222
H2008E02	DDX21	DEAD/H (Asp-Glu-Ala-Asp/His) box polypeptide 21	0.794221	1.73414	10.9516	0.000151094
H2016H03	MTCO1	cytochrome c oxidase I	0.794494	1.73447	15.3301	4.93643e-05
H2004G07	ERBB2	v-erb-b2 erythroblastic leukemia viral oncogene homolog 2. neuro/glioblastoma derived oncogene homolog (avian)	0.794625	1.73463	10.0495	0.000149326
H2001C02	OS-9	amplified in osteosarcoma	0.809431	1.75252	11.6767	0.0109875
H2001F06	MSH6	mutS homolog 6 (E. coli)	0.82812	1.77537	10.4493	1.07032e-05
H2005B09	MGC19531	hypothetical protein MGC19531	0.828834	1.77625	11.1893	5.53058e-06
H2015B08	OAT	ornithine aminotransferase (gyrate atrophy)	0.828869	1.77629	12.7764	0.0124427
H2008B10	TIMM8A	translocase of inner mitochondrial membrane 8 homolog A (yeast)	0.840752	1.79098	8.78937	0.0126304
H2009D07	CA5B	carbonic anhydrase VB. mitochondrial	0.872052	1.83026	8.75654	0.00130031
H2009H12	TOMM70A	translocase of outer mitochondrial membrane 70 homolog A (yeast)	0.876197	1.83553	10.0739	1.41024e-06
H2012B01	DIA1	diaphorase (NADH) (cytochrome b-5 reductase)	0.912068	1.88174	10.201	8.58374e-06
H2007H06	ABCE1	ATP-binding cassette. sub-family E (OABP). member 1	0.952936	1.93581	9.84985	8.58374e-06
H2004G06	EPRS	glutamyl-prolyl-tRNA synthetase	0.955266	1.93894	10.6063	9.56987e-10
H2001C07	MYCN	v-myc myelocytomatosis viral related oncogene. neuroblastoma derived (avian)	0.9618	1.94774	10.4672	0.00170672
H2006F07	AXL	AXL receptor tyrosine kinase	0.96233	1.94845	11.8469	0.000547212
H2008G03	SHMT2	serine hydroxymethyltransferase 2 (mitochondrial)	0.966384	1.95394	9.73634	0.00175035
H2002G04	CDC10	CDC10 cell division cycle 10 homolog (S. cerevisiae)	0.968089	1.95625	8.66227	0.0072486
H2001D01	SRC	Rous sarcoma oncogene:v-src sarcoma (Schmidt-Ruppin A-2) viral oncogene homolog (avian)	0.987381	1.98258	8.87432	0.00349637
H2012C01	MTTQ	tRNA glutamine	1.04277	2.06018	13.972	0.000361451
H2008D07	PCK2	phosphoenolpyruvate carboxykinase 2 (mitochondrial)	1.12512	2.1812	10.8376	4.18619e-08
H2007H04	PYCS	pyrroline-5-carboxylate synthetase (glutamate gamma-semialdehyde synthetase)	1.15556	2.22771	9.90116	1.94405e-07
H2008B08	CRY1	cryptochrome 1 (photolyase-like)	1.18483	2.27336	8.5128	0.000512692
H2008D11	TOP3A	topoisomerase (DNA) III alpha	1.21695	2.32455	10.1798	0.000277341
H2009C06	PYCR1	pyrroline-5-carboxylate reductase 1	1.6833	3.21161	9.63581	8.58374e-06
H2001E07	IGFBP3	insulin-like growth factor binding protein 3	1.77954	3.43316	11.2948	0.000294622
H2017A08	GCDH	glutaryl-Coenzyme A dehydrogenase	1.96662	3.90852	13.512	0.00237658
H2001D06	CYCS	cytochrome c. somatic	2.03365	4.09441	11.5433	4.89125e-07
