# Supplementary material for: Development of a human mitochondrial oligonucleotide microarray (h-MitoArray) and gene expression analysis of fibroblast cell lines from 13 patients with isolated F1Fo ATP synthase deficiency
Source: BMC Genomics. 2008 Jan 25;9:38. doi: 10.1186/1471-2164-9-38 (PMC2267714; doi:10.1186/1471-2164-9-38)
Supplement: Additional file 19 — Differentially expressed genes in patient P8. Lists of genes detected as differentially expressed in individual patients comparing to controls at adjusted P < 0.01 significance level. [file 1471-2164-9-38-S19.xls]

## Sheet: List1
			Differentially expressed genes:			124
						45	up
						79	down
ID	Gene Symbol	Name	M	Fold Chnage	A	adj.P.Val
H2006A10	TNFAIP3	tumor necrosis factor. alpha-induced protein 3	-2.90474	7.48884	8.4929	9.41861e-05
H2002E11	CXCL1	chemokine (C-X-C motif) ligand 1 (melanoma growth stimulating activity. alpha)	-2.60828	6.09777	10.396	0.00490535
H2003A02	CXCL2	chemokine (C-X-C motif) ligand 2	-2.53536	5.79722	10.7926	0.000458981
H2004H01	RARRES3	retinoic acid receptor responder (tazarotene induced) 3	-2.35161	5.10394	8.83395	5.36417e-08
H2005D11	FOS	v-fos FBJ murine osteosarcoma viral oncogene homolog	-2.322	5.00026	12.0266	6.56044e-17
H2013F01	FOS	v-fos FBJ murine osteosarcoma viral oncogene homolog	-2.27605	4.8435	12.2024	3.74416e-15
H2002G10	CLU	clusterin (complement lysis inhibitor. SP-40.40. sulfated glycoprotein 2. testosterone-repressed prostate message 2. apolipoprotein J)	-2.02365	4.06612	12.6459	6.8013e-08
H2013G02	NPC2	Niemann-Pick disease. type C2	-1.93261	3.81746	12.2232	5.15595e-07
H2003B01	IL15RA	interleukin 15 receptor. alpha	-1.92965	3.80962	9.33527	5.22893e-06
H2013D01	CTSS	cathepsin S	-1.83151	3.5591	8.71637	0.00354235
H2013D04	ASAH1	N-acylsphingosine amidohydrolase (acid ceramidase) 1	-1.78045	3.43534	9.32005	5.22893e-06
H2012F03	CTSK	cathepsin K (pycnodysostosis)	-1.72988	3.31701	11.6223	0.000610322
H2003D01	NOV	nephroblastoma overexpressed gene	-1.70652	3.26372	9.59401	0.000247559
H2012D12	FUCA1	fucosidase. alpha-L- 1. tissue	-1.69397	3.23547	8.6041	1.18451e-05
H2007C08	HK2	hexokinase 2	-1.6601	3.16038	9.86664	0.000495905
H2011A01	SQRDL	sulfide quinone reductase-like (yeast)	-1.54023	2.90841	10.6831	1.51946e-07
H2005G02	LGALS3BP	lectin. galactoside-binding. soluble. 3 binding protein	-1.34001	2.53153	11.5958	1.23318e-05
H2014G03	GLA	galactosidase. alpha	-1.30895	2.47761	11.969	0.0102298
H2014D01	CTSL	cathepsin L	-1.29006	2.44538	12.3568	6.97144e-10
H2003A06	HLA-C	major histocompatibility complex. class I. C	-1.24797	2.37507	9.72048	0.0026794
H2013H04	LYPLA3	lysophospholipase 3 (lysosomal phospholipase A2)	-1.24328	2.36735	8.94854	1.80454e-05
H2006A11	TNFAIP2	tumor necrosis factor. alpha-induced protein 2	-1.1446	2.21085	10.7082	0.00798589
H2014B01	ATP6V0A4	ATPase. H+ transporting. lysosomal V0 subunit a isoform 4	-1.13474	2.1958	8.52307	0.0133026
H2006D08	STAT1	signal transducer and activator of transcription 1. 91kDa	-1.05079	2.07167	11.4016	0.0023353
H2012F09	HEXB	hexosaminidase B (beta polypeptide)	-1.03826	2.05375	11.341	6.15157e-07
H2015G09	HMOX1	heme oxygenase (decycling) 1	-1.02633	2.03683	11.2069	0.000257202
H2005A03	LITAF	lipopolysaccharide-induced TNF factor	-1.02597	2.03633	10.2407	0.000610322
H2012E11	NPC1	Niemann-Pick disease. type C1	-1.00625	2.00868	10.2024	0.000304902
H2011F10	LACTB	lactamase. beta	-1.00134	2.00186	9.33361	0.00125447
H2006G02	WT1	Wilms tumor 1	-0.978177	1.96997	14.0798	1.99244e-12
H2012F02	CLN2	ceroid-lipofuscinosis. neuronal 2. late infantile (Jansky-Bielschowsky disease)	-0.965194	1.95233	11.1577	6.29575e-09
H2015D01	IGF2R	insulin-like growth factor 2 receptor	-0.919509	1.89147	11.7201	0.00190487
H2012E12	PPGB	protective protein for beta-galactosidase (galactosialidosis)	-0.919221	1.89109	12.0021	3.61988e-07
H2012F05	GM2A	GM2 ganglioside activator protein	-0.899541	1.86547	9.85129	0.0012329
H2012E03	GBA	glucosidase. beta: acid (includes glucosylceramidase)	-0.893253	1.85736	9.89351	0.000142966
H2012F06	NEU1	sialidase 1 (lysosomal sialidase)	-0.88618	1.84828	10.2417	0.00757858
H2015G08	GPX4	glutathione peroxidase 4 (phospholipid hydroperoxidase)	-0.860494	1.81566	12.9776	2.33183e-12
H2014B09	CAB56184	GlcNAc-phosphotransferase gamma-subunit	-0.84869	1.80087	9.98063	0.000196154
H2001B02	POR	P450 (cytochrome) oxidoreductase	-0.823788	1.77005	12.1124	0.00170793
H2005H11	PBX3	pre-B-cell leukemia transcription factor 3	-0.809859	1.75304	9.27986	0.00981089
H2013B04	PSAP	prosaposin (variant Gaucher disease and variant metachromatic leukodystrophy)	-0.7762	1.71261	12.7515	5.83371e-07
H2011E09	MRPS6	mitochondrial ribosomal protein S6	-0.765205	1.69961	10.4773	0.000793755
H2017B07	SOD2	superoxide dismutase 2. mitochondrial	-0.763643	1.69777	12.3808	0.00688445
H2007E02	APP	amyloid beta (A4) precursor protein (protease nexin-II. Alzheimer disease)	-0.762495	1.69642	11.9429	0.000281704
H2013C09	ATP6V0E	ATPase. H+ transporting. lysosomal 9kDa. V0 subunit e	-0.761096	1.69478	12.2859	1.35873e-05
H2011G04	AARF	putative ubiquinone biosynthesis protein AarF	-0.753073	1.68538	9.79344	0.00152369
H2013A09	MRC1	mannose receptor. C type 1	-0.735428	1.66489	9.38488	0.00804471
H2015E08	ANXA7	annexin A7	-0.729805	1.65842	10.9823	0.00183012
H2013A04	CTSD	cathepsin D (lysosomal aspartyl protease)	-0.723003	1.65061	11.5426	0.000415643
H2007G10	GYPA	glycophorin A (includes MN blood group)	-0.721996	1.64946	9.10151	0.0047563
H2012E10	NAGLU	N-acetylglucosaminidase. alpha- (Sanfilippo disease IIIB)	-0.717	1.64376	10.5423	0.000620049
H2001B09	AKT2	thymoma viral proto-oncogene 2:v-akt murine thymoma viral oncogene homolog 2	-0.707298	1.63274	14.4672	0.000409237
H2013F05	LAMP1	lysosomal-associated membrane protein 1	-0.669852	1.59091	13.3278	0.00056712
H2012A07	KIAA0423	KIAA0423 protein	-0.666086	1.58676	13.1197	0.0135369
H2013H10	LAPTM4A	lysosomal-associated protein transmembrane 4 alpha	-0.642413	1.56094	12.4046	0.000137687
H2017C06	NFE2L2	nuclear factor (erythroid-derived 2)-like 2:nuclear. factor. erythroid derived 2. like 2	-0.635017	1.55296	15.3175	9.05721e-08
H2007D11	SUOX	sulfite oxidase	-0.629981	1.54754	11.4493	0.0074625
H2003B04	JUNB	jun B proto-oncogene	-0.628064	1.54549	12.4711	0.000380193
H2008H04	BCKDK	branched chain alpha-ketoacid dehydrogenase kinase	-0.624686	1.54188	11.003	1.83127e-05
H2013D10	RAB7	RAB7. member RAS oncogene family	-0.609505	1.52574	11.6284	4.44983e-05
H2017F05	CEBPA	CCAAT/enhancer binding protein (C/EBP). alpha	-0.60541	1.52141	14.6808	7.2661e-05
H2013D03	ATP6V1F	ATPase. H+ transporting. lysosomal 14kDa. V1 subunit F	-0.57526	1.48995	11.9365	1.35873e-05
H2017E06	CEBPB	CCAAT/enhancer binding protein (C/EBP). beta	-0.574152	1.4888	14.6269	4.61946e-08
H2010F10	TOM7	homolog of Tom7 (S. cerevisiae)	-0.573213	1.48783	13.4866	0.000380193
H2013A08	M6PR	mannose-6-phosphate receptor (cation dependent)	-0.550008	1.46409	11.1998	0.000431627
H2005A06	CDK5	cyclin-dependent kinase 5	-0.545243	1.45927	13.1819	0.00254253
H2012B08	MTRNR1	12S RNA	-0.540169	1.45414	14.5801	0.00804228
H2012B09	MTTV	tRNA valine	-0.538736	1.4527	14.1982	0.00670951
H2012C02	MTTM	tRNA methionine	-0.530646	1.44458	12.705	0.0047563
H2012H11	CD63	CD63 antigen (melanoma 1 antigen)	-0.507696	1.42178	14.0293	0.00123594
H2014A12	MCOLN1	mucolipin 1	-0.492517	1.4069	10.2567	0.00354235
H2012C06	MTTC	tRNA cysteine	-0.462318	1.37775	14.1406	0.013398
H2001H04	GPX1	glutathione peroxidase 1	-0.453189	1.36906	13.4599	0.00430289
H2012H08	ATP6V0C	ATPase. H+ transporting. lysosomal 16kDa. V0 subunit c	-0.395201	1.31513	12.5883	0.00123594
H2016E03	SCO2	SCO cytochrome oxidase deficient homolog 2 (yeast)	-0.375264	1.29708	10.8788	0.00591535
H2017G08	ACAA2	acetyl-Coenzyme A acyltransferase 2 (mitochondrial 3-oxoacyl-Coenzyme A thiolase)	-0.359369	1.28286	15.8784	0.000187728
H2003D10	PFDN5	prefoldin 5	-0.344644	1.26984	11.8973	0.011785
H2001G03	SMN1	survival of motor neuron 1. telomeric	-0.333343	1.25993	13.8552	0.00125447
H2014G07	RPL13A	ribosomal protein L13a	-0.302351	1.23315	14.2442	0.0074625
H2001B05	RPLP0	ribosomal protein. large. P0	0.313716	1.2429	14.9507	0.00222099
H2017C12	MTCO3	cytochrome c oxidase III	0.320212	1.24851	14.6089	0.0106656
H2001G08	THPO	thrombopoietin:thrombopoietin (myeloproliferative leukemia virus oncogene ligand. megakaryocyte growth and development factor)	0.343686	1.269	14.7772	0.0082096
H2013C11	AP2M1	adaptor-related protein complex 2. mu 1 subunit	0.371653	1.29383	13.0532	0.013398
H2002H06	EEF1D	eukaryotic translation elongation factor 1 delta (guanine nucleotide exchange protein)	0.411118	1.32972	12.3031	0.00754605
H2017C01	MTCO3	cytochrome c oxidase III	0.415079	1.33337	14.461	0.00206418
H2002B05	RPS3	ribosomal protein S3	0.415334	1.33361	14.2361	0.000502877
H2014G11	RPS3	ribosomal protein S3	0.415747	1.33399	14.0023	0.000121931
H2008D04	DDX10	DEAD/H (Asp-Glu-Ala-Asp/His) box polypeptide 10 (RNA helicase)	0.435583	1.35246	10.5081	0.00979548
H2017A12	COX7A2L	cytochrome c oxidase subunit VIIa polypeptide 2 like:cytochrome c oxidase subunit VIIa polypeptide 2-like	0.439045	1.35571	13.5259	0.00203392
H2008D09	PNUTL2	peanut-like 2 (Drosophila)	0.440957	1.3575	10.7559	0.0133026
H2012D06	MTTP	tRNA proline	0.452297	1.36822	13.5619	0.00354235
H2002G12	CSNK1A1	casein kinase 1. alpha 1	0.483309	1.39795	10.5902	0.00418405
H2011F08	LMNB2	lamin B2	0.500077	1.41429	10.5599	0.0142888
H2016D12	COX8	cytochrome c oxidase subunit VIII	0.50049	1.41469	12.6362	0.00757162
H2008E09	DDX1	DEAD/H (Asp-Glu-Ala-Asp/His) box polypeptide 1	0.528195	1.44212	10.4923	0.000465153
H2011H08	MRPL54	mitochondrial ribosomal protein L54	0.531987	1.44592	10.1005	0.00154152
H2016H03	MTCO1	cytochrome c oxidase I	0.552301	1.46642	15.3301	0.00785237
H2003G09	SNRPB	small nuclear ribonucleoprotein polypeptides B and B1	0.555682	1.46986	10.5114	0.00761373
H2014E09	VPS4B	vacuolar protein sorting 4B (yeast)	0.567089	1.48153	12.462	0.00125447
H2004G06	EPRS	glutamyl-prolyl-tRNA synthetase	0.575878	1.49058	10.6063	0.000320903
H2002E06	EIF4A1	eukaryotic translation initiation factor 4A. isoform 1	0.585296	1.50035	12.1321	0.00056712
H2002B09	TOP2B	topoisomerase (DNA) II beta 180kDa	0.599112	1.51478	10.974	1.23318e-05
H2010H11	MRPL23	mitochondrial ribosomal protein L23	0.611496	1.52784	10.9733	0.000620049
H2001B11	HMGB1	high mobility group box 1:high-mobility group box 1	0.633896	1.55175	12.3142	2.40368e-05
H2001H08	IL3	interleukin 3:interleukin 3 (colony-stimulating factor. multiple)	0.643091	1.56167	12.4631	5.15595e-07
H2003A04	H2AFX	H2A histone family. member X	0.650101	1.56928	10.3729	0.0149997
H2008E11	FPGS	folylpolyglutamate synthase	0.659943	1.58002	10.2297	0.0074625
H2007F07	C1QBP	complement component 1. q subcomponent binding protein	0.681577	1.60389	11.4587	0.00683816
H2001D08	ch-TOG	KIAA0097 gene product	0.700141	1.62466	11.7251	0.00354235
H2004C09	CRADD	CASP2 and RIPK1 domain containing adaptor with death domain	0.756288	1.68914	8.97502	0.00951731
H2011E11	MRPL38	mitochondrial ribosomal protein L38	0.758554	1.69179	9.50372	0.013398
H2005B09	MGC19531	hypothetical protein MGC19531	0.763864	1.69803	11.1893	3.26045e-05
H2008G03	SHMT2	serine hydroxymethyltransferase 2 (mitochondrial)	0.823703	1.76994	9.73634	0.011047
H2001E05	CCNB1	cyclin B1	0.82633	1.77317	11.4367	0.00118549
H2007H12	TK1	thymidine kinase 1. soluble	0.94112	1.92002	10.5475	0.0121079
H2001G01	PTEN	phosphatase and tensin homolog:phosphatase and tensin homolog (mutated in multiple advanced cancers 1)	0.952641	1.93541	8.62387	0.00250305
H2005H07	K-ALPHA-1	tubulin. alpha. ubiquitous	1.03972	2.05583	14.1305	4.53266e-05
H2002C03	BIRC5	baculoviral IAP repeat-containing 5 (survivin)	1.15195	2.22214	9.02435	0.0074625
H2011E01	MRPL32	mitochondrial ribosomal protein L32	1.26261	2.3993	9.97954	0.00804471
H2014D06	CTSC	cathepsin C	1.34927	2.54783	10.1901	0.0074625
H2009C06	PYCR1	pyrroline-5-carboxylate reductase 1	1.46438	2.75945	9.63581	0.000152052
H2017H08	ECHS1	enoyl Coenzyme A hydratase. short chain. 1. mitochondrial	1.56855	2.96607	12.4758	0.000465153
H2003G11	SPINK1	serine protease inhibitor. Kazal type 1	1.64317	3.12352	8.76464	0.00757162
H2003A08	ID1	inhibitor of DNA binding 1. dominant negative helix-loop-helix protein	2.01004	4.02794	11.6339	4.2459e-06
