# Supplementary material for: Development of a human mitochondrial oligonucleotide microarray (h-MitoArray) and gene expression analysis of fibroblast cell lines from 13 patients with isolated F1Fo ATP synthase deficiency
Source: BMC Genomics. 2008 Jan 25;9:38. doi: 10.1186/1471-2164-9-38 (PMC2267714; doi:10.1186/1471-2164-9-38)
Supplement: Additional file 20 — Differentially expressed genes in patient P9. Lists of genes detected as differentially expressed in individual patients comparing to controls at adjusted P < 0.01 significance level. [file 1471-2164-9-38-S20.xls]

## Sheet: List1
			Differentially expressed genes:			17
						3	up
						14	down
ID	Gene Symbol	Name	M	Fold Change	A	adj.P.Val
H2005D11	FOS	v-fos FBJ murine osteosarcoma viral oncogene homolog	-2.05647	4.15968	12.0266	8.12593e-08
H2004B01	WNT5A	wingless-type MMTV integration site family. member 5A	2.68286	6.42126	9.78053	1.82363e-05
H2007A08	CASP8	caspase 8. apoptosis-related cysteine protease	-0.98551	1.98001	11.8584	5.41782e-05
H2015G12	LGALS3	lectin. galactoside-binding. soluble. 3 (galectin 3)	-1.23751	2.35792	12.4216	8.27103e-05
H2013F01	FOS	v-fos FBJ murine osteosarcoma viral oncogene homolog	-1.61653	3.06636	12.2024	0.000113018
H2001A12	MCL1	myeloid cell leukemia sequence 1:myeloid cell leukemia sequence 1 (BCL2-related)	-0.736376	1.66599	12.5031	0.00202658
H2014D01	CTSL	cathepsin L	-1.00909	2.01264	12.3568	0.00307442
H2005E03	JUND	jun D proto-oncogene	-0.770033	1.70531	11.8614	0.00307442
H2010C12	MSCP	mitochondrial solute carrier protein	-1.18194	2.26882	9.36488	0.0033529
H2001H01	IL6R	interleukin 6 receptor	-0.735871	1.6654	12.7847	0.0033529
H2008H04	BCKDK	branched chain alpha-ketoacid dehydrogenase kinase	-0.695365	1.61929	11.003	0.0033529
H2006E08	TNFRSF21	tumor necrosis factor receptor superfamily. member 21	1.79302	3.46539	9.11334	0.00550445
H2017F06	PPID	peptidylprolyl isomerase D (cyclophilin D)	-0.398458	1.3181	14.6013	0.00608792
H2005B11	BMI1	B lymphoma Mo-MLV insertion region (mouse)	-1.55181	2.93184	8.93687	0.0064699
H2008A09	BHLHB2	basic helix-loop-helix domain containing. class B. 2	-0.693448	1.61714	10.8531	0.00655924
H2013D10	RAB7	RAB7. member RAS oncogene family	-0.660753	1.58091	11.6284	0.00675608
H2012B09	MTTV	tRNA valine	0.829132	1.77662	14.1982	0.00709525
