# Supplementary material for: Development of a human mitochondrial oligonucleotide microarray (h-MitoArray) and gene expression analysis of fibroblast cell lines from 13 patients with isolated F1Fo ATP synthase deficiency
Source: BMC Genomics. 2008 Jan 25;9:38. doi: 10.1186/1471-2164-9-38 (PMC2267714; doi:10.1186/1471-2164-9-38)
Supplement: Additional file 21 — Differentially expressed genes in patient P10. Lists of genes detected as differentially expressed in individual patients comparing to controls at adjusted P < 0.01 significance level. [file 1471-2164-9-38-S21.xls]

## Sheet: List1
			Differentially expressed genes:			261
						130	up
						131	down
ID	Gene Symbol	Name	M	Fold Change	A	adj.P.Val
H2003D01	NOV	nephroblastoma overexpressed gene	-3.52246	11.4912	9.59401	4.58435e-14
H2003H10	TGFBR3	transforming growth factor. beta receptor III (betaglycan. 300kDa)	-2.45325	5.47648	10.1001	7.28167e-08
H2005D11	FOS	v-fos FBJ murine osteosarcoma viral oncogene homolog	-2.24195	4.73035	12.0266	5.08826e-16
H2013F01	FOS	v-fos FBJ murine osteosarcoma viral oncogene homolog	-2.14435	4.42093	12.2024	4.58435e-14
H2004H01	RARRES3	retinoic acid receptor responder (tazarotene induced) 3	-1.94436	3.84866	8.83395	2.55054e-06
H2002G10	CLU	clusterin (complement lysis inhibitor. SP-40.40. sulfated glycoprotein 2. testosterone-repressed prostate message 2. apolipoprotein J)	-1.9382	3.83228	12.6459	8.97983e-08
H2013G02	NPC2	Niemann-Pick disease. type C2	-1.90165	3.73641	12.2232	3.11976e-07
H2012D12	FUCA1	fucosidase. alpha-L- 1. tissue	-1.8531	3.61276	8.6041	5.25224e-07
H2014A01	SCARA3	scavenger receptor class A. member 3	-1.82253	3.53701	10.0587	2.89437e-08
H2007G05	CYB5	cytochrome b-5	-1.78791	3.45315	11.6228	0.000291781
H2012E03	GBA	glucosidase. beta: acid (includes glucosylceramidase)	-1.76051	3.38817	9.89351	4.36581e-13
H2013D01	CTSS	cathepsin S	-1.7239	3.30328	8.71637	0.00344233
H2003A09	IGFBP6	insulin-like growth factor binding protein 6	-1.67872	3.20143	11.1579	1.09644e-06
H2014D01	CTSL	cathepsin L	-1.64911	3.1364	12.3568	1.78777e-14
H2013A06	CTSL	cathepsin L	-1.62002	3.07378	12.2894	0.00179675
H2003B01	IL15RA	interleukin 15 receptor. alpha	-1.59443	3.01975	9.33527	8.72419e-05
H2005H11	PBX3	pre-B-cell leukemia transcription factor 3	-1.44369	2.72016	9.27986	3.82299e-07
H2003G11	SPINK1	serine protease inhibitor. Kazal type 1	-1.43365	2.7013	8.76464	0.0130047
H2012F03	CTSK	cathepsin K (pycnodysostosis)	-1.40186	2.64242	11.6223	0.00389213
H2013D04	ASAH1	N-acylsphingosine amidohydrolase (acid ceramidase) 1	-1.37624	2.59591	9.32005	0.00014611
H2015G09	HMOX1	heme oxygenase (decycling) 1	-1.30955	2.47864	11.2069	1.91678e-06
H2012F09	HEXB	hexosaminidase B (beta polypeptide)	-1.29572	2.45499	11.341	3.62715e-10
H2012D09	ARSB	arylsulfatase B	-1.25995	2.39488	9.29646	0.013788
H2016D06	AFG3L2	AFG3 ATPase family gene 3-like 2 (yeast)	-1.24102	2.36366	11.3077	0.00325305
H2015F08	CAT	catalase	-1.21029	2.31384	9.93031	7.61338e-06
H2002B10	TYMS	thymidylate synthetase	-1.16171	2.23722	11.619	2.491e-05
H2008A06	AKAP1	A kinase (PRKA) anchor protein 1	-1.14204	2.20693	9.50986	0.00222239
H2001G07	PSEN2	presenilin 2:presenilin 2 (Alzheimer disease 4)	-1.13871	2.20185	9.41459	0.000367182
H2013A09	MRC1	mannose receptor. C type 1	-1.1319	2.19148	9.38488	1.45168e-05
H2015G12	LGALS3	lectin. galactoside-binding. soluble. 3 (galectin 3)	-1.12506	2.18111	12.4216	2.92293e-08
H2013B09	TFAP2C	transcription factor AP-2 gamma (activating enhancer binding protein 2 gamma)	-1.10347	2.14871	9.65194	0.000629671
H2013E10	CTNS	cystinosis. nephropathic	-1.10008	2.14367	9.57	0.00317735
H2002E08	EMP1	epithelial membrane protein 1	-1.08778	2.12546	10.3826	0.0103688
H2014B01	ATP6V0A4	ATPase. H+ transporting. lysosomal V0 subunit a isoform 4	-1.08708	2.12444	8.52307	0.0103688
H2006E07	PPP1R15A	protein phosphatase 1. regulatory (inhibitor) subunit 15A	-1.08704	2.12438	11.5617	1.38659e-05
H2011C09	EFG1	mitochondrial elongation factor G1	-1.03055	2.0428	9.27708	0.00155364
H2012F02	CLN2	ceroid-lipofuscinosis. neuronal 2. late infantile (Jansky-Bielschowsky disease)	-1.02703	2.03782	11.1577	3.06229e-10
H2010D09	UPLC1	up-regulated in liver cancer 1	-1.00172	2.00239	9.78332	0.0149083
H2002C05	BCL2L1	BCL2-like 1	-0.999684	1.99956	9.39504	0.000179135
H2002F07	IRAK1	interleukin-1 receptor-associated kinase 1	-0.988671	1.98436	11.4079	8.7226e-06
H2011E09	MRPS6	mitochondrial ribosomal protein S6	-0.986649	1.98158	10.4773	8.80189e-06
H2005A06	CDK5	cyclin-dependent kinase 5	-0.982194	1.97547	13.1819	9.41889e-09
H2005A03	LITAF	lipopolysaccharide-induced TNF factor	-0.950102	1.93201	10.2407	0.000874915
H2001D12	MUC1	mucin 1. transmembrane	-0.947298	1.92826	11.0976	9.46573e-08
H2013C09	ATP6V0E	ATPase. H+ transporting. lysosomal 9kDa. V0 subunit e	-0.929685	1.90486	12.2859	4.10371e-08
H2013H04	LYPLA3	lysophospholipase 3 (lysosomal phospholipase A2)	-0.92801	1.90265	8.94854	0.000929804
H2005H10	DNAJB1	DnaJ (Hsp40) homolog. subfamily B. member 1	-0.927221	1.90161	10.8517	2.3476e-08
H2007B01	ANXA7	annexin A7	-0.901447	1.86794	12.5526	1.46805e-08
H2012E12	PPGB	protective protein for beta-galactosidase (galactosialidosis)	-0.89647	1.86151	12.0021	2.5903e-07
H2012F06	NEU1	sialidase 1 (lysosomal sialidase)	-0.881048	1.84171	10.2417	0.00408938
H2005B12	CAPN1	calpain 1. (mu/I) large subunit	-0.87855	1.83853	11.8126	0.000344911
H2015G08	GPX4	glutathione peroxidase 4 (phospholipid hydroperoxidase)	-0.863078	1.81891	12.9776	1.34836e-12
H2001B09	AKT2	thymoma viral proto-oncogene 2:v-akt murine thymoma viral oncogene homolog 2	-0.856461	1.81059	14.4672	5.23824e-06
H2008F06	GLUD1	glutamate dehydrogenase 1	-0.853398	1.80675	10.4553	0.00112882
H2009G11	NIFU	nitrogen fixation cluster-like	-0.842369	1.79299	10.8867	0.00220034
H2007G12	HSPE1	heat shock 10kDa protein 1 (chaperonin 10)	-0.838571	1.78828	12.7513	2.45135e-12
H2002C01	BIRC2	baculoviral IAP repeat-containing 2	-0.825648	1.77233	9.53735	0.0120034
H2005G03	LMNA	lamin A/C	-0.823708	1.76995	12.4484	8.84055e-06
H2003H02	STAT6	signal transducer and activator of transcription 6. interleukin-4 induced	-0.823329	1.76948	10.7636	6.34683e-07
H2001B02	POR	P450 (cytochrome) oxidoreductase	-0.822669	1.76868	12.1124	0.000878138
H2008B12	FDXR	ferredoxin reductase	-0.820715	1.76628	10.17	0.00100203
H2001E03	LGALS8	lectin. galactose binding. soluble 8:lectin. galactoside-binding. soluble. 8 (galectin 8)	-0.798203	1.73893	10.2496	0.000312403
H2013H10	LAPTM4A	lysosomal-associated protein transmembrane 4 alpha	-0.784597	1.72261	12.4046	8.65992e-07
H2008B11	FDX1	ferredoxin 1	-0.778519	1.71537	8.74882	0.0103668
H2012D11	CLN3	ceroid-lipofuscinosis. neuronal 3. juvenile (Batten. Spielmeyer-Vogt disease)	-0.7758	1.71214	9.37808	0.00308478
H2003B03	IRF1	interferon regulatory factor 1	-0.774727	1.71087	9.03314	0.0117043
H2011H04	HIBADH	3-hydroxyisobutyrate dehydrogenase	-0.758478	1.6917	9.76783	0.000436425
H2015D01	IGF2R	insulin-like growth factor 2 receptor	-0.75433	1.68685	11.7201	0.00789838
H2013A02	CLTB	clathrin. light polypeptide (Lcb)	-0.745081	1.67607	10.9481	0.0116013
H2009C04	RAB32	RAB32. member RAS oncogene family	-0.7418	1.67226	10.2956	0.0118089
H2013A01	CLTA	clathrin. light polypeptide (Lca)	-0.740611	1.67088	12.4115	0.00103211
H2014B09	CAB56184	GlcNAc-phosphotransferase gamma-subunit	-0.738441	1.66837	9.98063	0.000688698
H2009B07	POP4	POP4 (processing of precursor . S. cerevisiae) homolog	-0.736674	1.66633	9.75688	0.000552675
H2011B09	MRPL34	mitochondrial ribosomal protein L34	-0.73348	1.66264	11.7437	0.00671434
H2014F02	VPS28	vacuolar protein sorting 28 (yeast)	-0.729394	1.65794	10.6883	0.00315393
H2013E08	VPS26	vacuolar protein sorting 26 (yeast)	-0.727666	1.65596	9.77829	0.00199243
H2014A12	MCOLN1	mucolipin 1	-0.717297	1.6441	10.2567	4.05976e-06
H2014G08	RPL15	ribosomal protein L15	-0.713733	1.64004	12.085	6.93231e-07
H2001G03	SMN1	survival of motor neuron 1. telomeric	-0.701291	1.62596	13.8552	3.4466e-12
H2006G02	WT1	Wilms tumor 1	-0.699814	1.6243	14.0798	1.07153e-07
H2011F09	AMID	apoptosis-inducing factor (AIF)-homologous mitochondrion-associated inducer of death	-0.696698	1.62079	9.16375	0.0147013
H2010H09	PP	pyrophosphatase (inorganic)	-0.69048	1.61382	12.1227	0.00178015
H2003B07	LTBR	lymphotoxin beta receptor (TNFR superfamily. member 3)	-0.687046	1.60998	11.2105	0.000884059
H2006A08	SFRS7	splicing factor. arginine/serine-rich 7. 35kDa	-0.676653	1.59843	9.18361	0.00378101
H2014F04	VPS35	vacuolar protein sorting 35 (yeast)	-0.675643	1.59731	10.7902	5.23824e-06
H2015E08	ANXA7	annexin A7	-0.669705	1.59075	10.9823	0.00251394
H2001A09	TRAF3	TNF receptor-associated factor 3:Tnf receptor-associated factor 3	-0.667589	1.58842	11.2898	0.00877923
H2007E04	CYP11B2	cytochrome P450. family 11. subfamily B. polypeptide 2	-0.665054	1.58563	12.7692	0.000241266
H2009H03	MTCH1	mitochondrial carrier homolog 1 (C. elegans)	-0.66443	1.58494	11.7474	1.43029e-06
H2013D10	RAB7	RAB7. member RAS oncogene family	-0.661845	1.5821	11.6284	3.33052e-06
H2014A02	NAGPA	N-acetylglucosamine-1-phosphodiester alpha-N-acetylglucosaminidase	-0.647188	1.56611	8.90811	0.0135873
H2001H04	GPX1	glutathione peroxidase 1	-0.635326	1.55329	13.4599	1.17109e-05
H2013B04	PSAP	prosaposin (variant Gaucher disease and variant metachromatic leukodystrophy)	-0.633663	1.5515	12.7515	2.16283e-05
H2010G11	DDX24	DEAD/H (Asp-Glu-Ala-Asp/His) box polypeptide 24	-0.626863	1.5442	9.86687	0.00109164
H2012B03	TLR4	toll-like receptor 4	-0.622153	1.53917	12.3826	0.00877923
H2007D09	DIA1	diaphorase (NADH) (cytochrome b-5 reductase)	-0.620663	1.53758	12.582	0.000417252
H2014G07	RPL13A	ribosomal protein L13a	-0.620533	1.53744	14.2442	2.74708e-09
H2001B10	RPL13A	ribosomal protein L13a	-0.61957	1.53642	12.7228	0.00145634
H2014E07	AP1S3	adaptor-related protein complex 1. sigma 3 subunit	-0.605059	1.52104	10.7213	0.000531666
H2009G01	MRPS18B	mitochondrial ribosomal protein S18B	-0.601383	1.51717	10.6497	0.00497962
H2017C06	NFE2L2	nuclear factor (erythroid-derived 2)-like 2:nuclear. factor. erythroid derived 2. like 2	-0.600177	1.5159	15.3175	1.56835e-07
H2001H01	IL6R	interleukin 6 receptor	-0.600038	1.51576	12.7847	4.57799e-05
H2009F04	TXN2	thioredoxin 2	-0.594091	1.50952	10.995	1.03542e-05
H2013A04	CTSD	cathepsin D (lysosomal aspartyl protease)	-0.591598	1.50691	11.5426	0.00254747
H2010E04	MRPL20	mitochondrial ribosomal protein L20	-0.571623	1.48619	11.204	0.000217582
H2004D03	HDAC3	histone deacetylase 3	-0.567096	1.48154	9.18467	0.0105705
H2017F05	CEBPA	CCAAT/enhancer binding protein (C/EBP). alpha	-0.564884	1.47927	14.6808	9.98036e-05
H2008D06	GCSH	glycine cleavage system protein H (aminomethyl carrier)	-0.564766	1.47915	11.2413	0.000543806
H2013F05	LAMP1	lysosomal-associated membrane protein 1	-0.560469	1.47475	13.3278	0.00263762
H2016D09	COX6A2	cytochrome c oxidase subunit VIa polypeptide 2:cytochrome c oxidase. subunit VI a. polypeptide 2	-0.560141	1.47441	14.6357	7.61338e-06
H2017E06	CEBPB	CCAAT/enhancer binding protein (C/EBP). beta	-0.531951	1.44588	14.6269	1.24055e-07
H2009A03	PECI	peroxisomal D3.D2-enoyl-CoA isomerase	-0.53089	1.44482	10.6203	0.000797646
H2013A08	M6PR	mannose-6-phosphate receptor (cation dependent)	-0.512598	1.42662	11.1998	0.000558222
H2010G07	TOMM22	translocase of outer mitochondrial membrane 22 homolog (yeast)	-0.49929	1.41352	10.6308	0.00447293
H2010E11	C15orf12	chromosome 15 open reading frame 12	-0.496793	1.41107	11.1317	0.0106337
H2016B09	COX6C	cytochrome c oxidase subunit VIc:cytochrome c oxidase. subunit VIc	-0.495511	1.40982	12.2507	0.00648648
H2002B06	TNFRSF1A	tumor necrosis factor receptor superfamily. member 1A	-0.489558	1.40401	11.5092	0.00248446
H2008E07	MRPL49	mitochondrial ribosomal protein L49	-0.48876	1.40324	11.392	0.00146095
H2012H11	CD63	CD63 antigen (melanoma 1 antigen)	-0.482743	1.3974	14.0293	0.00112059
H2007H08	SCP2	sterol carrier protein 2	-0.475086	1.39	10.2043	0.0137107
H2001C12	NET1	neuroepithelial cell transforming gene 1	-0.473498	1.38847	10.7341	0.012826
H2003G02	RPL15	ribosomal protein L15	-0.430954	1.34813	11.6349	0.00390212
H2001A12	MCL1	myeloid cell leukemia sequence 1:myeloid cell leukemia sequence 1 (BCL2-related)	-0.424591	1.34219	12.5031	0.00300007
H2004H06	CDK2AP1	CDK2-associated protein 1	-0.415997	1.33422	12.0287	0.00239043
H2003D11	PGAM1	phosphoglycerate mutase 1 (brain)	-0.390685	1.31102	13.021	0.00317735
H2008C12	ABCB7	ATP-binding cassette. sub-family B (MDR/TAP). member 7	-0.379535	1.30092	11.1779	0.00188136
H2009B11	YWHAE	tyrosine 3-monooxygenase/tryptophan 5-monooxygenase activation protein. epsilon polypeptide	-0.378675	1.30015	12.6952	0.0102212
H2007B10	MRPL27	mitochondrial ribosomal protein L27	-0.374005	1.29595	10.6777	0.012826
H2013D03	ATP6V1F	ATPase. H+ transporting. lysosomal 14kDa. V1 subunit F	-0.356423	1.28025	11.9365	0.00610256
H2002E07	EIF4G2	eukaryotic translation initiation factor 4 gamma. 2	-0.345317	1.27043	12.3763	0.010948
H2008D03	DDX5	DEAD/H (Asp-Glu-Ala-Asp/His) box polypeptide 5 (RNA helicase. 68kDa)	-0.343272	1.26863	12.295	0.00317735
H2016D05	SP1	Sp1 transcription factor:trans-acting transcription factor 1	0.295134	1.227	12.8456	0.0101241
H2004A04	TPD52L2	tumor protein D52-like 2	0.350048	1.2746	11.325	0.00982543
H2002H08	ETV6	ets variant gene 6 (TEL oncogene)	0.377814	1.29937	11.9223	0.0117043
H2016E04	ATPAF1	ATP synthase mitochondrial F1 complex assembly factor 1	0.390466	1.31082	14.797	0.0116013
H2016D08	UCP3	uncoupling protein 3 (mitochondrial. proton carrier):uncoupling protein 3. mitochondrial	0.391865	1.31209	13.2777	0.00180467
H2005D08	FGF3	fibroblast growth factor 3 (murine mammary tumor virus integration site (v-int-2) oncogene homolog)	0.405197	1.32427	11.8417	0.00947288
H2001E06	UBC	ubiquitin C	0.405227	1.3243	12.1992	0.00941454
H2017A12	COX7A2L	cytochrome c oxidase subunit VIIa polypeptide 2 like:cytochrome c oxidase subunit VIIa polypeptide 2-like	0.412509	1.331	13.5259	0.00214174
H2016G11	NDUFA7	NADH dehydrogenase (ubiquinone) 1 alpha subcomplex. 7 (B14.5a):NADH dehydrogenase (ubiquinone) 1 alpha subcomplex. 7. 14.5kDa	0.431631	1.34876	12.8171	0.000995574
H2006H07	EVI1	ecotropic viral integration site 1	0.432597	1.34966	12.0527	0.00344873
H2012B11	MTTL1	tRNA leucine 1 (UUA/G)	0.435146	1.35205	13.2652	0.0149255
H2016A03	MTATP8	ATP synthase 8	0.436451	1.35327	14.7668	0.000198744
H2007A02	IGF1	insulin-like growth factor 1 (somatomedin C)	0.442888	1.35932	10.7809	0.00587809
H2012C04	MTTA	tRNA alanine	0.443333	1.35974	14.197	0.00335534
H2012A11	ANXA7	annexin A7	0.451124	1.3671	12.6598	0.007207
H2002E03	DAPK3	death-associated protein kinase 3	0.45408	1.36991	10.7779	0.00202403
H2012C05	MTTN	tRNA asparagine	0.455995	1.37173	14.2424	0.00155364
H2012D06	MTTP	tRNA proline	0.468665	1.38383	13.5619	0.0011544
H2017A07	ACAT1	acetyl-Coenzyme A acetyltransferase 1:acetyl-Coenzyme A acetyltransferase 1 (acetoacetyl Coenzyme A thiolase)	0.470314	1.38541	11.7871	0.00521617
H2017F04	MTND1	NADH dehydrogenase 1	0.477637	1.39246	14.6658	3.2699e-06
H2001H08	IL3	interleukin 3:interleukin 3 (colony-stimulating factor. multiple)	0.480543	1.39527	12.4631	9.98036e-05
H2002H04	CSNK2A2	casein kinase 2. alpha prime polypeptide	0.484064	1.39868	9.79798	0.00160416
H2004D11	CLK2	CDC-like kinase 2	0.486809	1.40134	10.0778	0.00287664
H2009B04	MTX2	metaxin 2	0.497575	1.41184	9.86008	0.00877923
H2017F03	NDUFB9	NADH dehydrogenase (ubiquinone) 1 beta subcomplex. 9:NADH dehydrogenase (ubiquinone) 1 beta subcomplex. 9. 22kDa	0.50193	1.41611	14.3045	1.53971e-07
H2002E02	DAD1	defender against cell death 1	0.503066	1.41722	11.6945	0.000741164
H2010H08	MPST	mercaptopyruvate sulfurtransferase	0.512641	1.42666	10.7007	0.00877923
H2017C03	GPD1	glycerol-3-phosphate dehydrogenase 1 (soluble)	0.513801	1.42781	12.4558	0.000224757
H2005A05	TP53I3	tumor protein p53 inducible protein 3	0.514693	1.42869	10.4086	0.00067731
H2017F10	EHHADH	enoyl-Coenzyme A. hydratase/3-hydroxyacyl Coenzyme A dehydrogenase	0.518699	1.43266	13.5246	7.52908e-06
H2016D11	NDUFA10	NADH dehydrogenase (ubiquinone) 1 alpha subcomplex 10:NADH dehydrogenase (ubiquinone) 1 alpha subcomplex. 10. 42kDa	0.52975	1.44368	11.149	5.52214e-05
H2017H07	NDUFV2	NADH dehydrogenase (ubiquinone) flavoprotein 2:NADH dehydrogenase (ubiquinone) flavoprotein 2. 24kDa	0.532922	1.44686	12.4811	0.000320937
H2017C01	MTCO3	cytochrome c oxidase III	0.536413	1.45036	14.461	1.72309e-05
H2002D08	CDK9	cyclin-dependent kinase 9 (CDC2-related kinase)	0.543172	1.45717	10.3775	0.00756386
H2016B05	CREBBP	CREB binding protein:CREB binding protein (Rubinstein-Taybi syndrome)	0.546784	1.46083	11.7626	0.000526559
H2016F11	NDUFA8	NADH dehydrogenase (ubiquinone) 1 alpha subcomplex. 8:NADH dehydrogenase (ubiquinone) 1 alpha subcomplex. 8. 19kDa	0.557244	1.47146	12.6176	0.00164487
H2012A04	KIAA0446	KIAA0446 gene product	0.562806	1.47714	13.5412	0.000476358
H2004F02	TRAF4	TNF receptor-associated factor 4	0.566252	1.48067	10.6783	0.0084015
H2012G11	CTSW	cathepsin W (lymphopain)	0.566662	1.48109	11.0152	0.0147183
H2017E03	PPARGC1	peroxisome proliferative activated receptor. gamma. coactivator 1	0.56961	1.48412	9.83365	0.00766839
H2014E04	KL	klotho	0.573235	1.48786	9.72003	0.00391794
H2017D03	GPD2	glycerol-3-phosphate dehydrogenase 2 (mitochondrial)	0.575482	1.49017	10.7001	0.00877923
H2012B08	MTRNR1	12S RNA	0.577994	1.49277	14.5801	0.00211786
H2012D05	MTTT	tRNA threonine	0.583873	1.49887	12.2982	0.00521617
H2008A09	BHLHB2	basic helix-loop-helix domain containing. class B. 2	0.587392	1.50253	10.8531	7.93636e-05
H2002A03	GSR	glutathione reductase	0.590141	1.50539	9.63723	0.00107079
H2011C02	FLJ11743	hypothetical protein FLJ11743	0.598103	1.51372	9.23159	0.00549277
H2009C10	SWAP2	suppressor of white apricot homolog 2	0.599048	1.51472	10.62	1.77331e-06
H2012A09	FLJ30092	hypothetical protein FLJ30092	0.605481	1.52149	10.5821	0.000188277
H2007F07	C1QBP	complement component 1. q subcomponent binding protein	0.608631	1.52481	11.4587	0.00967156
H2002H01	CSNK1D	casein kinase 1. delta	0.609454	1.52568	10.4195	0.00514962
H2017A11	FACL5	fatty acid Coenzyme A ligase. long chain 5:fatty-acid-Coenzyme A ligase. long-chain 5	0.614161	1.53067	11.8707	3.9619e-06
H2015D03	PDHB	pyruvate dehydrogenase (lipoamide) beta	0.625495	1.54274	10.3566	0.000201906
H2017B11	FACL4	fatty acid-Coenzyme A ligase. long chain 4:fatty-acid-Coenzyme A ligase. long-chain 4	0.629583	1.54712	10.2091	0.00538653
H2012C03	MTTW	tRNA tryptophan	0.629602	1.54714	11.0561	0.000281104
H2004G01	DAP	death-associated protein	0.631258	1.54891	11.2023	9.79143e-05
H2012B12	MTTI	tRNA isoleucine	0.633023	1.55081	11.408	0.000417252
H2001H02	IL10	interleukin 10	0.636671	1.55474	12.2429	0.00803289
H2017C04	NOS1	nitric oxide synthase 1 (neuronal):nitric oxide synthase 1. neuronal	0.641014	1.55942	12.6539	5.01699e-06
H2014H05	MRPL34	mitochondrial ribosomal protein L34	0.643822	1.56246	11.9849	0.0078201
H2017H04	MTND4	NADH dehydrogenase 4	0.647317	1.56625	14.7516	1.07421e-09
H2001E10	IL3RA	interleukin 3 receptor. alpha (low affinity):interleukin 3 receptor. alpha chain	0.648773	1.56783	9.45734	0.00512784
H2012B10	MTRNR2	16S RNA	0.65999	1.58007	14.3164	1.71219e-05
H2002B02	IMPDH1	IMP (inosine monophosphate) dehydrogenase 1	0.672637	1.59398	10.7447	0.00665328
H2002G08	CDK7	cyclin-dependent kinase 7 (MO15 homolog. Xenopus laevis. cdk-activating kinase)	0.682877	1.60534	9.623	0.000793321
H2002G02	CCT6A	chaperonin containing TCP1. subunit 6A (zeta 1)	0.686546	1.60943	10.6115	0.000629831
H2012B09	MTTV	tRNA valine	0.686625	1.60951	14.1982	0.000143994
H2015G11	IDH2	isocitrate dehydrogenase 2 (NADP+). mitochondrial	0.698007	1.62226	10.1658	0.00447923
H2012D01	MTTS2	tRNA serine 2 (AGU/C)	0.705482	1.63069	13.4113	1.57338e-05
H2012C10	MTTK	tRNA lysine	0.709219	1.63492	12.3898	8.22221e-05
H2002D12	CSNK1G2	casein kinase 1. gamma 2	0.716188	1.64284	10.1804	0.000854908
H2003E03	PRKCG	protein kinase C. gamma	0.726531	1.65466	9.18265	0.000616674
H2003F04	PTPRC	protein tyrosine phosphatase. receptor type. C	0.730537	1.65926	11.5302	7.37319e-10
H2017E04	MTND2	NADH dehydrogenase 2	0.73484	1.66421	13.835	1.55866e-07
H2005B09	MGC19531	hypothetical protein MGC19531	0.736323	1.66592	11.1893	2.58021e-05
H2014F05	VPS33B	vacuolar protein sorting 33B (yeast)	0.740225	1.67044	10.7805	0.00408338
H2009C11	SARDH	sarcosine dehydrogenase	0.740495	1.67075	9.29561	0.000545882
H2016H10	SDHA	succinate dehydrogenase complex. subunit A. flavoprotein (Fp)	0.756685	1.6896	12.2645	0.000307156
H2009D07	CA5B	carbonic anhydrase VB. mitochondrial	0.760545	1.69413	8.75654	0.00375262
H2001G01	PTEN	phosphatase and tensin homolog:phosphatase and tensin homolog (mutated in multiple advanced cancers 1)	0.763211	1.69726	8.62387	0.0116013
H2002E06	EIF4A1	eukaryotic translation initiation factor 4A. isoform 1	0.781392	1.71879	12.1321	1.12713e-06
H2017H11	CPT1B	carnitine palmitoyltransferase 1. muscle:carnitine palmitoyltransferase 1B (muscle)	0.783844	1.72171	11.0238	4.10371e-08
H2012C02	MTTM	tRNA methionine	0.790549	1.72973	12.705	4.22116e-06
H2009H02	AMACR	alpha-methylacyl-CoA racemase	0.813335	1.75727	10.7719	9.98036e-05
H2005B04	NUP214	nucleoporin 214kDa	0.82577	1.77248	9.04534	0.000874915
H2008D04	DDX10	DEAD/H (Asp-Glu-Ala-Asp/His) box polypeptide 10 (RNA helicase)	0.827698	1.77485	10.5081	7.58607e-08
H2011H02	C14orf69	chromosome 14 open reading frame 69	0.833706	1.78226	9.45097	0.00617676
H2001A04	EPHB2	Eph receptor B2:EphB2	0.834859	1.78368	9.67773	3.24042e-05
H2012A05	TR2	thioredoxin reductase 2	0.843198	1.79402	9.15411	0.00690241
H2012B05	NUP98	nucleoporin 98kDa	0.846937	1.79868	9.18411	0.00347661
H2012B07	MTTF	tRNA phenylalanine	0.852654	1.80582	11.4136	6.44836e-06
H2016B07	VDAC2	voltage-dependent anion channel 2	0.864872	1.82118	12.588	0.00138943
H2016G03		FLJ38991: hypothetical protein FLJ38991	0.868385	1.82562	9.16256	0.0122833
H2012B01	DIA1	diaphorase (NADH) (cytochrome b-5 reductase)	0.873056	1.83154	10.201	9.64346e-06
H2005G02	LGALS3BP	lectin. galactoside-binding. soluble. 3 binding protein	0.878295	1.8382	11.5958	0.00319834
H2017F09	PCCA	propionyl Coenzyme A carboxylase. alpha polypeptide:propionyl-Coenzyme A carboxylase. alpha polypeptide	0.885601	1.84753	12.177	1.1695e-11
H2017A03	MTND4L	NADH dehydrogenase 4L	0.887623	1.85013	14.5805	9.67407e-11
H2016H08	NOS3	nitric oxide synthase 3 (endothelial cell):nitric oxide synthase 3. endothelial cell	0.893862	1.85814	9.45675	0.00512784
H2012A01	ATPAF1	ATP synthase mitochondrial F1 complex assembly factor 1	0.900445	1.86664	13.6388	1.91678e-06
H2015E03	ACO2	aconitase 2. mitochondrial	0.914395	1.88478	11.6437	0.00351331
H2012B06	SMAC	second mitochondria-derived activator of caspase	0.931268	1.90695	10.4189	5.23824e-06
H2016A06	SLC25A18	solute carrier family 25 (mitochondrial carrier). member 18:solute carrier family 25. (mitochondrial carrier). member 18	0.933954	1.9105	10.0501	0.000127583
H2008F07	GPD1	glycerol-3-phosphate dehydrogenase 1 (soluble)	0.934236	1.91088	9.18078	0.000957092
H2001H09	IL4	interleukin 4	0.963416	1.94992	9.5239	2.78124e-05
H2001B08	FOSL2	FOS-like antigen 2:fos-like antigen 2	0.977659	1.96927	9.69353	0.00684793
H2017E07	SLC25A21	solute carrier family 25 (mitochondrial oxodicarboxylate carrier). member 21	0.981104	1.97398	11.9542	7.00007e-06
H2004E01	ARHB	ras homolog gene family. member B	0.991492	1.98824	10.8113	0.000871401
H2017G06	NDUFS1	NADH dehydrogenase (ubiquinone) Fe-S protein 1:NADH dehydrogenase (ubiquinone) Fe-S protein 1. 75kDa (NADH-coenzyme Q reductase)	0.991698	1.98852	12.634	1.56684e-08
H2009G10	GCAT	glycine C-acetyltransferase (2-amino-3-ketobutyrate coenzyme A ligase)	0.993711	1.9913	8.9558	0.00789838
H2017A01	COX7A2L	cytochrome c oxidase subunit VIIa polypeptide 2 like:cytochrome c oxidase subunit VIIa polypeptide 2-like	1.04965	2.07003	12.811	3.47967e-06
H2014E02	HYAL1	hyaluronoglucosaminidase 1	1.06231	2.08828	10.5237	0.0144434
H2006B02	HTATIP2	HIV-1 Tat interactive protein 2. 30kDa	1.07728	2.11006	10.8274	0.00352047
H2005A12	ABCC1	ATP-binding cassette. sub-family C (CFTR/MRP). member 1	1.09381	2.13437	8.67716	0.00040416
H2008C06	SLC1A3	solute carrier family 1 (glial high affinity glutamate transporter). member 3	1.09825	2.14095	9.19965	0.000874915
H2001H03	IL1B	interleukin 1 beta:interleukin 1. beta	1.14264	2.20784	9.29957	0.008478
H2011G09	MtFMT	methionyl-tRNA formyltransferase. mitochondrial	1.1516	2.22161	8.82621	0.00587809
H2016E06	TFAM	transcription factor A. mitochondrial	1.17799	2.26261	9.94324	2.23766e-06
H2006B12	LMO4	LIM domain only 4	1.19078	2.28276	10.0428	0.000307156
H2012C09	MTTD	tRNA aspartic acid	1.21325	2.3186	12.1584	9.08222e-10
H2005H03	MAP3K4	mitogen-activated protein kinase kinase kinase 4	1.26758	2.40758	9.08383	0.00107466
H2006D09	HSPCB	heat shock 90kDa protein 1. beta	1.43492	2.70368	11.2791	9.41889e-09
H2004B01	WNT5A	wingless-type MMTV integration site family. member 5A	1.45546	2.74245	9.78053	0.000874915
H2017G11	ETFDH	electron transferring flavoprotein. dehydrogenase:electron-transferring-flavoprotein dehydrogenase	1.47412	2.77815	11.7924	0.000376557
H2006C10	FAF1	Fas (TNFRSF6) associated factor 1	1.53402	2.89591	8.63085	1.98213e-05
H2017H08	ECHS1	enoyl Coenzyme A hydratase. short chain. 1. mitochondrial	1.53858	2.90508	12.4758	0.000307156
H2003C05	MST1R	macrophage stimulating 1 receptor (c-met-related tyrosine kinase)	1.54303	2.91405	8.65078	0.00315393
H2009C06	PYCR1	pyrroline-5-carboxylate reductase 1	1.87455	3.66688	9.63581	3.15574e-07
H2013D09	RAB5C	RAB5C. member RAS oncogene family	1.97709	3.93699	9.25236	0.00899068
H2001H05	IL8	interleukin 8	2.08955	4.25614	9.81179	0.00030237
H2001F03	GCK	glucokinase:glucokinase (hexokinase 4. maturity onset diabetes of the young 2)	2.16748	4.49238	10.4025	5.52522e-05
