# Supplementary material for: Development of a human mitochondrial oligonucleotide microarray (h-MitoArray) and gene expression analysis of fibroblast cell lines from 13 patients with isolated F1Fo ATP synthase deficiency
Source: BMC Genomics. 2008 Jan 25;9:38. doi: 10.1186/1471-2164-9-38 (PMC2267714; doi:10.1186/1471-2164-9-38)
Supplement: Additional file 22 — Differentially expressed genes in patient P11. Lists of genes detected as differentially expressed in individual patients comparing to controls at adjusted P < 0.01 significance level. [file 1471-2164-9-38-S22.xls]

## Sheet: List1
			Differentially expressed genes:			245
						138	up
						107	down
ID	Gene Symbol	Name	M	Fold Chnage	A	adj.P.Val
H2014A01	SCARA3	scavenger receptor class A. member 3	-3.35911	10.2611	10.0587	5.63895e-20
H2002G10	CLU	clusterin (complement lysis inhibitor. SP-40.40. sulfated glycoprotein 2. testosterone-repressed prostate message 2. apolipoprotein J)	-2.89402	7.43336	12.6459	3.02127e-14
H2013B05	RAB5B	RAB5B. member RAS oncogene family	-1.63004	3.09521	9.74683	0.00422844
H2015G11	IDH2	isocitrate dehydrogenase 2 (NADP+). mitochondrial	-1.35082	2.55056	10.1658	3.29578e-08
H2002G03	CDC2	cell division cycle 2. G1 to S and G2 to M	-1.25647	2.38911	8.91127	0.00682301
H2008A08	SLC27A2	solute carrier family 27 (fatty acid transporter). member 2	-1.22868	2.34353	10.5718	0.00260644
H2015G01	DLAT	dihydrolipoamide S-acetyltransferase (E2 component of pyruvate dehydrogenase complex)	-1.16917	2.24882	9.20003	0.000260987
H2008C03	SHMT1	serine hydroxymethyltransferase 1 (soluble)	-1.1674	2.24606	8.90905	0.000366178
H2007H08	SCP2	sterol carrier protein 2	-0.994782	1.99278	10.2043	1.32027e-07
H2006B09	HSPA8	heat shock 70kDa protein 8	-0.941532	1.92057	12.1555	0.000378062
H2011H08	MRPL54	mitochondrial ribosomal protein L54	-0.936928	1.91445	10.1005	5.35157e-09
H2017E12	UQCRC2	RIKubiquinol cytochrome c reductase core protein 2:ubiquinol-cytochrome c reductase core protein II	-0.930091	1.9054	10.2367	9.04168e-06
H2006H08	ST13	suppression of tumorigenicity 13 (colon carcinoma) (Hsp70 interacting protein)	-0.929115	1.90411	9.82274	0.0075039
H2017E01	UQCRC2	RIKubiquinol cytochrome c reductase core protein 2:ubiquinol-cytochrome c reductase core protein II	-0.917122	1.88834	9.55998	0.00528912
H2003C04	MNAT1	menage a trois 1 (CAK assembly factor)	-0.900201	1.86633	8.83046	0.00331015
H2009A07	TIMM23	translocase of inner mitochondrial membrane 23 homolog (yeast)	-0.882047	1.84299	10.5401	4.29677e-08
H2008B10	TIMM8A	translocase of inner mitochondrial membrane 8 homolog A (yeast)	-0.88146	1.84224	8.78937	0.005537
H2008C07	WARS	tryptophanyl-tRNA synthetase	-0.872397	1.8307	11.0577	6.37348e-06
H2011A12	PDF	peptide deformylase-like protein	-0.870021	1.82769	9.05933	0.00220234
H2015C11	ALDH1B1	aldehyde dehydrogenase 1 family. member B1	-0.859346	1.81422	9.65239	2.6194e-05
H2016C11	NDUFAB1	NADH dehydrogenase (ubiquinone) 1. alpha/beta subcomplex. 1:NADH dehydrogenase (ubiquinone) 1. alpha/beta subcomplex. 1. 8kDa	-0.832724	1.78105	11.9717	9.27904e-06
H2016C08	UCP2	uncoupling protein 2 (mitochondrial. proton carrier):uncoupling protein 2. mitochondrial	-0.832044	1.78021	10.6203	0.0136907
H2016F08	SLC25A3	solute carrier family 25 (mitochondrial carrier: phosphate carrier). member 3	-0.813227	1.75714	12.0111	0.000159776
H2009C03	TOMM34	translocase of outer mitochondrial membrane 34	-0.782131	1.71967	9.60622	0.00129286
H2004C09	CRADD	CASP2 and RIPK1 domain containing adaptor with death domain	-0.770897	1.70633	8.97502	0.00432939
H2010F08	MRPL50	mitochondrial ribosomal protein L50	-0.745259	1.67628	9.41018	0.000421608
H2009C07	RAC1	ras-related C3 botulinum toxin substrate 1 (rho family. small GTP binding protein Rac1)	-0.74046	1.67071	12.0593	5.60945e-07
H2011F12	MRPS36	mitochondrial ribosomal protein S36	-0.736081	1.66565	10.329	3.65576e-05
H2007F07	C1QBP	complement component 1. q subcomponent binding protein	-0.729796	1.6584	11.4587	0.001721
H2002G02	CCT6A	chaperonin containing TCP1. subunit 6A (zeta 1)	-0.723834	1.65157	10.6115	0.000342879
H2001D07	ADK	adenosine kinase	-0.707987	1.63352	12.4978	8.57705e-06
H2010C04	MRPS23	mitochondrial ribosomal protein S23	-0.699461	1.6239	9.78324	0.0058543
H2013E08	VPS26	vacuolar protein sorting 26 (yeast)	-0.685108	1.60782	9.77829	0.00392444
H2017B11	FACL4	fatty acid-Coenzyme A ligase. long chain 4:fatty-acid-Coenzyme A ligase. long-chain 4	-0.684943	1.60764	10.2091	0.00241358
H2011C12	CYB5-M	cytochrome b5 outer mitochondrial membrane precursor	-0.683007	1.60548	9.87051	0.001721
H2005H02	MDH1	malate dehydrogenase 1. NAD (soluble)	-0.679347	1.60141	11.1972	1.20051e-06
H2002C12	CCNH	cyclin H	-0.676954	1.59876	9.25165	0.00593644
H2009G03	MRPL13	mitochondrial ribosomal protein L13	-0.662929	1.58329	10.2217	0.00246627
H2008B09	CS	citrate synthase	-0.633912	1.55177	9.9382	0.0111283
H2016D10	NDUFA1	NADH dehydrogenase (ubiquinone) 1 alpha subcomplex. 1:NADH dehydrogenase (ubiquinone) 1 alpha subcomplex. 1. 7.5kDa	-0.630357	1.54795	12.0373	4.1521e-05
H2006D09	HSPCB	heat shock 90kDa protein 1. beta	-0.625969	1.54325	11.2791	0.0140889
H2016B10	NDUFA3	NADH dehydrogenase (ubiquinone) 1 alpha subcomplex. 3:NADH dehydrogenase (ubiquinone) 1 alpha subcomplex. 3. 9kDa	-0.621425	1.53839	12.2682	0.000705357
H2003F10	RAP1A	RAP1A. member of RAS oncogene family	-0.621159	1.53811	9.89976	0.0101719
H2009C09	RTN4	reticulon 4	-0.612054	1.52843	11.4494	0.0121302
H2009C05	LIAS	lipoic acid synthetase	-0.611019	1.52734	9.82848	0.00889292
H2016G12	COX7A2	cytochrome c oxidase subunit VIIa polypeptide 2 (liver):cytochrome c oxidase. subunit VIIa 2	-0.609584	1.52582	13.6662	0.00123676
H2004G01	DAP	death-associated protein	-0.608696	1.52488	11.2023	0.00022001
H2007H07	MRPL12	mitochondrial ribosomal protein L12	-0.604458	1.52041	10.3931	0.000605494
H2003G09	SNRPB	small nuclear ribonucleoprotein polypeptides B and B1	-0.590144	1.5054	10.5114	0.00324964
H2002E06	EIF4A1	eukaryotic translation initiation factor 4A. isoform 1	-0.586381	1.50148	12.1321	0.000323555
H2016A11	NDUFB3	NADH dehydrogenase (ubiquinone) 1 beta subcomplex 3:NADH dehydrogenase (ubiquinone) 1 beta subcomplex. 3. 12kDa	-0.580422	1.49529	11.1874	0.000449298
H2009F01	TIMM8B	translocase of inner mitochondrial membrane 8 homolog B (yeast)	-0.579671	1.49451	10.7027	0.00282419
H2009B06	DCTN6	dynactin 6	-0.575562	1.49026	9.1496	0.00182009
H2011H04	HIBADH	3-hydroxyisobutyrate dehydrogenase	-0.574886	1.48956	9.76783	0.0093267
H2001E06	UBC	ubiquitin C	-0.570341	1.48487	12.1992	0.000219914
H2017F05	CEBPA	CCAAT/enhancer binding protein (C/EBP). alpha	-0.566808	1.48124	14.6808	0.000120879
H2001C12	NET1	neuroepithelial cell transforming gene 1	-0.561708	1.47602	10.7341	0.00275071
H2016B11	NDUFB2	NADH dehydrogenase (ubiquinone) 1 beta subcomplex. 2:NADH dehydrogenase (ubiquinone) 1 beta subcomplex. 2. 8kDa	-0.552765	1.46689	11.007	0.00209396
H2017H05	NDUFS8	NADH dehydrogenase (ubiquinone) Fe-S protein 8:NADH dehydrogenase (ubiquinone) Fe-S protein 8. 23kDa (NADH-coenzyme Q reductase)	-0.544391	1.4584	11.8297	0.00451377
H2006E05	SIAHBP1	fuse-binding protein-interacting repressor	-0.540605	1.45458	13.4779	0.0133508
H2014F09	VPS29	vacuolar protein sorting 29 (yeast)	-0.538881	1.45284	10.5748	0.00168822
H2002A03	GSR	glutathione reductase	-0.53389	1.44783	9.63723	0.00342539
H2016H12	NDUFB4	NADH dehydrogenase (ubiquinone) 1 beta subcomplex 4:NADH dehydrogenase (ubiquinone) 1 beta subcomplex. 4. 15kDa	-0.529385	1.44331	12.5124	0.00260644
H2016E09	COX6A1	cytochrome c oxidase subunit VIa polypeptide 1:cytochrome c oxidase. subunit VI a. polypeptide 1	-0.526742	1.44067	12.3919	1.32027e-07
H2015D03	PDHB	pyruvate dehydrogenase (lipoamide) beta	-0.524895	1.43883	10.3566	0.00213636
H2016F07	SLC25A1	solute carrier family 25 (mitochondrial carrier: citrate transporter). member 1	-0.523217	1.43716	9.96112	0.0125673
H2003F03	PSMD2	proteasome (prosome. macropain) 26S subunit. non-ATPase. 2	-0.523038	1.43698	10.0128	0.00970438
H2006E11	UBB	ubiquitin B	-0.522947	1.43689	13.2941	4.4656e-06
H2017G03	NDUFB8	NADH dehydrogenase (ubiquinone) 1 beta subcomplex 8:NADH dehydrogenase (ubiquinone) 1 beta subcomplex. 8. 19kDa	-0.518723	1.43269	11.439	0.000297728
H2011B05	MRPS11	mitochondrial ribosomal protein S11	-0.512845	1.42686	10.1729	0.00300974
H2017D10	CPT1A	carnitine palmitoyltransferase 1. liver:carnitine palmitoyltransferase 1A (liver)	-0.508425	1.4225	12.4549	0.00289509
H2005F04	YES1	v-yes-1 Yamaguchi sarcoma viral oncogene homolog 1	-0.508167	1.42224	9.2804	0.0148327
H2016D12	COX8	cytochrome c oxidase subunit VIII	-0.507984	1.42206	12.6362	0.00342539
H2003A01	GRB2	growth factor receptor-bound protein 2	-0.5076	1.42168	10.3096	0.00600542
H2016B09	COX6C	cytochrome c oxidase subunit VIc:cytochrome c oxidase. subunit VIc	-0.503933	1.41807	12.2507	0.00564858
H2008H05	MDH2	malate dehydrogenase 2. NAD (mitochondrial)	-0.503793	1.41794	11.0946	0.00153201
H2002F11	CAPNS1	calpain. small subunit 1	-0.503764	1.41791	12.3881	0.0007127
H2016F02	ATP5H	ATP synthase. H+ transporting. mitochondrial F0 complex. subunit d	-0.495994	1.41029	12.519	0.000605494
H2006B03	SIVA	CD27-binding (Siva) protein	-0.494193	1.40853	10.6734	0.00420001
H2009H03	MTCH1	mitochondrial carrier homolog 1 (C. elegans)	-0.491865	1.40626	11.7474	0.000441632
H2009G06	MRPL22	mitochondrial ribosomal protein L22	-0.489286	1.40375	10.3271	0.00507793
H2002E02	DAD1	defender against cell death 1	-0.486813	1.40135	11.6945	0.00123676
H2008D06	GCSH	glycine cleavage system protein H (aminomethyl carrier)	-0.485947	1.4005	11.2413	0.00326415
H2005G10	BCAP31	accessory protein BAP31	-0.47867	1.39346	10.9793	0.0061914
H2002B04	RPL23A	ribosomal protein L23a	-0.477154	1.392	14.3411	0.000332033
H2017F01	QP-C	low molecular mass ubiquinone-binding protein (9.5kD)	-0.47233	1.38735	12.2407	0.000652144
H2015H12	ATP5E	ATP synthase. H+ transporting. mitochondrial F1 complex. epsilon subunit	-0.465204	1.38051	14.1268	2.63038e-05
H2016C10	NDUFA2	NADH dehydrogenase (ubiquinone) 1 alpha subcomplex. 2:NADH dehydrogenase (ubiquinone) 1 alpha subcomplex. 2. 8kDa	-0.463049	1.37845	11.4639	0.0133508
H2003D10	PFDN5	prefoldin 5	-0.458329	1.37395	11.8973	0.000250394
H2016F09	COX5A	cytochrome c oxidase subunit Va:cytochrome c oxidase. subunit Va	-0.455162	1.37094	11.3248	0.00749548
H2016F11	NDUFA8	NADH dehydrogenase (ubiquinone) 1 alpha subcomplex. 8:NADH dehydrogenase (ubiquinone) 1 alpha subcomplex. 8. 19kDa	-0.451018	1.367	12.6176	0.0131435
H2002F06	EIF3S6	eukaryotic translation initiation factor 3. subunit 6 48kDa	-0.44499	1.3613	11.6055	0.000992024
H2002E12	HDAC2	histone deacetylase 2	-0.419414	1.33738	9.97536	0.00808789
H2016F12	COX7B	cytochrome c oxidase subunit VIIb	-0.415319	1.33359	12.4481	0.00241358
H2003G04	SET	SET translocation (myeloid leukemia-associated)	-0.415147	1.33343	11.0253	0.0125669
H2004H06	CDK2AP1	CDK2-associated protein 1	-0.397407	1.31714	12.0287	0.0039939
H2017F12	QP-C	low molecular mass ubiquinone-binding protein (9.5kD)	-0.385083	1.30593	12.4905	0.0137137
H2011D07	MRPS15	mitochondrial ribosomal protein S15	-0.380305	1.30162	12.3013	0.0108255
H2014B03	AP2S1	adaptor-related protein complex 2. sigma 1 subunit	-0.380254	1.30157	12.5333	0.0023055
H2014G09	RPL23A	ribosomal protein L23a	-0.362306	1.28548	14.3106	0.0020419
H2013D03	ATP6V1F	ATPase. H+ transporting. lysosomal 14kDa. V1 subunit F	-0.351814	1.27616	11.9365	0.00700901
H2002F10	ARHA	ras homolog gene family. member A	-0.350344	1.27486	12.4216	0.0112983
H2004A06	TPT1	tumor protein. translationally-controlled 1	-0.34953	1.27415	14.401	0.0118478
H2009E01	PRDX5	peroxiredoxin 5	-0.347601	1.27244	13.0312	0.00433204
H2016C05	YY1	YY1 transcription factor	-0.315467	1.24441	14.7443	0.00691467
H2016A07	VDAC1	voltage-dependent anion channel 1	-0.272005	1.20749	15.5841	0.0118478
H2017E06	CEBPB	CCAAT/enhancer binding protein (C/EBP). beta	-0.263182	1.20012	14.6269	0.0112131
H2016G05	PPARA	peroxisome proliferative activated receptor. alpha:peroxisome proliferator activated receptor alpha	0.327329	1.25469	14.906	0.0135109
H2017C01	MTCO3	cytochrome c oxidase III	0.334495	1.26094	14.461	0.00998494
H2017C12	MTCO3	cytochrome c oxidase III	0.338309	1.26427	14.6089	0.00342483
H2013E05	CLTC	clathrin. heavy polypeptide (Hc)	0.349645	1.27425	12.4207	0.0061914
H2017F03	NDUFB9	NADH dehydrogenase (ubiquinone) 1 beta subcomplex. 9:NADH dehydrogenase (ubiquinone) 1 beta subcomplex. 9. 22kDa	0.35436	1.27842	14.3045	0.000250394
H2017G04	MTND5	NADH dehydrogenase 5	0.35885	1.2824	13.7141	0.0134521
H2001G08	THPO	thrombopoietin:thrombopoietin (myeloproliferative leukemia virus oncogene ligand. megakaryocyte growth and development factor)	0.359672	1.28313	14.7772	0.00288502
H2005H09	MAP3K7IP1	mitogen-activated protein kinase kinase kinase 7 interacting protein 1	0.361677	1.28492	11.3429	0.00268903
H2017F02	UQCRB	ubiquinol-cytochrome c reductase binding protein	0.363759	1.28677	14.8401	0.000331783
H2003H03	SUPT5H	suppressor of Ty 5 homolog (S. cerevisiae)	0.377366	1.29897	9.99834	0.0140124
H2017E04	MTND2	NADH dehydrogenase 2	0.419393	1.33736	13.835	0.00324964
H2012F08	HEXA	hexosaminidase A (alpha polypeptide)	0.447756	1.36392	12.1987	0.00175762
H2017F09	PCCA	propionyl Coenzyme A carboxylase. alpha polypeptide:propionyl-Coenzyme A carboxylase. alpha polypeptide	0.464516	1.37985	12.177	0.000284757
H2017H07	NDUFV2	NADH dehydrogenase (ubiquinone) flavoprotein 2:NADH dehydrogenase (ubiquinone) flavoprotein 2. 24kDa	0.471842	1.38688	12.4811	0.00168822
H2006H07	EVI1	ecotropic viral integration site 1	0.475619	1.39051	12.0527	0.00136652
H2005D05	EWSR1	Ewing sarcoma breakpoint region 1	0.477011	1.39186	10.3467	0.000549655
H2012D01	MTTS2	tRNA serine 2 (AGU/C)	0.477263	1.3921	13.4113	0.00450736
H2017H11	CPT1B	carnitine palmitoyltransferase 1. muscle:carnitine palmitoyltransferase 1B (muscle)	0.479857	1.39461	11.0238	0.000864372
H2017F06	PPID	peptidylprolyl isomerase D (cyclophilin D)	0.494404	1.40874	14.6013	9.07271e-09
H2016D04	ATP5S	H2016D04	0.501184	1.41537	14.4323	3.03092e-06
H2012A08	DNAH17	dynein. axonemal. heavy polypeptide 17	0.502195	1.41637	15.1348	0.00883939
H2001E09	CCNE1	cyclin E1	0.504047	1.41819	9.81608	0.00240211
H2002B09	TOP2B	topoisomerase (DNA) II beta 180kDa	0.508227	1.4223	10.974	0.000137977
H2011D05	MRS3/4	putative mitochondrial solute carrier	0.508315	1.42239	10.477	0.00147948
H2003E12	MAP2K1	mitogen-activated protein kinase kinase 1	0.509493	1.42355	10.1487	0.0106543
H2012F02	CLN2	ceroid-lipofuscinosis. neuronal 2. late infantile (Jansky-Bielschowsky disease)	0.511204	1.42524	11.1577	0.00157832
H2005A05	TP53I3	tumor protein p53 inducible protein 3	0.515988	1.42997	10.4086	0.000732494
H2017C04	NOS1	nitric oxide synthase 1 (neuronal):nitric oxide synthase 1. neuronal	0.519931	1.43389	12.6539	0.000274157
H2002B06	TNFRSF1A	tumor necrosis factor receptor superfamily. member 1A	0.520036	1.43399	11.5092	0.00138238
H2017A11	FACL5	fatty acid Coenzyme A ligase. long chain 5:fatty-acid-Coenzyme A ligase. long-chain 5	0.534792	1.44873	11.8707	7.70438e-05
H2003H02	STAT6	signal transducer and activator of transcription 6. interleukin-4 induced	0.536364	1.45031	10.7636	0.00145744
H2004H08	RGN	regucalcin (senescence marker protein-30)	0.546013	1.46004	9.64107	0.00461215
H2017G09	PCCA	propionyl Coenzyme A carboxylase. alpha polypeptide:propionyl-Coenzyme A carboxylase. alpha polypeptide	0.547272	1.46132	13.1552	0.000937964
H2012E12	PPGB	protective protein for beta-galactosidase (galactosialidosis)	0.549603	1.46368	12.0021	0.00191015
H2012F09	HEXB	hexosaminidase B (beta polypeptide)	0.551081	1.46518	11.341	0.00790704
H2001H01	IL6R	interleukin 6 receptor	0.552284	1.46641	12.7847	0.000236283
H2012A04	KIAA0446	KIAA0446 gene product	0.560426	1.47471	13.5412	0.000567345
H2001A12	MCL1	myeloid cell leukemia sequence 1:myeloid cell leukemia sequence 1 (BCL2-related)	0.565668	1.48007	12.5031	7.35866e-05
H2017A09	ACAD8	acyl-Coenzyme A dehydrogenase family. member 8	0.567555	1.48201	11.9786	0.00259571
H2007A02	IGF1	insulin-like growth factor 1 (somatomedin C)	0.567837	1.4823	10.7809	0.000366178
H2012H03	ACP2	acid phosphatase 2. lysosomal	0.570658	1.4852	9.97954	0.00249635
H2015A06	ALDOA	aldolase A. fructose-bisphosphate	0.571217	1.48578	13.6234	0.000165851
H2003F04	PTPRC	protein tyrosine phosphatase. receptor type. C	0.576694	1.49143	11.5302	8.49469e-07
H2017A06	SLC25A15	solute carrier family 25 (mitochondrial carrier: ornithine transporter) member 15:solute carrier family 25 (mitochondrial carrier: ornithine transporter). member 15	0.57795	1.49273	14.8225	1.89187e-09
H2017C03	GPD1	glycerol-3-phosphate dehydrogenase 1 (soluble)	0.579415	1.49424	12.4558	3.65576e-05
H2017G02	COX15	COX15 homolog. cytochrome c oxidase assembly protein (yeast)	0.580116	1.49497	11.6369	0.00109221
H2008F12	NUP98	nucleoporin 98kDa	0.587684	1.50283	11.8168	0.000244158
H2009C08	SKIV2L	superkiller viralicidic activity 2-like (S. cerevisiae)	0.596881	1.51244	10.5365	0.00010287
H2017E10	ACADSB	acyl-Coenzyme A dehydrogenase. short/branched chain	0.603233	1.51912	10.8865	0.000941763
H2008B07	BNIP3	BCL2/adenovirus E1B 19kDa interacting protein 3	0.614788	1.53133	11.0263	0.00216262
H2011E08	HRD1	HRD1 protein	0.621895	1.5389	10.4504	0.00129306
H2014C11	PPT2	palmitoyl-protein thioesterase 2	0.622601	1.53965	10.3305	0.000236283
H2017D05	NDUFC2	NADH dehydrogenase (ubiquinone) 1. subcomplex unknown. 2:NADH dehydrogenase (ubiquinone) 1. subcomplex unknown. 2. 14.5kDa	0.625244	1.54247	13.5913	2.16756e-09
H2005G08	TP53BP1	tumor protein p53 binding protein. 1	0.630259	1.54784	10.05	0.00994478
H2011D04	BA108L7.2	similar to rat tricarboxylate carrier-like protein	0.633259	1.55106	10.7507	0.0018174
H2012F12	SMPD1	sphingomyelin phosphodiesterase 1. acid lysosomal (acid sphingomyelinase)	0.64121	1.55964	10.6979	0.00223332
H2005G01	LDHA	lactate dehydrogenase A	0.643849	1.56249	14.1694	0.00708363
H2011E11	MRPL38	mitochondrial ribosomal protein L38	0.645066	1.56381	9.50372	0.00119869
H2012D04	MTCYB	cytochrome b	0.646422	1.56528	14.3803	0.000243055
H2005B10	BCL3	B-cell CLL/lymphoma 3	0.669769	1.59082	10.4191	0.00458679
H2012F07	GALNS	galactosamine (N-acetyl)-6-sulfate sulfatase (Morquio syndrome. mucopolysaccharidosis type IVA)	0.670127	1.59121	10.231	0.000191677
H2007H04	PYCS	pyrroline-5-carboxylate synthetase (glutamate gamma-semialdehyde synthetase)	0.67096	1.59213	9.90116	0.00220234
H2017C10	CRAT	carnitine acetyltransferase	0.695884	1.61988	14.1124	5.01655e-10
H2012C05	MTTN	tRNA asparagine	0.696972	1.6211	14.2424	1.26912e-06
H2008E01	DBY	DEAD/H (Asp-Glu-Ala-Asp/His) box polypeptide. Y chromosome	0.706582	1.63193	10.5965	0.000453032
H2012A01	ATPAF1	ATP synthase mitochondrial F1 complex assembly factor 1	0.709866	1.63565	13.6388	0.000125996
H2012A11	ANXA7	annexin A7	0.712427	1.63856	12.6598	1.67624e-05
H2012C10	MTTK	tRNA lysine	0.716062	1.64269	12.3898	8.84198e-05
H2016F03	BCS1L	BCS1-like (yeast)	0.717109	1.64388	13.6919	0.000139068
H2009C10	SWAP2	suppressor of white apricot homolog 2	0.721705	1.64913	10.62	1.37349e-08
H2007A04	WEE1	WEE1 homolog (S. pombe)	0.728203	1.65657	12.0609	4.44237e-05
H2012D06	MTTP	tRNA proline	0.73087	1.65964	13.5619	4.34366e-07
H2004G07	ERBB2	v-erb-b2 erythroblastic leukemia viral oncogene homolog 2. neuro/glioblastoma derived oncogene homolog (avian)	0.731437	1.66029	10.0495	0.000332889
H2017C02	NDUFB1	NADH dehydrogenase (ubiquinone) 1 beta subcomplex. 1. 7kDa	0.734144	1.66341	12.4857	9.63813e-09
H2001D04	FYN	FYN oncogene related to SRC. FGR. YES:Fyn proto-oncogene	0.748344	1.67986	9.93402	0.00392444
H2007A08	CASP8	caspase 8. apoptosis-related cysteine protease	0.760442	1.69401	11.8584	1.26912e-06
H2007G10	GYPA	glycophorin A (includes MN blood group)	0.762019	1.69586	9.10151	0.00213636
H2012B04	TLR4	toll-like receptor 4	0.772268	1.70795	11.8492	4.49696e-05
H2001F11	MSH2	mutS homolog 2 (E. coli):mutS homolog 2. colon cancer. nonpolyposis type 1 (E. coli)	0.784213	1.72215	12.0599	2.45852e-06
H2015D01	IGF2R	insulin-like growth factor 2 receptor	0.805676	1.74796	11.7201	0.00432939
H2012B10	MTRNR2	16S RNA	0.807664	1.75037	14.3164	2.31147e-07
H2004B06	NSMAF	neutral sphingomyelinase (N-SMase) activation associated factor	0.824968	1.7715	9.8708	0.0081322
H2012D02	MTTL2	tRNA leucine 2 (CUN)	0.82549	1.77214	11.6414	1.22314e-06
H2006E01	CD24	CD24 antigen (small cell lung carcinoma cluster 4 antigen)	0.825673	1.77236	12.071	1.30323e-09
H2012C02	MTTM	tRNA methionine	0.828255	1.77554	12.705	1.87621e-06
H2003B03	IRF1	interferon regulatory factor 1	0.83648	1.78569	9.03314	0.0061914
H2005G11	RBM6	RNA binding motif protein 6	0.843617	1.79454	10.0769	0.000213901
H2001C08	MAX	MAX protein:Max protein	0.845093	1.79638	12.1327	0.00650483
H2004A07	TRA1	tumor rejection antigen (gp96) 1	0.846949	1.79869	12.563	1.30996e-06
H2005D11	FOS	v-fos FBJ murine osteosarcoma viral oncogene homolog	0.853292	1.80662	12.0266	0.000849552
H2001G07	PSEN2	presenilin 2:presenilin 2 (Alzheimer disease 4)	0.865006	1.82135	9.41459	0.0081322
H2015B03	CPO	coproporphyrinogen oxidase (coproporphyria. harderoporphyria)	0.877171	1.83677	9.4669	0.0100887
H2012B06	SMAC	second mitochondria-derived activator of caspase	0.883319	1.84461	10.4189	2.16467e-05
H2012G11	CTSW	cathepsin W (lymphopain)	0.885569	1.84749	11.0152	0.00010002
H2013F01	FOS	v-fos FBJ murine osteosarcoma viral oncogene homolog	0.889972	1.85314	12.2024	0.00109221
H2005G12	RBM5	RNA binding motif protein 5	0.901788	1.86838	10.1294	0.000993227
H2013A03	CTSB	cathepsin B	0.941302	1.92026	13.7497	0.0050273
H2012B01	DIA1	diaphorase (NADH) (cytochrome b-5 reductase)	0.948454	1.9298	10.201	2.14769e-06
H2001E03	LGALS8	lectin. galactose binding. soluble 8:lectin. galactoside-binding. soluble. 8 (galectin 8)	0.949944	1.9318	10.2496	2.06728e-05
H2001A11	WSB1	SOCS box-containing WD protein SWiP-1	0.992081	1.98905	9.82631	0.000849552
H2012C06	MTTC	tRNA cysteine	1.03442	2.0483	14.1406	1.89187e-09
H2012C04	MTTA	tRNA alanine	1.03854	2.05414	14.197	1.65791e-11
H2013E12	ATP6V0A1	ATPase. H+ transporting. lysosomal V0 subunit a isoform 1	1.04071	2.05724	9.02046	0.00231831
H2001F06	MSH6	mutS homolog 6 (E. coli)	1.05778	2.08172	10.4493	1.2774e-08
H2013A11	POU2F2	POU domain. class 2. transcription factor 2	1.06377	2.09039	9.96258	5.70466e-06
H2008G07	ABCB6	ATP-binding cassette. sub-family B (MDR/TAP). member 6	1.06441	2.09131	9.79283	0.00085376
H2012C11	MTTG	tRNA glycine	1.08032	2.11451	14.8662	8.16311e-05
H2011A01	SQRDL	sulfide quinone reductase-like (yeast)	1.11037	2.15901	10.6831	0.00010634
H2012D05	MTTT	tRNA threonine	1.13323	2.19349	12.2982	4.50319e-08
H2001E12	CAPN3	calpain 3:calpain 3. (p94)	1.15903	2.23308	8.73866	0.00403484
H2007A03	MAPK3	mitogen-activated protein kinase 3	1.20733	2.30911	11.524	0.00138238
H2012B12	MTTI	tRNA isoleucine	1.2114	2.31563	11.408	4.77982e-11
H2012B09	MTTV	tRNA valine	1.21386	2.31958	14.1982	1.65791e-11
H2012B11	MTTL1	tRNA leucine 1 (UUA/G)	1.22922	2.34441	13.2652	9.06732e-12
H2012C07	MTTY	tRNA tyrosine	1.23133	2.34783	13.9607	0.000267454
H2005G02	LGALS3BP	lectin. galactoside-binding. soluble. 3 binding protein	1.23706	2.35718	11.5958	3.12119e-05
H2003C02	MDM2	Mdm2. transformed 3T3 cell double minute 2. p53 binding protein (mouse)	1.24616	2.37209	8.6527	0.00247992
H2001C02	OS-9	amplified in osteosarcoma	1.24825	2.37553	11.6767	2.63038e-05
H2002A12	IL1R1	interleukin 1 receptor. type I	1.28546	2.4376	10.1191	0.0133508
H2007G07	ECGF1	endothelial cell growth factor 1 (platelet-derived)	1.28925	2.44401	10.0523	0.00528912
H2012C12	MTTR	tRNA arginine	1.29817	2.45916	12.1509	5.0841e-06
H2012C03	MTTW	tRNA tryptophan	1.39205	2.6245	11.0561	3.02127e-14
H2012E07	IDUA	iduronidase. alpha-L-	1.40636	2.65067	10.0868	4.72728e-05
H2007A07	HSPA5	heat shock 70kDa protein 5 (glucose-regulated protein. 78kDa)	1.42786	2.69047	9.74363	3.12524e-07
H2012F10	MAN2B1	mannosidase. alpha. class 2B. member 1	1.4651	2.76083	11.496	0.0061914
H2013C06	CTSF	cathepsin F	1.46966	2.76957	12.1295	0.000732494
H2001H05	IL8	interleukin 8	1.51331	2.85465	9.81179	0.0108957
H2012B07	MTTF	tRNA phenylalanine	1.53155	2.89097	11.4136	3.02127e-14
H2003H10	TGFBR3	transforming growth factor. beta receptor III (betaglycan. 300kDa)	1.55047	2.92913	10.1001	0.000732494
H2012H12	CTSC	cathepsin C	1.57215	2.97348	10.9297	5.51241e-05
H2012C01	MTTQ	tRNA glutamine	1.61824	3.07	13.972	1.25295e-08
H2001F03	GCK	glucokinase:glucokinase (hexokinase 4. maturity onset diabetes of the young 2)	1.66971	3.1815	10.4025	0.00237021
H2014D06	CTSC	cathepsin C	1.70275	3.25522	10.1901	0.000243307
H2001G12	GSTM1	glutathione S-transferase M1:glutathione S-transferase. mu 1	1.89059	3.70788	9.83098	0.000802603
H2012C09	MTTD	tRNA aspartic acid	1.93726	3.82978	12.1584	2.75012e-19
H2001B01	EPHA3	Eph receptor A3:EphA3	2.046	4.1296	8.70967	0.0127703
H2005D06	FAT	FAT tumor suppressor homolog 1 (Drosophila)	2.14126	4.41146	10.1438	3.10445e-07
H2007H10	STC1	stanniocalcin 1	2.41282	5.32513	9.64411	0.00461215
