# Supplementary material for: Development of a human mitochondrial oligonucleotide microarray (h-MitoArray) and gene expression analysis of fibroblast cell lines from 13 patients with isolated F1Fo ATP synthase deficiency
Source: BMC Genomics. 2008 Jan 25;9:38. doi: 10.1186/1471-2164-9-38 (PMC2267714; doi:10.1186/1471-2164-9-38)
Supplement: Additional file 23 — Differentially expressed genes in patient P12. Lists of genes detected as differentially expressed in individual patients comparing to controls at adjusted P < 0.01 significance level. [file 1471-2164-9-38-S23.xls]

## Sheet: List1
			Differentially expressed genes:			33
						9	up
						24	down
ID	Gene Symbol	Name	M	Fold Change	A	adj.P.Val
H2003A02	CXCL2	chemokine (C-X-C motif) ligand 2	-3.13102	8.76053	10.7926	6.03506e-05
H2006A10	TNFAIP3	tumor necrosis factor. alpha-induced protein 3	-2.64562	6.25763	8.4929	0.000643025
H2014D06	CTSC	cathepsin C	-1.72751	3.31157	10.1901	0.000843017
H2010A01	MFN2	mitofusin 2	-1.65913	3.15825	8.57459	0.00239401
H2004D05	IER3	immediate early response 3	-1.64996	3.13824	12.9671	6.03506e-05
H2003A08	ID1	inhibitor of DNA binding 1. dominant negative helix-loop-helix protein	-1.62689	3.08846	11.6339	0.000643025
H2001D05	MT2A	metallothionein 2A	-1.38559	2.61279	13.632	0.000180144
H2001E08	KRAS2	Kirsten rat sarcoma oncogene 2. expressed:v-Ki-ras2 Kirsten rat sarcoma 2 viral oncogene homolog	-1.19623	2.29141	13.9136	6.03506e-05
H2012C11	MTTG	tRNA glycine	-0.999638	1.9995	14.8662	0.00123179
H2007G10	GYPA	glycophorin A (includes MN blood group)	-0.767721	1.70258	9.10151	0.00948762
H2012H03	ACP2	acid phosphatase 2. lysosomal	-0.737158	1.66689	9.97954	0.000471098
H2001F06	MSH6	mutS homolog 6 (E. coli)	-0.729474	1.65803	10.4493	0.000471098
H2015B07	HPRT1	hypoxanthine phosphoribosyltransferase 1 (Lesch-Nyhan syndrome)	-0.71845	1.64541	12.3315	0.00514481
H2015H03	MPI	mannose phosphate isomerase	-0.700586	1.62516	10.5451	0.0122227
H2003A01	GRB2	growth factor receptor-bound protein 2	-0.658931	1.57891	10.3096	0.00140568
H2004A07	TRA1	tumor rejection antigen (gp96) 1	-0.658513	1.57845	12.563	0.000843017
H2014H11	MRPL4	mitochondrial ribosomal protein L4	-0.615428	1.53201	10.9752	0.000468159
H2012G06	AP2B1	adaptor-related protein complex 2. beta 1 subunit	-0.555973	1.47016	11.8685	0.00241699
H2003D11	PGAM1	phosphoglycerate mutase 1 (brain)	-0.5539	1.46805	13.021	0.000184748
H2015G07	GOT2	glutamic-oxaloacetic transaminase 2. mitochondrial (aspartate aminotransferase 2)	-0.53957	1.45354	11.4008	0.00556623
H2009H03	MTCH1	mitochondrial carrier homolog 1 (C. elegans)	-0.527991	1.44192	11.7474	0.00075215
H2004H10	PDCD5	programmed cell death 5	-0.509546	1.4236	12.4412	0.00239401
H2016F02	ATP5H	ATP synthase. H+ transporting. mitochondrial F0 complex. subunit d	-0.490649	1.40508	12.519	0.00318033
H2017G04	MTND5	NADH dehydrogenase 5	-0.45886	1.37446	13.7141	0.00589277
H2012F02	CLN2	ceroid-lipofuscinosis. neuronal 2. late infantile (Jansky-Bielschowsky disease)	0.479586	1.39434	11.1577	0.0144175
H2012B10	MTRNR2	16S RNA	0.496833	1.41111	14.3164	0.00749143
H2012B09	MTTV	tRNA valine	0.551475	1.46558	14.1982	0.0124474
H2014G08	RPL15	ribosomal protein L15	0.558359	1.47259	12.085	0.000643025
H2003G02	RPL15	ribosomal protein L15	0.61529	1.53187	11.6349	0.000227139
H2005E03	JUND	jun D proto-oncogene	0.654868	1.57447	11.8614	0.000180144
H2001E01	MAP2K2	mitogen activated protein kinase kinase 2:mitogen-activated protein kinase kinase 2	0.973903	1.96415	11.0008	0.00423985
H2009B05	FARS1	phenylalanine-tRNA synthetase 1 (mitochondrial)	1.04449	2.06264	9.35286	6.03506e-05
H2003D01	NOV	nephroblastoma overexpressed gene	1.3471	2.544	9.59401	0.0124474
