# Supplementary material for: Development of a human mitochondrial oligonucleotide microarray (h-MitoArray) and gene expression analysis of fibroblast cell lines from 13 patients with isolated F1Fo ATP synthase deficiency
Source: BMC Genomics. 2008 Jan 25;9:38. doi: 10.1186/1471-2164-9-38 (PMC2267714; doi:10.1186/1471-2164-9-38)
Supplement: Additional file 24 — Differentially expressed genes in patient P13. Lists of genes detected as differentially expressed in individual patients comparing to controls at adjusted P < 0.01 significance level. [file 1471-2164-9-38-S24.xls]

## Sheet: List1
			Differentially expressed genes:			44
						10	up
						34	down
ID	Gene Symbol	Name	M	Fold Change	A	adj.P.Val
H2005D06	FAT	FAT tumor suppressor homolog 1 (Drosophila)	-2.06219	4.17618	10.1438	7.40123e-06
H2011C01	MGC2615	hypothetical protein MGC2615	-1.703	3.25577	8.54411	0.00843777
H2001D05	MT2A	metallothionein 2A	-1.29342	2.45108	13.632	0.000555308
H2007A03	MAPK3	mitogen-activated protein kinase 3	-1.22868	2.34353	11.524	0.00528053
H2005G01	LDHA	lactate dehydrogenase A	-1.04304	2.06057	14.1694	5.29265e-05
H2004C11	RIPK2	receptor-interacting serine-threonine kinase 2	-1.00863	2.01199	8.82221	0.0081092
H2001E08	KRAS2	Kirsten rat sarcoma oncogene 2. expressed:v-Ki-ras2 Kirsten rat sarcoma 2 viral oncogene homolog	-0.994873	1.9929	13.9136	0.000888751
H2002H12	GAS1	growth arrest-specific 1	-0.943625	1.92336	10.8285	0.00340402
H2007C01	CYBA	cytochrome b-245. alpha polypeptide	-0.938287	1.91625	12.6396	0.00109022
H2006F07	AXL	AXL receptor tyrosine kinase	-0.866317	1.823	11.8469	0.00656336
H2008A11	MRPL40	mitochondrial ribosomal protein L40	-0.770059	1.70534	10.8506	2.88611e-05
H2008D08	PET112L	PET112-like (yeast)	-0.717352	1.64416	10.0963	0.00660363
H2008B07	BNIP3	BCL2/adenovirus E1B 19kDa interacting protein 3	-0.715222	1.64174	11.0263	0.000975928
H2007D05	SNCA	synuclein. alpha (non A4 component of amyloid precursor)	-0.68273	1.60517	12.289	7.20558e-06
H2015G07	GOT2	glutamic-oxaloacetic transaminase 2. mitochondrial (aspartate aminotransferase 2)	-0.664844	1.5854	11.4008	0.000433824
H2005B08	AKT1	v-akt murine thymoma viral oncogene homolog 1	-0.664629	1.58516	9.87911	0.00843777
H2011G06	MRPL53	mitochondrial ribosomal protein L53	-0.661315	1.58152	10.84	3.32172e-05
H2004A07	TRA1	tumor rejection antigen (gp96) 1	-0.659855	1.57992	12.563	0.000940595
H2012D05	MTTT	tRNA threonine	-0.643884	1.56253	12.2982	0.00843777
H2008E01	DBY	DEAD/H (Asp-Glu-Ala-Asp/His) box polypeptide. Y chromosome	-0.631946	1.54965	10.5965	0.00823517
H2007E08	BZRP	benzodiazapine receptor (peripheral)	-0.620099	1.53698	13.4984	2.03148e-05
H2011H08	MRPL54	mitochondrial ribosomal protein L54	-0.596197	1.51173	10.1005	0.000596547
H2003A01	GRB2	growth factor receptor-bound protein 2	-0.546741	1.46078	10.3096	0.0119395
H2005B09	MGC19531	hypothetical protein MGC19531	-0.536547	1.4505	11.1893	0.0118774
H2008E12	NME4	non-metastatic cells 4. protein expressed in	-0.507026	1.42112	11.4415	0.00843777
H2003D11	PGAM1	phosphoglycerate mutase 1 (brain)	-0.504101	1.41824	13.021	0.000755567
H2002F11	CAPNS1	calpain. small subunit 1	-0.489202	1.40367	12.3881	0.004813
H2017B01	COX7A1	cytochrome c oxidase subunit VIIa polypeptide 1 (muscle):cytochrome c oxidase. subunit VIIa 1	-0.487651	1.40216	15.7682	0.00572731
H2004H06	CDK2AP1	CDK2-associated protein 1	-0.457851	1.37349	12.0287	0.00424114
H2016F05	JUN	Jun oncogene:v-jun sarcoma virus 17 oncogene homolog (avian)	-0.433622	1.35062	15.7915	0.00424114
H2002B09	TOP2B	topoisomerase (DNA) II beta 180kDa	-0.409363	1.3281	10.974	0.00843777
H2001H11	TNF	tumor necrosis factor:tumor necrosis factor (TNF superfamily. member 2)	-0.37049	1.29279	11.4912	0.0107736
H2017G08	ACAA2	acetyl-Coenzyme A acyltransferase 2 (mitochondrial 3-oxoacyl-Coenzyme A thiolase)	-0.318976	1.24744	15.8784	0.00298314
H2017F03	NDUFB9	NADH dehydrogenase (ubiquinone) 1 beta subcomplex. 9:NADH dehydrogenase (ubiquinone) 1 beta subcomplex. 9. 22kDa	-0.292859	1.22507	14.3045	0.0110042
H2014G07	RPL13A	ribosomal protein L13a	0.311373	1.24089	14.2442	0.0119395
H2001G03	SMN1	survival of motor neuron 1. telomeric	0.33237	1.25908	13.8552	0.0038864
H2015D05	RPL3	ribosomal protein L3	0.387373	1.30801	14.1239	0.000596547
H2014G10	RPL3	ribosomal protein L3	0.4675	1.38271	14.152	2.03148e-05
H2012B09	MTTV	tRNA valine	0.60903	1.52523	14.1982	0.00424114
H2012C02	MTTM	tRNA methionine	0.616246	1.53288	12.705	0.00221626
H2012C09	MTTD	tRNA aspartic acid	0.721255	1.64862	12.1584	0.00115934
H2016B09	COX6C	cytochrome c oxidase subunit VIc:cytochrome c oxidase. subunit VIc	0.889875	1.85302	12.2507	7.40123e-06
H2011C09	EFG1	mitochondrial elongation factor G1	0.962694	1.94895	9.27708	0.0141589
H2014A01	SCARA3	scavenger receptor class A. member 3	1.23255	2.34983	10.0587	0.000596547
